# Supplementary material for: Targeting the HMGB1-IL32 pathway to alleviate T cell exhaustion in epithelial ovarian cancer
Source: GeroScience. 2025 Nov 15;48(3):3335–50. doi: 10.1007/s11357-025-01963-5 (PMC13356217; doi:10.1007/s11357-025-01963-5)
Supplement: Supplementary file 1 — (XLSX 1.44 MB) [file 11357_2025_1963_MOESM1_ESM.xlsx]

## Sheet: Supplementary Table S1
Supplementary Table S1 Accession numbers of the samples used in the study and the number of genes and cells per sample before and after quality control.
GEO Accession	Sample Accession	Genes before QC	Cells before QC	Genes after QC	Cells after QC
	GSM6720925	36601	13240	33168	11156
	GSM6720926	36601	7456	33168	5578
	GSM6720927	36601	13514	33168	9434
GSE217517	GSM6720928	36601	12714	33168	10528
	GSM6720929	36601	8565	33168	6075
	GSM6720931	36601	9397	33168	6974
	GSM6720932	36601	11359	33168	9125
	GSM5276939	33538	8295	25679	3586
	GSM5276940	33538	8181	25679	6461
GSE173682	GSM5276941	33538	8984	25679	8516
	GSM5276943	33538	6939	25679	6015
	GSM4675273	33538	16280	24910	14799
	GSM4675274	33538	16679	24910	15516
GSE154600	GSM4675275	33538	8136	24910	7638
	GSM4675276	33538	6100	24910	5312
	GSM4675277	33538	4926	24910	4443
	GSM5599225	27984	8823	22530	4548
	GSM5599226	27984	4390	22530	1905
	GSM5599227	27984	5107	22530	3534
GSE184880	GSM5599228	27984	4169	22530	822
	GSM5599229	27984	5892	22530	4287
	GSM5599230	27984	5215	22530	3263
	GSM5599231	27984	5179	22530	3711

## Sheet: Supplementary Table S2
Supplementary Table S2 Clinical data associated with the datasets: GSE184880, GSE173682, GSE154600.
GEO ID	Sample ID	Patient ID/Sample	Cancer type	Histology	Pathology	Age	Race	Grade	Stage	Group name	BRCA/HRR status (nucleotide change)	CT response	Recurrence
GSE184880	GSM5599225	Cancer1	Ovarian		High-grade serous ovarian cancer	50			IIIB	Advanced stage	BRCA2 mutation (c.196C>T)		No
GSE184880	GSM5599226	Cancer2	Ovarian		High-grade serous ovarian cancer	51			IIB	Advanced stage	ATM/BRIP1mutation (c.1402_1403del)/(EX5_6 del)		No
GSE184880	GSM5599227	Cancer3	Ovarian		High-grade serous ovarian cancer	41			IC2	Early stage	wild-type		No
GSE184880	GSM5599228	Cancer4	Ovarian		High-grade serous ovarian cancer	47			IC2	Early stage	wild-type		No
GSE184880	GSM5599229	Cancer5	Ovarian		High-grade serous ovarian cancer	57			IIB	Advanced stage	BRCA1 mutation (c.3770_3771 del)		No
GSE184880	GSM5599230	Cancer6	Ovarian		High-grade serous ovarian cancer	48			IIIC	Advanced stage	wild-type		Yes
GSE184880	GSM5599231	Cancer7	Ovarian		High-grade serous ovarian cancer	53			IC2	Early stage	wild-type		No
GSE173682	GSM5276939	Patient 7	Ovarian	Endometrioid		76	Caucasian		IA
GSE173682	GSM5276940	Patient 8	Ovarian	HGSOC		61	Caucasian		IIB
GSE173682	GSM5276943	Patient 9	Ovarian	HGSOC		59	Asian		IIIC
GSE173682	GSM5276941	Patient 10	Ovarian	Carcinosarcoma		69	Caucasian		IVB
GSE154600	GSM4675273	Tumor T59	Ovarian					3				resistant
GSE154600	GSM4675274	Tumor T61	Ovarian					3				refractory
GSE154600	GSM4675275	Tumor T76	Ovarian					3				resistant
GSE154600	GSM4675276	Tumor T89	Ovarian					3				sensitive
GSE154600	GSM4675277	Tumor T90	Ovarian					3				sensitive

## Sheet: Supplementary Table S3
Supplementary Table S3 Marker genes differentially expressed in at least one cluster.
gene	p_val	avg_log2FC	pct.1	pct.2	p_val_adj	cluster	celltype
CD2	0	2.5722	0.692	0.108	0	0	T cell
CD3D	0	2.55319	0.695	0.108	0	0	T cell
TRAC	0	2.43939	0.587	0.116	0	0	T cell
CCL5	0	2.36774	0.677	0.254	0	0	T cell
TRBC2	0	2.26465	0.591	0.122	0	0	T cell
LTB	0	2.24008	0.504	0.162	0	0	T cell
TRBC1	0	2.22945	0.457	0.105	0	0	T cell
GZMK	0	2.20789	0.354	0.06	0	0	T cell
IL32	0	2.12761	0.733	0.403	0	0	T cell
CD52	0	2.06083	0.725	0.26	0	0	T cell
IL7R	0	2.03481	0.413	0.112	0	0	T cell
CXCR4	0	2.01138	0.759	0.412	0	0	T cell
GZMA	0	1.99683	0.469	0.108	0	0	T cell
CD3E	0	1.97166	0.587	0.081	0	0	T cell
PTPRC	0	1.95745	0.753	0.28	0	0	T cell
CD69	0	1.91865	0.623	0.198	0	0	T cell
CD3G	0	1.83818	0.486	0.047	0	0	T cell
ZFP36L2	0	1.83107	0.776	0.627	0	0	T cell
BTG1	0	1.75274	0.931	0.759	0	0	T cell
ADGRE5	0	1.73954	0.465	0.256	0	0	T cell
BCL11B	0	1.67258	0.397	0.041	0	0	T cell
RNF19A	0	1.66907	0.528	0.356	0	0	T cell
TSC22D3	0	1.64246	0.755	0.55	0	0	T cell
TXNIP	0	1.63949	0.608	0.445	0	0	T cell
CD8A	0	1.62961	0.304	0.041	0	0	T cell
CST7	0	1.61385	0.475	0.147	0	0	T cell
IL2RG	0	1.55705	0.522	0.166	0	0	T cell
SPOCK2	0	1.55063	0.482	0.144	0	0	T cell
DUSP2	0	1.52546	0.58	0.306	0	0	T cell
HCST	0	1.52194	0.606	0.258	0	0	T cell
NKG7	0	1.51534	0.409	0.153	0	0	T cell
TUBA4A	0	1.49894	0.494	0.231	0	0	T cell
DUSP4	0	1.48273	0.428	0.188	0	0	T cell
RUNX3	0	1.47129	0.458	0.142	0	0	T cell
PPP2R5C	0	1.4587	0.527	0.322	0	0	T cell
PIK3IP1	0	1.45242	0.446	0.148	0	0	T cell
ACAP1	0	1.44499	0.483	0.147	0	0	T cell
CLEC2D	0	1.44468	0.409	0.117	0	0	T cell
RNF213	0	1.44347	0.568	0.424	0	0	T cell
LEPROTL1	0	1.44301	0.51	0.281	0	0	T cell
CORO1A	0	1.43858	0.607	0.278	0	0	T cell
GNG2	0	1.4135	0.389	0.144	0	0	T cell
CD247	0	1.40618	0.424	0.084	0	0	T cell
EVL	0	1.38409	0.564	0.304	0	0	T cell
TNFAIP3	0	1.37987	0.647	0.506	0	0	T cell
CD7	0	1.37869	0.443	0.113	0	0	T cell
CD6	0	1.37026	0.313	0.038	0	0	T cell
ARHGDIB	0	1.3506	0.722	0.404	0	0	T cell
FYB1	0	1.34975	0.538	0.201	0	0	T cell
CCL4	0	1.34698	0.445	0.286	0	0	T cell
STK17B	0	1.34581	0.562	0.335	0	0	T cell
LCK	0	1.3445	0.384	0.072	0	0	T cell
CYTIP	0	1.32516	0.514	0.194	0	0	T cell
SARAF	0	1.31289	0.695	0.623	0	0	T cell
CDC42SE2	0	1.30483	0.465	0.295	0	0	T cell
CRYBG1	0	1.30463	0.289	0.126	0	0	T cell
TIGIT	0	1.30126	0.282	0.048	0	0	T cell
CD96	0	1.2949	0.412	0.08	0	0	T cell
ITM2A	0	1.29325	0.402	0.149	0	0	T cell
ETS1	0	1.29128	0.538	0.291	0	0	T cell
CD27	0	1.29011	0.299	0.071	0	0	T cell
RPS29	0	1.26242	0.918	0.908	0	0	T cell
SYTL3	0	1.26081	0.357	0.125	0	0	T cell
FYN	0	1.26063	0.49	0.281	0	0	T cell
IKZF1	0	1.25955	0.453	0.162	0	0	T cell
CD48	0	1.24733	0.487	0.19	0	0	T cell
ISG20	0	1.24057	0.534	0.318	0	0	T cell
RGS1	0	1.23423	0.653	0.348	0	0	T cell
RHOH	0	1.23095	0.417	0.15	0	0	T cell
APOBEC3G	0	1.22629	0.369	0.146	0	0	T cell
STK4	0	1.22128	0.533	0.342	0	0	T cell
RAC2	0	1.21762	0.442	0.184	0	0	T cell
SRSF7	0	1.20239	0.726	0.616	0	0	T cell
TSPYL2	0	1.20043	0.374	0.253	0	0	T cell
SYNE2	0	1.19817	0.469	0.296	0	0	T cell
BATF	0	1.1965	0.259	0.064	0	0	T cell
RNF125	0	1.18905	0.311	0.077	0	0	T cell
ICOS	0	1.17991	0.269	0.029	0	0	T cell
CNOT6L	0	1.15779	0.367	0.203	0	0	T cell
GIMAP7	0	1.15658	0.284	0.082	0	0	T cell
HLA-A	0	1.15587	0.955	0.875	0	0	T cell
GZMM	0	1.15569	0.329	0.055	0	0	T cell
SMCHD1	0	1.14896	0.476	0.364	0	0	T cell
IKZF3	0	1.14208	0.321	0.076	0	0	T cell
SKAP1	0	1.13775	0.348	0.098	0	0	T cell
EML4	0	1.1336	0.478	0.386	0	0	T cell
EMB	0	1.10849	0.396	0.155	0	0	T cell
GMFG	0	1.09137	0.531	0.291	0	0	T cell
PARP8	0	1.08891	0.331	0.157	0	0	T cell
STAT4	0	1.0861	0.309	0.09	0	0	T cell
SLA	0	1.07319	0.395	0.172	0	0	T cell
DDX24	0	1.0729	0.633	0.583	0	0	T cell
ARHGAP15	0	1.06217	0.31	0.134	0	0	T cell
CEMIP2	0	1.0591	0.32	0.205	0	0	T cell
GPRIN3	0	1.05893	0.289	0.111	0	0	T cell
IDS	0	1.05697	0.469	0.348	0	0	T cell
BICDL1	0	1.04345	0.254	0.052	0	0	T cell
PRKCH	0	1.04229	0.334	0.154	0	0	T cell
FNBP1	0	1.04225	0.49	0.36	0	0	T cell
SOCS1	0	1.03993	0.337	0.146	0	0	T cell
ITK	0	1.0358	0.264	0.032	0	0	T cell
PTPN7	0	1.03521	0.329	0.114	0	0	T cell
LIMD2	0	1.0348	0.436	0.265	0	0	T cell
AKNA	0	1.03278	0.34	0.141	0	0	T cell
TGFB1	0	1.02682	0.379	0.289	0	0	T cell
CDC14A	0	1.02122	0.272	0.137	0	0	T cell
LAT	0	1.01924	0.301	0.074	0	0	T cell
PMAIP1	0	1.01722	0.356	0.303	0	0	T cell
B2M	0	1.01566	0.99	0.975	0	0	T cell
ZC3HAV1	0	1.00336	0.346	0.258	0	0	T cell
MBNL1	0	1.00283	0.525	0.461	0	0	T cell
GBP5	0	1.00231	0.28	0.096	0	0	T cell
RPS27	0	0.990829	0.959	0.962	0	0	T cell
PTPN22	0	0.989574	0.296	0.083	0	0	T cell
CCNH	0	0.987778	0.366	0.299	0	0	T cell
HLA-F	0	0.984357	0.477	0.313	0	0	T cell
TBC1D10C	0	0.984284	0.291	0.083	0	0	T cell
RARRES3	0	0.969988	0.276	0.187	0	0	T cell
YPEL5	0	0.967349	0.517	0.493	0	0	T cell
HLA-C	0	0.966904	0.913	0.843	0	0	T cell
LCP1	0	0.964481	0.501	0.244	0	0	T cell
MALAT1	0	0.963675	0.999	0.989	0	0	T cell
S100A4	0	0.961613	0.667	0.554	0	0	T cell
CREM	0	0.957214	0.413	0.376	0	0	T cell
CD37	0	0.953801	0.498	0.244	0	0	T cell
CLK1	0	0.953471	0.487	0.436	0	0	T cell
LINC01578	0	0.946925	0.329	0.237	0	0	T cell
ARL4C	0	0.945439	0.519	0.359	0	0	T cell
AC026979.2	0	0.943832	0.256	0.092	0	0	T cell
LINC-PINT	0	0.939068	0.291	0.178	0	0	T cell
ANKRD12	0	0.935883	0.53	0.507	0	0	T cell
CELF2	0	0.9319	0.441	0.309	0	0	T cell
STK17A	0	0.930425	0.457	0.348	0	0	T cell
HIST1H1D	0	0.921238	0.284	0.137	0	0	T cell
SLC38A1	0	0.918932	0.363	0.264	0	0	T cell
LSP1	0	0.918228	0.444	0.257	0	0	T cell
HIST1H1E	0	0.917533	0.281	0.186	0	0	T cell
GIMAP4	0	0.912443	0.269	0.115	0	0	T cell
TRAF3IP3	0	0.908997	0.27	0.083	0	0	T cell
HLA-B	0	0.904456	0.956	0.886	0	0	T cell
PDCD4	0	0.902094	0.415	0.327	0	0	T cell
CD53	0	0.900663	0.464	0.243	0	0	T cell
TMSB4X	0	0.900639	0.977	0.973	0	0	T cell
RASGRP1	0	0.900606	0.255	0.061	0	0	T cell
GATA3	0	0.898367	0.256	0.062	0	0	T cell
HLA-E	0	0.897284	0.821	0.748	0	0	T cell
OXNAD1	0	0.894663	0.292	0.094	0	0	T cell
PSMB9	0	0.883481	0.488	0.395	0	0	T cell
OASL	0	0.880954	0.257	0.115	0	0	T cell
CTSW	0	0.877346	0.302	0.095	0	0	T cell
RGCC	0	0.877257	0.489	0.394	0	0	T cell
RSRP1	0	0.870729	0.525	0.476	0	0	T cell
PIK3R1	0	0.86597	0.386	0.297	0	0	T cell
ARHGEF1	0	0.863418	0.327	0.178	0	0	T cell
PTGER4	0	0.862199	0.304	0.155	0	0	T cell
BIRC3	0	0.858391	0.361	0.232	0	0	T cell
MAF	0	0.854824	0.266	0.167	0	0	T cell
NKTR	0	0.85275	0.459	0.436	0	0	T cell
AAK1	0	0.842377	0.434	0.357	0	0	T cell
ARAP2	0	0.836725	0.273	0.139	0	0	T cell
WIPF1	0	0.833887	0.399	0.263	0	0	T cell
DDIT4	0	0.833414	0.503	0.435	0	0	T cell
ANKRD44	0	0.83056	0.291	0.151	0	0	T cell
NR3C1	0	0.823266	0.4	0.367	0	0	T cell
GPSM3	0	0.822908	0.398	0.25	0	0	T cell
CASP8	0	0.814721	0.287	0.155	0	0	T cell
SP100	0	0.811928	0.475	0.424	0	0	T cell
ITGA4	0	0.810867	0.273	0.122	0	0	T cell
FXYD5	0	0.80392	0.524	0.445	0	0	T cell
ICAM3	0	0.795776	0.326	0.196	0	0	T cell
TRIM22	0	0.790939	0.319	0.221	0	0	T cell
ARID4B	0	0.790828	0.485	0.498	0	0	T cell
USP15	0	0.790209	0.404	0.349	0	0	T cell
STAT3	0	0.7902	0.5	0.495	0	0	T cell
CKLF	0	0.788944	0.378	0.319	0	0	T cell
CCDC88C	0	0.786211	0.258	0.111	0	0	T cell
SAMD9	0	0.782425	0.265	0.174	0	0	T cell
PRDM1	0	0.779792	0.336	0.219	0	0	T cell
CCND2	0	0.779531	0.338	0.246	0	0	T cell
SH3BGRL3	0	0.772656	0.778	0.76	0	0	T cell
SLC2A3	0	0.772524	0.483	0.383	0	0	T cell
SMAP2	0	0.772428	0.369	0.276	0	0	T cell
EPC1	0	0.766355	0.417	0.393	0	0	T cell
PBXIP1	0	0.76321	0.268	0.164	0	0	T cell
ZNF331	0	0.76301	0.41	0.32	0	0	T cell
RPL23A	0	0.759851	0.895	0.899	0	0	T cell
ARHGAP9	0	0.751722	0.257	0.096	0	0	T cell
H3F3B	0	0.749901	0.929	0.927	0	0	T cell
DOCK8	0	0.749712	0.33	0.18	0	0	T cell
DOK2	0	0.746159	0.261	0.1	0	0	T cell
SF1	0	0.745057	0.546	0.568	0	0	T cell
DDX5	0	0.743788	0.828	0.829	0	0	T cell
JUND	0	0.743369	0.735	0.768	0	0	T cell
IL10RA	0	0.74232	0.291	0.154	0	0	T cell
ELF1	0	0.740058	0.482	0.418	0	0	T cell
SRSF5	0	0.737965	0.674	0.687	0	0	T cell
RPS15A	0	0.735783	0.926	0.933	0	0	T cell
DDX3X	0	0.733738	0.561	0.596	0	0	T cell
CD44	0	0.733372	0.645	0.543	0	0	T cell
PDE4D	0	0.730341	0.276	0.179	0	0	T cell
FMNL1	0	0.722858	0.324	0.193	0	0	T cell
VAMP2	0	0.721239	0.43	0.409	0	0	T cell
CARD16	0	0.720315	0.282	0.213	0	0	T cell
EZR	0	0.716628	0.51	0.441	0	0	T cell
SLFN5	0	0.714783	0.288	0.228	0	0	T cell
TNFRSF1B	0	0.712863	0.291	0.194	0	0	T cell
LYST	0	0.711837	0.264	0.187	0	0	T cell
ARID5A	0	0.711362	0.296	0.243	0	0	T cell
PPP1R2	0	0.710427	0.424	0.42	0	0	T cell
TRA2B	0	0.709925	0.56	0.592	0	0	T cell
SAMSN1	0	0.709636	0.452	0.237	0	0	T cell
IL2RB	0	0.706334	0.25	0.061	0	0	T cell
BIN2	0	0.701429	0.254	0.105	0	0	T cell
APOL6	0	0.700877	0.293	0.201	0	0	T cell
BCL2	0	0.700006	0.272	0.165	0	0	T cell
FAM107B	0	0.692915	0.409	0.365	0	0	T cell
RORA	0	0.692121	0.321	0.222	0	0	T cell
TTC39C	0	0.690139	0.258	0.169	0	0	T cell
FUS	0	0.687996	0.676	0.704	0	0	T cell
JUN	0	0.687043	0.762	0.76	0	0	T cell
CDKN1B	0	0.684056	0.272	0.185	0	0	T cell
APBB1IP	0	0.683834	0.271	0.138	0	0	T cell
SEMA4D	0	0.680383	0.267	0.139	0	0	T cell
RPL28	0	0.669466	0.945	0.954	0	0	T cell
KMT2E	0	0.661774	0.502	0.517	0	0	T cell
CIB1	0	0.657334	0.489	0.499	0	0	T cell
DNAJB1	0	0.656909	0.465	0.429	0	0	T cell
RBM39	0	0.650956	0.669	0.712	0	0	T cell
IQGAP2	0	0.649775	0.263	0.168	0	0	T cell
ZFP36	0	0.648906	0.657	0.649	0	0	T cell
HCLS1	0	0.646652	0.327	0.204	0	0	T cell
CALM1	0	0.646271	0.766	0.768	0	0	T cell
COTL1	0	0.644431	0.536	0.463	0	0	T cell
IFITM1	0	0.640002	0.314	0.241	0	0	T cell
RPS25	0	0.637018	0.896	0.911	0	0	T cell
CYLD	0	0.626377	0.325	0.277	0	0	T cell
PREX1	0	0.626303	0.284	0.171	0	0	T cell
ALOX5AP	0	0.62433	0.367	0.238	0	0	T cell
SON	0	0.623197	0.617	0.645	0	0	T cell
EVI2B	0	0.617453	0.302	0.19	0	0	T cell
CCNL1	0	0.608727	0.619	0.659	0	0	T cell
RPLP2	0	0.608638	0.911	0.93	0	0	T cell
RBM38	0	0.589394	0.258	0.183	0	0	T cell
ARGLU1	0	0.587334	0.549	0.577	0	0	T cell
PABPC1	0	0.582822	0.81	0.85	0	0	T cell
MBP	0	0.579133	0.278	0.213	0	0	T cell
TOMM7	0	0.560848	0.685	0.696	0	0	T cell
PSME1	0	0.555967	0.569	0.612	0	0	T cell
RPL27A	0	0.555336	0.905	0.916	0	0	T cell
RPL38	0	0.541455	0.825	0.852	0	0	T cell
NOP53	0	0.536991	0.58	0.638	0	0	T cell
RPS15	0	0.519451	0.916	0.931	0	0	T cell
TMA7	0	0.515479	0.703	0.735	0	0	T cell
RPL34	0	0.510993	0.921	0.942	0	0	T cell
JUNB	0	0.509855	0.77	0.801	0	0	T cell
EIF1	0	0.508791	0.932	0.936	0	0	T cell
RPL13A	0	0.501058	0.936	0.938	0	0	T cell
RPL36AL	0	0.499543	0.751	0.78	0	0	T cell
KLF6	0	0.497112	0.755	0.777	0	0	T cell
PDE4B	0	0.495243	0.354	0.252	0	0	T cell
CLEC2B	0	0.492192	0.441	0.396	0	0	T cell
SRGN	0	0.48824	0.822	0.551	0	0	T cell
RPS21	0	0.480664	0.825	0.861	0	0	T cell
CRIP1	0	0.479322	0.452	0.319	0	0	T cell
RPL41	0	0.475764	0.966	0.979	0	0	T cell
RPL21	0	0.467603	0.91	0.926	0	0	T cell
ITGB2	0	0.461707	0.391	0.257	0	0	T cell
MCL1	0	0.45225	0.649	0.692	0	0	T cell
RPS28	0	0.448341	0.895	0.937	0	0	T cell
HMGB2	0	0.436495	0.416	0.361	0	0	T cell
FAU	0	0.422274	0.874	0.902	0	0	T cell
RPL39	0	0.418474	0.913	0.946	0	0	T cell
RPL13	0	0.411912	0.966	0.977	0	0	T cell
SUB1	0	0.380922	0.682	0.751	0	0	T cell
AKAP13	0	0.360578	0.558	0.571	0	0	T cell
RPS16	0	0.359289	0.911	0.927	0	0	T cell
RPS19	0	0.358214	0.951	0.963	0	0	T cell
RPL36	0	0.3572	0.883	0.911	0	0	T cell
LCP2	0	0.354006	0.282	0.177	0	0	T cell
RPS12	0	0.343329	0.945	0.965	0	0	T cell
RPL27	0	0.336169	0.803	0.849	0	0	T cell
RPL26	0	0.328493	0.906	0.93	0	0	T cell
MT-ND3	0	0.321904	0.955	0.946	0	0	T cell
RPS14	0	0.315518	0.93	0.953	0	0	T cell
RPL19	0	0.31344	0.921	0.941	0	0	T cell
RPL14	0	0.312677	0.898	0.917	0	0	T cell
RPL10	0	0.310852	0.96	0.978	0	0	T cell
RPL31	0	0.300364	0.808	0.827	0	0	T cell
CYBA	0	0.290577	0.725	0.72	0	0	T cell
RPL30	0	0.289058	0.919	0.941	0	0	T cell
LAPTM5	0	0.288372	0.596	0.38	0	0	T cell
RPS3	0	0.286114	0.934	0.948	0	0	T cell
DCUN1D5	0	-0.250197	0.088	0.277	0	0	T cell
PSMC4	0	-0.250922	0.17	0.402	0	0	T cell
UQCRQ	0	-0.251087	0.365	0.591	0	0	T cell
SINHCAF	0	-0.251556	0.134	0.308	0	0	T cell
ATP6V1G1	0	-0.252501	0.444	0.659	0	0	T cell
HSPE1	0	-0.252559	0.414	0.606	0	0	T cell
PEPD	0	-0.252699	0.081	0.281	0	0	T cell
MAP4K5	0	-0.253295	0.098	0.278	0	0	T cell
ST13	0	-0.254148	0.306	0.571	0	0	T cell
BAZ2B	0	-0.254325	0.081	0.275	0	0	T cell
SYNCRIP	0	-0.254396	0.22	0.467	0	0	T cell
CCDC47	0	-0.254821	0.137	0.364	0	0	T cell
UQCRC1	0	-0.254931	0.123	0.356	0	0	T cell
DAP	0	-0.255176	0.078	0.288	0	0	T cell
PDCD6	0	-0.255408	0.213	0.468	0	0	T cell
NAGK	0	-0.256072	0.085	0.29	0	0	T cell
MRPL27	0	-0.256244	0.108	0.348	0	0	T cell
TIMM17A	0	-0.256588	0.127	0.34	0	0	T cell
SEM1	0	-0.256615	0.347	0.602	0	0	T cell
CISD1	0	-0.256916	0.072	0.275	0	0	T cell
AK2	0	-0.256973	0.106	0.334	0	0	T cell
OLA1	0	-0.257115	0.148	0.366	0	0	T cell
TCEAL8	0	-0.257321	0.102	0.329	0	0	T cell
CHCHD10	0	-0.257728	0.23	0.45	0	0	T cell
NDUFA8	0	-0.257946	0.092	0.31	0	0	T cell
HM13	0	-0.258924	0.214	0.488	0	0	T cell
MXRA7	0	-0.259205	0.078	0.258	0	0	T cell
CAPNS1	0	-0.259479	0.19	0.431	0	0	T cell
LMO4	0	-0.260296	0.128	0.371	0	0	T cell
UBE2M	0	-0.260313	0.17	0.368	0	0	T cell
PHPT1	0	-0.260838	0.263	0.526	0	0	T cell
MRPS26	0	-0.260877	0.11	0.323	0	0	T cell
ATP6AP2	0	-0.261008	0.231	0.496	0	0	T cell
LYPLA1	0	-0.262926	0.105	0.318	0	0	T cell
SERP1	0	-0.264037	0.464	0.704	0	0	T cell
TMBIM6	0	-0.264469	0.512	0.724	0	0	T cell
MAGED2	0	-0.265268	0.158	0.402	0	0	T cell
MRPL4	0	-0.266837	0.112	0.306	0	0	T cell
PSMB2	0	-0.267011	0.229	0.479	0	0	T cell
ATP2B1	0	-0.267203	0.204	0.427	0	0	T cell
SPG21	0	-0.267437	0.094	0.318	0	0	T cell
EIF1B	0	-0.267498	0.268	0.515	0	0	T cell
ZNF706	0	-0.267838	0.286	0.529	0	0	T cell
UAP1	0	-0.268358	0.093	0.259	0	0	T cell
CHD9	0	-0.26861	0.133	0.38	0	0	T cell
ANAPC11	0	-0.269149	0.261	0.52	0	0	T cell
CMTM6	0	-0.269994	0.233	0.466	0	0	T cell
PABPC4	0	-0.269998	0.241	0.526	0	0	T cell
PSMA4	0	-0.270547	0.277	0.535	0	0	T cell
PPFIA1	0	-0.271246	0.078	0.273	0	0	T cell
BTF3L4	0	-0.271504	0.135	0.375	0	0	T cell
BZW2	0	-0.271664	0.077	0.259	0	0	T cell
PSMA7	0	-0.271755	0.549	0.737	0	0	T cell
TSC22D2	0	-0.272323	0.106	0.271	0	0	T cell
SEC63	0	-0.273161	0.128	0.381	0	0	T cell
TSPO	0	-0.273246	0.37	0.59	0	0	T cell
TXNL1	0	-0.273693	0.201	0.465	0	0	T cell
CCT8	0	-0.273705	0.22	0.473	0	0	T cell
SLC52A2	0	-0.27427	0.078	0.27	0	0	T cell
IFNAR1	0	-0.274309	0.083	0.309	0	0	T cell
MEA1	0	-0.274529	0.128	0.334	0	0	T cell
MT1X	0	-0.275079	0.253	0.384	0	0	T cell
IPO5	0	-0.276226	0.058	0.25	0	0	T cell
SEC61A1	0	-0.276797	0.116	0.367	0	0	T cell
UPP1	0	-0.277482	0.205	0.321	0	0	T cell
DAD1	0	-0.277665	0.343	0.606	0	0	T cell
ALG3	0	-0.277973	0.063	0.253	0	0	T cell
RANBP1	0	-0.278254	0.256	0.485	0	0	T cell
ATP5PO	0	-0.278816	0.249	0.502	0	0	T cell
SRSF9	0	-0.278958	0.315	0.569	0	0	T cell
FAM162A	0	-0.279252	0.169	0.376	0	0	T cell
GPAA1	0	-0.279657	0.08	0.302	0	0	T cell
SLC39A7	0	-0.280126	0.064	0.295	0	0	T cell
SCOC	0	-0.28051	0.059	0.277	0	0	T cell
GLRX5	0	-0.281109	0.138	0.371	0	0	T cell
TMEM30A	0	-0.281399	0.086	0.312	0	0	T cell
CETN2	0	-0.281722	0.058	0.263	0	0	T cell
CPEB4	0	-0.282159	0.097	0.261	0	0	T cell
TUBB4B	0	-0.282863	0.355	0.587	0	0	T cell
VDAC1	0	-0.282974	0.271	0.52	0	0	T cell
TSEN34	0	-0.283853	0.059	0.27	0	0	T cell
HIPK3	0	-0.284459	0.093	0.262	0	0	T cell
BAG1	0	-0.28448	0.172	0.408	0	0	T cell
LAMTOR5	0	-0.285332	0.292	0.553	0	0	T cell
UBE2R2	0	-0.286819	0.147	0.388	0	0	T cell
ARPC5	0	-0.286854	0.362	0.619	0	0	T cell
MRPL47	0	-0.287516	0.149	0.363	0	0	T cell
PAIP1	0	-0.287583	0.09	0.319	0	0	T cell
CLTC	0	-0.288577	0.144	0.398	0	0	T cell
VMP1	0	-0.289587	0.424	0.622	0	0	T cell
RPL26L1	0	-0.289966	0.093	0.318	0	0	T cell
ADRM1	0	-0.291082	0.197	0.446	0	0	T cell
GINM1	0	-0.29118	0.095	0.338	0	0	T cell
RNASET2	0	-0.291425	0.305	0.447	0	0	T cell
DUSP23	0	-0.29146	0.112	0.322	0	0	T cell
NDUFS8	0	-0.292074	0.233	0.484	0	0	T cell
ATP5MF	0	-0.293218	0.257	0.499	0	0	T cell
RERE	0	-0.293222	0.146	0.339	0	0	T cell
FEZ2	0	-0.293289	0.058	0.28	0	0	T cell
YWHAQ	0	-0.293518	0.344	0.6	0	0	T cell
MRPL13	0	-0.294109	0.101	0.315	0	0	T cell
GADD45A	0	-0.294576	0.257	0.436	0	0	T cell
AAMDC	0	-0.294772	0.049	0.252	0	0	T cell
MCUR1	0	-0.295514	0.058	0.27	0	0	T cell
BCL2L1	0	-0.295861	0.08	0.252	0	0	T cell
RNH1	0	-0.296708	0.231	0.522	0	0	T cell
UBE2V2	0	-0.297052	0.131	0.372	0	0	T cell
ERGIC3	0	-0.297657	0.159	0.435	0	0	T cell
COPB2	0	-0.298428	0.09	0.323	0	0	T cell
GADD45GIP1	0	-0.298816	0.276	0.532	0	0	T cell
GIPC1	0	-0.299367	0.091	0.265	0	0	T cell
COMT	0	-0.299852	0.127	0.364	0	0	T cell
STRAP	0	-0.300209	0.227	0.446	0	0	T cell
NDUFB7	0	-0.301048	0.295	0.546	0	0	T cell
GLRX3	0	-0.301365	0.12	0.348	0	0	T cell
RPN1	0	-0.301665	0.122	0.36	0	0	T cell
TPD52L2	0	-0.302307	0.065	0.289	0	0	T cell
C1QBP	0	-0.302734	0.211	0.452	0	0	T cell
PLIN3	0	-0.302978	0.066	0.292	0	0	T cell
WTAP	0	-0.303959	0.31	0.494	0	0	T cell
ETV6	0	-0.304968	0.145	0.281	0	0	T cell
CRK	0	-0.306611	0.07	0.28	0	0	T cell
PSMD8	0	-0.306789	0.347	0.592	0	0	T cell
ATP5MD	0	-0.307021	0.317	0.555	0	0	T cell
EIF4A1	0	-0.307528	0.433	0.66	0	0	T cell
PHB2	0	-0.307807	0.194	0.453	0	0	T cell
SLC16A3	0	-0.308406	0.126	0.31	0	0	T cell
LAMP1	0	-0.308552	0.198	0.461	0	0	T cell
PSMB7	0	-0.30882	0.251	0.533	0	0	T cell
EIF2S2	0	-0.308922	0.307	0.584	0	0	T cell
B4GALT1	0	-0.309002	0.17	0.373	0	0	T cell
CD47	0	-0.309254	0.299	0.464	0	0	T cell
MRPL12	0	-0.309693	0.097	0.315	0	0	T cell
ADAM17	0	-0.310017	0.108	0.317	0	0	T cell
TIMM8B	0	-0.310029	0.178	0.43	0	0	T cell
GDI2	0	-0.310079	0.218	0.504	0	0	T cell
PHB	0	-0.311013	0.191	0.443	0	0	T cell
GGCT	0	-0.311084	0.078	0.291	0	0	T cell
APEX1	0	-0.311148	0.135	0.387	0	0	T cell
PSMB1	0	-0.311745	0.418	0.668	0	0	T cell
NHP2	0	-0.312051	0.196	0.434	0	0	T cell
ARL2	0	-0.312391	0.116	0.366	0	0	T cell
MRPL21	0	-0.312585	0.132	0.349	0	0	T cell
SLC25A5	0	-0.3134	0.333	0.564	0	0	T cell
NENF	0	-0.314022	0.159	0.44	0	0	T cell
LSM4	0	-0.314533	0.187	0.393	0	0	T cell
UBE2E1	0	-0.31455	0.116	0.353	0	0	T cell
CNIH4	0	-0.314731	0.106	0.346	0	0	T cell
SEC62	0	-0.314732	0.368	0.633	0	0	T cell
IMPAD1	0	-0.314792	0.054	0.271	0	0	T cell
YIF1A	0	-0.316531	0.109	0.365	0	0	T cell
SPATS2L	0	-0.316554	0.198	0.416	0	0	T cell
LAMTOR1	0	-0.317216	0.239	0.52	0	0	T cell
CREB3L2	0	-0.317533	0.091	0.275	0	0	T cell
ISOC2	0	-0.31811	0.073	0.302	0	0	T cell
NFE2L2	0	-0.318636	0.223	0.512	0	0	T cell
PUF60	0	-0.31888	0.2	0.424	0	0	T cell
SYPL1	0	-0.318892	0.123	0.369	0	0	T cell
TMED3	0	-0.318938	0.094	0.338	0	0	T cell
ANXA4	0	-0.319114	0.073	0.262	0	0	T cell
COA4	0	-0.321402	0.118	0.35	0	0	T cell
MSRB2	0	-0.321826	0.057	0.282	0	0	T cell
ARFGAP3	0	-0.322297	0.124	0.348	0	0	T cell
PLSCR1	0	-0.322726	0.154	0.39	0	0	T cell
RPLP0	0	-0.322745	0.813	0.895	0	0	T cell
HSD17B12	0	-0.322814	0.047	0.263	0	0	T cell
SSB	0	-0.323086	0.277	0.524	0	0	T cell
STOML2	0	-0.323764	0.139	0.396	0	0	T cell
ADI1	0	-0.324714	0.111	0.37	0	0	T cell
ZFP36L1	0	-0.325359	0.467	0.674	0	0	T cell
GTF2I	0	-0.325706	0.192	0.469	0	0	T cell
TMEM165	0	-0.326035	0.193	0.471	0	0	T cell
ZNF593	0	-0.326307	0.072	0.299	0	0	T cell
LMAN1	0	-0.328156	0.194	0.454	0	0	T cell
RPN2	0	-0.328385	0.241	0.517	0	0	T cell
BID	0	-0.328692	0.1	0.304	0	0	T cell
AURKAIP1	0	-0.328908	0.289	0.56	0	0	T cell
SEC31A	0	-0.329148	0.184	0.442	0	0	T cell
ATP5MC1	0	-0.33013	0.143	0.393	0	0	T cell
SPCS2	0	-0.331122	0.365	0.634	0	0	T cell
RALA	0	-0.331574	0.183	0.408	0	0	T cell
ACADVL	0	-0.332805	0.144	0.428	0	0	T cell
SNRPE	0	-0.333208	0.248	0.507	0	0	T cell
TMED2	0	-0.333472	0.226	0.514	0	0	T cell
RPL22L1	0	-0.334737	0.3	0.495	0	0	T cell
MYL6B	0	-0.33513	0.081	0.315	0	0	T cell
TCF12	0	-0.335181	0.119	0.268	0	0	T cell
TMEM205	0	-0.335635	0.096	0.341	0	0	T cell
ATP5PB	0	-0.335656	0.132	0.383	0	0	T cell
FKBP4	0	-0.336638	0.065	0.279	0	0	T cell
ARL8B	0	-0.337236	0.117	0.333	0	0	T cell
CRTAP	0	-0.338792	0.065	0.299	0	0	T cell
HEXB	0	-0.339702	0.068	0.291	0	0	T cell
MGAT1	0	-0.340092	0.144	0.402	0	0	T cell
DNAJB11	0	-0.340709	0.133	0.376	0	0	T cell
P4HA1	0	-0.341092	0.083	0.289	0	0	T cell
HDAC2	0	-0.341185	0.094	0.341	0	0	T cell
ANKRD28	0	-0.342374	0.173	0.365	0	0	T cell
NDUFB9	0	-0.343806	0.281	0.523	0	0	T cell
PRDX3	0	-0.34418	0.09	0.339	0	0	T cell
LRRFIP2	0	-0.345083	0.113	0.338	0	0	T cell
MTCH1	0	-0.347618	0.315	0.567	0	0	T cell
IMPDH2	0	-0.347635	0.084	0.317	0	0	T cell
IFT57	0	-0.347929	0.091	0.32	0	0	T cell
NANS	0	-0.349465	0.111	0.368	0	0	T cell
QSOX1	0	-0.349598	0.055	0.28	0	0	T cell
TOMM40	0	-0.350185	0.09	0.294	0	0	T cell
UBE2J1	0	-0.350365	0.121	0.375	0	0	T cell
HMGN3	0	-0.350376	0.228	0.494	0	0	T cell
PDIA4	0	-0.350404	0.097	0.347	0	0	T cell
CALM2	0	-0.351059	0.63	0.787	0	0	T cell
FOSB	0	-0.351442	0.456	0.583	0	0	T cell
REEP3	0	-0.352137	0.077	0.32	0	0	T cell
YWHAG	0	-0.352487	0.105	0.365	0	0	T cell
NFIL3	0	-0.352771	0.094	0.288	0	0	T cell
GLO1	0	-0.353768	0.097	0.338	0	0	T cell
PGLS	0	-0.353815	0.19	0.467	0	0	T cell
CHPF	0	-0.35547	0.044	0.257	0	0	T cell
RNF13	0	-0.355728	0.08	0.304	0	0	T cell
EIF4G1	0	-0.357719	0.151	0.407	0	0	T cell
HNRNPAB	0	-0.357779	0.219	0.45	0	0	T cell
ITGB1	0	-0.358122	0.432	0.675	0	0	T cell
UBE2E3	0	-0.359797	0.14	0.411	0	0	T cell
GCSH	0	-0.359932	0.041	0.256	0	0	T cell
PFDN2	0	-0.360111	0.29	0.524	0	0	T cell
YIPF3	0	-0.360679	0.112	0.389	0	0	T cell
FKBP2	0	-0.36086	0.151	0.42	0	0	T cell
HDGF	0	-0.361356	0.152	0.398	0	0	T cell
H3F3A	0	-0.361778	0.796	0.899	0	0	T cell
MYO1C	0	-0.362027	0.046	0.252	0	0	T cell
MRPL3	0	-0.362971	0.098	0.334	0	0	T cell
PPIA	0	-0.364926	0.667	0.833	0	0	T cell
B4GALT5	0	-0.365274	0.069	0.276	0	0	T cell
TAX1BP3	0	-0.365377	0.052	0.276	0	0	T cell
TIMM13	0	-0.367091	0.136	0.422	0	0	T cell
ENY2	0	-0.368063	0.304	0.584	0	0	T cell
SPRY1	0	-0.368246	0.103	0.253	0	0	T cell
ERH	0	-0.368334	0.3	0.573	0	0	T cell
SELENOW	0	-0.369191	0.322	0.554	0	0	T cell
RUNX1	0	-0.37111	0.194	0.391	0	0	T cell
AHCYL1	0	-0.372411	0.084	0.35	0	0	T cell
MANF	0	-0.37248	0.178	0.441	0	0	T cell
CCDC50	0	-0.372813	0.099	0.368	0	0	T cell
BSG	0	-0.373487	0.266	0.579	0	0	T cell
RRAS	0	-0.375206	0.048	0.264	0	0	T cell
ARL1	0	-0.376091	0.084	0.35	0	0	T cell
ROCK2	0	-0.376228	0.066	0.288	0	0	T cell
RAB1A	0	-0.377752	0.228	0.547	0	0	T cell
HCFC1R1	0	-0.378253	0.096	0.324	0	0	T cell
TRIP6	0	-0.380692	0.033	0.267	0	0	T cell
RTN3	0	-0.380956	0.133	0.412	0	0	T cell
CYB5R3	0	-0.381179	0.107	0.385	0	0	T cell
SLC3A2	0	-0.38159	0.29	0.504	0	0	T cell
PTEN	0	-0.382607	0.172	0.382	0	0	T cell
TAGLN2	0	-0.382727	0.411	0.661	0	0	T cell
COPRS	0	-0.382827	0.048	0.294	0	0	T cell
RAB10	0	-0.383809	0.152	0.436	0	0	T cell
AP1S2	0	-0.386013	0.103	0.294	0	0	T cell
DPYSL2	0	-0.386537	0.068	0.278	0	0	T cell
DCAF13	0	-0.388181	0.09	0.285	0	0	T cell
PDIA3	0	-0.388305	0.39	0.651	0	0	T cell
LAMP2	0	-0.388343	0.114	0.392	0	0	T cell
AKR1A1	0	-0.389762	0.131	0.428	0	0	T cell
MGST2	0	-0.390314	0.039	0.256	0	0	T cell
HEBP1	0	-0.390463	0.029	0.26	0	0	T cell
TFG	0	-0.391625	0.132	0.424	0	0	T cell
MIF	0	-0.392578	0.436	0.613	0	0	T cell
MLEC	0	-0.393138	0.123	0.418	0	0	T cell
CTNNAL1	0	-0.393245	0.046	0.254	0	0	T cell
UQCRFS1	0	-0.394176	0.265	0.513	0	0	T cell
EIF6	0	-0.394296	0.187	0.459	0	0	T cell
MCFD2	0	-0.394533	0.076	0.346	0	0	T cell
SRM	0	-0.396206	0.131	0.369	0	0	T cell
UQCRH	0	-0.396216	0.464	0.677	0	0	T cell
ELOC	0	-0.396616	0.259	0.533	0	0	T cell
CCT3	0	-0.397255	0.233	0.498	0	0	T cell
BST2	0	-0.398671	0.406	0.627	0	0	T cell
ECHS1	0	-0.399101	0.162	0.421	0	0	T cell
NDUFAB1	0	-0.399597	0.205	0.483	0	0	T cell
REXO2	0	-0.400091	0.132	0.405	0	0	T cell
ARPC1A	0	-0.400104	0.095	0.354	0	0	T cell
EI24	0	-0.400221	0.073	0.337	0	0	T cell
VAPA	0	-0.402067	0.343	0.633	0	0	T cell
LRRC59	0	-0.403975	0.097	0.36	0	0	T cell
UBE2D1	0	-0.404206	0.086	0.318	0	0	T cell
ARHGEF12	0	-0.404872	0.071	0.267	0	0	T cell
HLA-DMA	0	-0.405946	0.184	0.307	0	0	T cell
WASL	0	-0.407722	0.049	0.293	0	0	T cell
SPTSSA	0	-0.408384	0.039	0.288	0	0	T cell
CCT6A	0	-0.409148	0.167	0.441	0	0	T cell
PMEPA1	0	-0.41005	0.107	0.314	0	0	T cell
SLC39A1	0	-0.410148	0.074	0.336	0	0	T cell
GABARAP	0	-0.411533	0.225	0.38	0	0	T cell
H2AFY	0	-0.411998	0.238	0.527	0	0	T cell
NME4	0	-0.412319	0.045	0.283	0	0	T cell
SH3BP5	0	-0.412587	0.103	0.324	0	0	T cell
MAP3K13	0	-0.414204	0.064	0.3	0	0	T cell
OAZ2	0	-0.414691	0.081	0.339	0	0	T cell
PRELID1	0	-0.414723	0.356	0.621	0	0	T cell
RAB2A	0	-0.41698	0.302	0.608	0	0	T cell
CCT2	0	-0.419515	0.189	0.453	0	0	T cell
CSRP1	0	-0.421055	0.099	0.333	0	0	T cell
FLOT1	0	-0.421209	0.142	0.431	0	0	T cell
KLF10	0	-0.421413	0.131	0.366	0	0	T cell
CAMTA1	0	-0.423202	0.174	0.472	0	0	T cell
NAA20	0	-0.423477	0.105	0.369	0	0	T cell
CHMP4B	0	-0.423859	0.142	0.437	0	0	T cell
CDKN1A	0	-0.424737	0.155	0.396	0	0	T cell
ATP1B3	0	-0.425816	0.295	0.573	0	0	T cell
GNAQ	0	-0.425915	0.078	0.306	0	0	T cell
LMNA	0	-0.426385	0.35	0.672	0	0	T cell
BLVRB	0	-0.426776	0.086	0.336	0	0	T cell
MLF2	0	-0.428106	0.163	0.457	0	0	T cell
SLC25A3	0	-0.429059	0.452	0.689	0	0	T cell
MRPL15	0	-0.430739	0.06	0.297	0	0	T cell
XBP1	0	-0.432115	0.272	0.526	0	0	T cell
EBNA1BP2	0	-0.433158	0.078	0.312	0	0	T cell
SERPINB6	0	-0.435805	0.08	0.358	0	0	T cell
TMED10	0	-0.43581	0.234	0.557	0	0	T cell
PPIF	0	-0.436412	0.073	0.276	0	0	T cell
CTNNB1	0	-0.436648	0.266	0.522	0	0	T cell
CDK4	0	-0.436975	0.06	0.323	0	0	T cell
BANF1	0	-0.43752	0.203	0.503	0	0	T cell
ACSL3	0	-0.440576	0.121	0.307	0	0	T cell
CYB5A	0	-0.441683	0.077	0.314	0	0	T cell
ILF2	0	-0.442101	0.208	0.47	0	0	T cell
SEC61G	0	-0.442559	0.365	0.619	0	0	T cell
SEC11A	0	-0.443577	0.305	0.613	0	0	T cell
SF3B6	0	-0.444602	0.321	0.582	0	0	T cell
PCBD1	0	-0.445511	0.092	0.333	0	0	T cell
C1orf122	0	-0.446195	0.127	0.399	0	0	T cell
H2AFZ	0	-0.447799	0.437	0.652	0	0	T cell
TMEM147	0	-0.449426	0.172	0.475	0	0	T cell
MRPL51	0	-0.450135	0.235	0.536	0	0	T cell
TRIB1	0	-0.450195	0.078	0.303	0	0	T cell
MRPL14	0	-0.450624	0.142	0.425	0	0	T cell
GRINA	0	-0.450781	0.074	0.349	0	0	T cell
NFIC	0	-0.452125	0.078	0.345	0	0	T cell
LTBR	0	-0.453062	0.013	0.267	0	0	T cell
NUCKS1	0	-0.453126	0.37	0.628	0	0	T cell
ATP5F1C	0	-0.455642	0.202	0.486	0	0	T cell
UBE2H	0	-0.457134	0.186	0.432	0	0	T cell
PRMT1	0	-0.457351	0.172	0.456	0	0	T cell
LPP	0	-0.459094	0.187	0.427	0	0	T cell
TMED9	0	-0.461508	0.253	0.57	0	0	T cell
ATP5PF	0	-0.463158	0.259	0.554	0	0	T cell
ENO1	0	-0.465926	0.521	0.738	0	0	T cell
GOLIM4	0	-0.466313	0.058	0.308	0	0	T cell
EIF4EBP1	0	-0.46687	0.099	0.353	0	0	T cell
RAB7A	0	-0.467022	0.269	0.583	0	0	T cell
MORF4L2	0	-0.467394	0.191	0.513	0	0	T cell
PGRMC1	0	-0.46904	0.078	0.351	0	0	T cell
ARHGAP21	0	-0.470654	0.043	0.288	0	0	T cell
GNG5	0	-0.471991	0.36	0.655	0	0	T cell
ATP5MC3	0	-0.472112	0.262	0.532	0	0	T cell
CKS1B	0	-0.472526	0.071	0.263	0	0	T cell
PPP2CB	0	-0.472626	0.046	0.3	0	0	T cell
CXXC5	0	-0.472719	0.038	0.271	0	0	T cell
CDKN2A	0	-0.474064	0.11	0.268	0	0	T cell
YWHAH	0	-0.474541	0.188	0.451	0	0	T cell
CTNND1	0	-0.475061	0.031	0.274	0	0	T cell
SOCS3	0	-0.476236	0.259	0.451	0	0	T cell
CUX1	0	-0.477023	0.09	0.342	0	0	T cell
FKBP1A	0	-0.47711	0.324	0.611	0	0	T cell
VKORC1	0	-0.477653	0.126	0.441	0	0	T cell
PRDX5	0	-0.478953	0.354	0.645	0	0	T cell
SELENOS	0	-0.47904	0.232	0.534	0	0	T cell
LEPROT	0	-0.479626	0.097	0.399	0	0	T cell
SCARB2	0	-0.480337	0.082	0.371	0	0	T cell
TKT	0	-0.481693	0.182	0.468	0	0	T cell
KIF1B	0	-0.481807	0.082	0.291	0	0	T cell
AFDN	0	-0.484461	0.049	0.264	0	0	T cell
PSMD2	0	-0.485558	0.16	0.438	0	0	T cell
ABL2	0	-0.486676	0.046	0.266	0	0	T cell
PDXK	0	-0.48694	0.123	0.423	0	0	T cell
RCN2	0	-0.487048	0.159	0.415	0	0	T cell
FAM3C	0	-0.487793	0.103	0.39	0	0	T cell
UGCG	0	-0.488865	0.141	0.374	0	0	T cell
FKBP10	0	-0.490121	0.019	0.255	0	0	T cell
SMIM3	0	-0.492007	0.044	0.253	0	0	T cell
CADM1	0	-0.492931	0.037	0.255	0	0	T cell
MEF2A	0	-0.495568	0.094	0.327	0	0	T cell
ADAM9	0	-0.496349	0.023	0.259	0	0	T cell
RAN	0	-0.496518	0.454	0.663	0	0	T cell
POLR2H	0	-0.497733	0.115	0.369	0	0	T cell
PDLIM7	0	-0.50146	0.067	0.336	0	0	T cell
TSPAN4	0	-0.502785	0.025	0.28	0	0	T cell
VDAC2	0	-0.50446	0.29	0.559	0	0	T cell
RPL8	0	-0.505022	0.917	0.956	0	0	T cell
SEC61B	0	-0.505645	0.432	0.691	0	0	T cell
VGLL4	0	-0.508117	0.086	0.364	0	0	T cell
RHOQ	0	-0.508365	0.042	0.304	0	0	T cell
DYNLL1	0	-0.508496	0.404	0.695	0	0	T cell
ATP1B1	0	-0.509155	0.078	0.286	0	0	T cell
EVA1B	0	-0.509463	0.061	0.319	0	0	T cell
CYSTM1	0	-0.511048	0.092	0.389	0	0	T cell
FARP1	0	-0.515846	0.024	0.25	0	0	T cell
GAPDH	0	-0.516863	0.875	0.932	0	0	T cell
CAPG	0	-0.518892	0.166	0.397	0	0	T cell
HIPK2	0	-0.518985	0.088	0.301	0	0	T cell
HSPA5	0	-0.519011	0.443	0.679	0	0	T cell
SNX3	0	-0.519278	0.272	0.615	0	0	T cell
MED13L	0	-0.52267	0.155	0.34	0	0	T cell
RIPK2	0	-0.522675	0.067	0.293	0	0	T cell
BNIP3L	0	-0.523587	0.145	0.426	0	0	T cell
CORO1C	0	-0.523765	0.044	0.282	0	0	T cell
EIF5A	0	-0.523895	0.313	0.556	0	0	T cell
POMP	0	-0.524151	0.431	0.704	0	0	T cell
CYC1	0	-0.526242	0.15	0.443	0	0	T cell
HSPD1	0	-0.530693	0.338	0.585	0	0	T cell
RBFOX2	0	-0.533707	0.022	0.251	0	0	T cell
TALDO1	0	-0.535413	0.204	0.501	0	0	T cell
PTTG1IP	0	-0.536737	0.135	0.455	0	0	T cell
ITGB5	0	-0.538233	0.016	0.258	0	0	T cell
PDIA6	0	-0.538279	0.267	0.581	0	0	T cell
ZEB2	0	-0.539581	0.236	0.385	0	0	T cell
NCKAP1	0	-0.540973	0.024	0.291	0	0	T cell
HSBP1	0	-0.54311	0.159	0.516	0	0	T cell
MAP4K4	0	-0.54467	0.17	0.401	0	0	T cell
TNFRSF1A	0	-0.545414	0.067	0.377	0	0	T cell
RAB32	0	-0.545666	0.015	0.285	0	0	T cell
AP2S1	0	-0.546449	0.245	0.584	0	0	T cell
DDAH2	0	-0.547066	0.106	0.421	0	0	T cell
RHOC	0	-0.549924	0.198	0.506	0	0	T cell
CKAP4	0	-0.550102	0.024	0.288	0	0	T cell
PDLIM5	0	-0.550379	0.064	0.318	0	0	T cell
AP2M1	0	-0.550858	0.281	0.594	0	0	T cell
PEA15	0	-0.552035	0.067	0.373	0	0	T cell
PHC2	0	-0.55442	0.06	0.316	0	0	T cell
CCDC88A	0	-0.555122	0.036	0.272	0	0	T cell
BMPR2	0	-0.555403	0.071	0.278	0	0	T cell
MYOF	0	-0.559017	0.02	0.264	0	0	T cell
EFEMP2	0	-0.559669	0.026	0.281	0	0	T cell
ATP5F1B	0	-0.561732	0.225	0.532	0	0	T cell
NINJ1	0	-0.563223	0.146	0.369	0	0	T cell
CCT5	0	-0.565295	0.167	0.451	0	0	T cell
PDCD5	0	-0.567394	0.222	0.5	0	0	T cell
CANX	0	-0.567898	0.236	0.581	0	0	T cell
NDUFC2	0	-0.569281	0.325	0.619	0	0	T cell
PTMS	0	-0.569574	0.269	0.605	0	0	T cell
NFIA	0	-0.571171	0.043	0.257	0	0	T cell
PXDN	0	-0.573206	0.016	0.254	0	0	T cell
MGST3	0	-0.573406	0.231	0.564	0	0	T cell
PPIB	0	-0.573463	0.487	0.723	0	0	T cell
CALR	0	-0.576961	0.427	0.703	0	0	T cell
GPX4	0	-0.578598	0.401	0.697	0	0	T cell
KDELR2	0	-0.579035	0.193	0.541	0	0	T cell
MPZL1	0	-0.5793	0.021	0.306	0	0	T cell
MYC	0	-0.580691	0.083	0.303	0	0	T cell
SMS	0	-0.581399	0.145	0.406	0	0	T cell
ZFHX3	0	-0.582046	0.029	0.279	0	0	T cell
HSPG2	0	-0.583245	0.034	0.256	0	0	T cell
LAMC1	0	-0.583304	0.013	0.268	0	0	T cell
SLC25A37	0	-0.584603	0.089	0.327	0	0	T cell
CLTA	0	-0.585999	0.284	0.627	0	0	T cell
TMEM14C	0	-0.586953	0.147	0.488	0	0	T cell
CTSS	0	-0.587308	0.251	0.364	0	0	T cell
TSPAN3	0	-0.591672	0.066	0.391	0	0	T cell
PBX1	0	-0.592155	0.02	0.251	0	0	T cell
BNIP3	0	-0.593344	0.069	0.309	0	0	T cell
RAB34	0	-0.593925	0.041	0.363	0	0	T cell
SQSTM1	0	-0.595133	0.373	0.65	0	0	T cell
PKM	0	-0.595676	0.433	0.71	0	0	T cell
KDELR1	0	-0.59661	0.152	0.503	0	0	T cell
YAP1	0	-0.599331	0.016	0.266	0	0	T cell
ATP6V1F	0	-0.602116	0.3	0.614	0	0	T cell
TPI1	0	-0.605406	0.482	0.748	0	0	T cell
FERMT2	0	-0.606007	0.012	0.268	0	0	T cell
PPIC	0	-0.606896	0.018	0.268	0	0	T cell
CTBP2	0	-0.607398	0.02	0.301	0	0	T cell
PLD3	0	-0.607568	0.092	0.39	0	0	T cell
RNF130	0	-0.608651	0.049	0.325	0	0	T cell
MFGE8	0	-0.610103	0.059	0.328	0	0	T cell
QKI	0	-0.610604	0.182	0.45	0	0	T cell
RDX	0	-0.61295	0.113	0.446	0	0	T cell
ATOX1	0	-0.613064	0.176	0.52	0	0	T cell
CLEC11A	0	-0.61442	0.026	0.281	0	0	T cell
EPB41L2	0	-0.615646	0.034	0.258	0	0	T cell
DMKN	0	-0.615733	0.037	0.252	0	0	T cell
PPP1R14B	0	-0.618644	0.23	0.483	0	0	T cell
ID3	0	-0.619207	0.147	0.339	0	0	T cell
HES4	0	-0.621561	0.027	0.252	0	0	T cell
CRIP2	0	-0.621788	0.071	0.319	0	0	T cell
CAVIN3	0	-0.622244	0.047	0.289	0	0	T cell
SVIL	0	-0.623172	0.054	0.282	0	0	T cell
SDCBP	0	-0.624282	0.262	0.566	0	0	T cell
HSP90AB1	0	-0.624334	0.712	0.853	0	0	T cell
CTTN	0	-0.624907	0.019	0.3	0	0	T cell
TLE1	0	-0.625978	0.03	0.293	0	0	T cell
VCL	0	-0.627101	0.053	0.322	0	0	T cell
ARF4	0	-0.627258	0.24	0.599	0	0	T cell
PTPN12	0	-0.629596	0.046	0.349	0	0	T cell
BCAT1	0	-0.633447	0.027	0.281	0	0	T cell
ZFAND3	0	-0.634066	0.149	0.355	0	0	T cell
CD55	0	-0.637585	0.163	0.432	0	0	T cell
ALDH2	0	-0.639029	0.02	0.284	0	0	T cell
KCTD12	0	-0.640586	0.019	0.26	0	0	T cell
HDLBP	0	-0.64161	0.143	0.504	0	0	T cell
ITGAV	0	-0.642367	0.085	0.371	0	0	T cell
PRDX6	0	-0.643373	0.349	0.646	0	0	T cell
ZFAND5	0	-0.644817	0.321	0.599	0	0	T cell
NME1	0	-0.650419	0.104	0.413	0	0	T cell
PLK2	0	-0.651028	0.038	0.253	0	0	T cell
PAWR	0	-0.655162	0.02	0.291	0	0	T cell
PSMB5	0	-0.655413	0.125	0.482	0	0	T cell
GNG12	0	-0.66176	0.011	0.254	0	0	T cell
SSR3	0	-0.666081	0.246	0.596	0	0	T cell
P4HB	0	-0.667004	0.262	0.626	0	0	T cell
PLIN2	0	-0.667201	0.211	0.405	0	0	T cell
OSTC	0	-0.667812	0.194	0.549	0	0	T cell
FHL2	0	-0.669459	0.02	0.272	0	0	T cell
MAP3K8	0	-0.675231	0.206	0.401	0	0	T cell
ENAH	0	-0.679411	0.017	0.275	0	0	T cell
PALLD	0	-0.687833	0.022	0.255	0	0	T cell
NR4A1	0	-0.687932	0.134	0.382	0	0	T cell
CTSH	0	-0.689236	0.069	0.331	0	0	T cell
SRGAP1	0	-0.691264	0.012	0.257	0	0	T cell
HIF1A	0	-0.693549	0.286	0.533	0	0	T cell
LRP1	0	-0.696455	0.019	0.291	0	0	T cell
NBL1	0	-0.696682	0.11	0.335	0	0	T cell
MYDGF	0	-0.702145	0.208	0.546	0	0	T cell
TNFAIP2	0	-0.704042	0.027	0.266	0	0	T cell
CD151	0	-0.704523	0.098	0.445	0	0	T cell
MMP14	0	-0.706413	0.022	0.268	0	0	T cell
DPYSL3	0	-0.706579	0.021	0.255	0	0	T cell
FGFR1	0	-0.710622	0.051	0.311	0	0	T cell
TJP1	0	-0.719767	0.014	0.291	0	0	T cell
CTNNA1	0	-0.721906	0.08	0.437	0	0	T cell
CKB	0	-0.722006	0.036	0.265	0	0	T cell
PPA1	0	-0.724895	0.276	0.557	0	0	T cell
TUBB6	0	-0.725008	0.023	0.344	0	0	T cell
RTN4	0	-0.72598	0.298	0.655	0	0	T cell
SELENOM	0	-0.728277	0.176	0.441	0	0	T cell
PLTP	0	-0.729726	0.038	0.32	0	0	T cell
LGMN	0	-0.730617	0.023	0.3	0	0	T cell
VIM	0	-0.731791	0.85	0.86	0	0	T cell
CTSD	0	-0.732324	0.352	0.607	0	0	T cell
TCEAL4	0	-0.733777	0.086	0.42	0	0	T cell
LIMS1	0	-0.735177	0.204	0.535	0	0	T cell
CD83	0	-0.736671	0.125	0.272	0	0	T cell
ASPH	0	-0.73946	0.035	0.363	0	0	T cell
NRIP1	0	-0.741562	0.077	0.301	0	0	T cell
EMP2	0	-0.745323	0.019	0.319	0	0	T cell
ATF3	0	-0.749608	0.164	0.443	0	0	T cell
DAB2	0	-0.752961	0.014	0.272	0	0	T cell
ATP6V0B	0	-0.754132	0.263	0.622	0	0	T cell
CALU	0	-0.755022	0.111	0.473	0	0	T cell
TMEM176B	0	-0.763324	0.031	0.269	0	0	T cell
SDC2	0	-0.765447	0.01	0.251	0	0	T cell
BCAM	0	-0.765807	0.051	0.269	0	0	T cell
ATP13A3	0	-0.767368	0.126	0.384	0	0	T cell
GADD45B	0	-0.767638	0.383	0.585	0	0	T cell
NFIB	0	-0.770896	0.02	0.281	0	0	T cell
S100A10	0	-0.774268	0.614	0.758	0	0	T cell
PRDX4	0	-0.774284	0.105	0.475	0	0	T cell
RHEB	0	-0.774308	0.233	0.591	0	0	T cell
ASAH1	0	-0.774677	0.107	0.428	0	0	T cell
BEX3	0	-0.775528	0.098	0.436	0	0	T cell
TXNRD1	0	-0.775893	0.109	0.33	0	0	T cell
WWTR1	0	-0.77921	0.022	0.28	0	0	T cell
GSTO1	0	-0.786731	0.239	0.544	0	0	T cell
GAS6	0	-0.788163	0.037	0.342	0	0	T cell
ASAP1	0	-0.78846	0.14	0.42	0	0	T cell
NECTIN2	0	-0.791112	0.029	0.402	0	0	T cell
UACA	0	-0.804709	0.019	0.281	0	0	T cell
YBX1	0	-0.805256	0.645	0.839	0	0	T cell
HMGA1	0	-0.805869	0.179	0.408	0	0	T cell
FSTL1	0	-0.806625	0.023	0.304	0	0	T cell
RRBP1	0	-0.808033	0.138	0.525	0	0	T cell
YWHAE	0	-0.80884	0.342	0.688	0	0	T cell
CREG1	0	-0.810427	0.048	0.335	0	0	T cell
CD81	0	-0.81829	0.349	0.654	0	0	T cell
RBP1	0	-0.822642	0.059	0.33	0	0	T cell
NME2	0	-0.825955	0.209	0.315	0	0	T cell
GNG11	0	-0.828604	0.032	0.251	0	0	T cell
UBE2E2	0	-0.830083	0.025	0.345	0	0	T cell
LGALS3BP	0	-0.831963	0.117	0.456	0	0	T cell
ARHGAP29	0	-0.834595	0.018	0.278	0	0	T cell
FABP5	0	-0.834937	0.187	0.424	0	0	T cell
TRIO	0	-0.837861	0.02	0.28	0	0	T cell
HLA-DRB5	0	-0.838504	0.126	0.286	0	0	T cell
STMN1	0	-0.838589	0.153	0.438	0	0	T cell
CAVIN1	0	-0.845597	0.041	0.34	0	0	T cell
PPFIBP1	0	-0.847447	0.029	0.339	0	0	T cell
LAPTM4B	0	-0.857283	0.072	0.347	0	0	T cell
MAFB	0	-0.86074	0.022	0.258	0	0	T cell
S100A6	0	-0.867775	0.786	0.865	0	0	T cell
PDLIM1	0	-0.869742	0.047	0.361	0	0	T cell
MARCKSL1	0	-0.872965	0.132	0.484	0	0	T cell
PTK2	0	-0.876501	0.035	0.309	0	0	T cell
KCNQ1OT1	0	-0.88512	0.043	0.307	0	0	T cell
ACTN1	0	-0.88765	0.041	0.399	0	0	T cell
FOXO3	0	-0.888745	0.079	0.38	0	0	T cell
GLUL	0	-0.890496	0.167	0.499	0	0	T cell
MT2A	0	-0.894678	0.709	0.812	0	0	T cell
DST	0	-0.897181	0.019	0.308	0	0	T cell
RAB31	0	-0.899995	0.025	0.356	0	0	T cell
ETS2	0	-0.900105	0.04	0.326	0	0	T cell
TUBA1C	0	-0.902855	0.147	0.498	0	0	T cell
RCN1	0	-0.904876	0.048	0.405	0	0	T cell
VEGFA	0	-0.905878	0.036	0.314	0	0	T cell
ID4	0	-0.906062	0.029	0.259	0	0	T cell
CTSZ	0	-0.906129	0.152	0.51	0	0	T cell
IFNGR2	0	-0.907466	0.039	0.403	0	0	T cell
CSTB	0	-0.913689	0.355	0.645	0	0	T cell
CLDN3	0	-0.917846	0.079	0.279	0	0	T cell
NRP2	0	-0.918495	0.016	0.318	0	0	T cell
APLP2	0	-0.920808	0.148	0.543	0	0	T cell
DSTN	0	-0.925606	0.307	0.674	0	0	T cell
SGK1	0	-0.926933	0.116	0.358	0	0	T cell
CEBPB	0	-0.927421	0.303	0.615	0	0	T cell
NAMPT	0	-0.928358	0.318	0.566	0	0	T cell
TGFBI	0	-0.92906	0.036	0.287	0	0	T cell
TCEAL9	0	-0.929156	0.046	0.434	0	0	T cell
RAC1	0	-0.929565	0.397	0.77	0	0	T cell
PRSS23	0	-0.931259	0.03	0.296	0	0	T cell
HTRA1	0	-0.932755	0.044	0.313	0	0	T cell
KLF4	0	-0.933839	0.035	0.315	0	0	T cell
FBLN1	0	-0.936374	0.028	0.259	0	0	T cell
NEAT1	0	-0.937927	0.808	0.864	0	0	T cell
ELF3	0	-0.941674	0.064	0.25	0	0	T cell
PMP22	0	-0.945951	0.017	0.3	0	0	T cell
RAB13	0	-0.946044	0.086	0.535	0	0	T cell
HSPB1	0	-0.950679	0.346	0.636	0	0	T cell
ID1	0	-0.954934	0.086	0.334	0	0	T cell
LYN	0	-0.955171	0.028	0.269	0	0	T cell
PLXDC2	0	-0.956433	0.02	0.288	0	0	T cell
LAPTM4A	0	-0.961077	0.279	0.678	0	0	T cell
HSP90B1	0	-0.966696	0.412	0.733	0	0	T cell
A2M	0	-0.968697	0.054	0.273	0	0	T cell
CNN3	0	-0.969654	0.031	0.392	0	0	T cell
PCOLCE	0	-0.972315	0.039	0.285	0	0	T cell
THY1	0	-0.9736	0.045	0.263	0	0	T cell
CPE	0	-0.974074	0.03	0.283	0	0	T cell
TUBA1B	0	-0.976828	0.452	0.728	0	0	T cell
CLIC4	0	-0.97821	0.03	0.39	0	0	T cell
GPNMB	0	-0.978808	0.027	0.28	0	0	T cell
CD68	0	-0.97887	0.037	0.258	0	0	T cell
ICAM1	0	-0.979086	0.049	0.345	0	0	T cell
FCGRT	0	-0.992275	0.083	0.509	0	0	T cell
TPM4	0	-0.992543	0.373	0.726	0	0	T cell
HES1	0	-0.996061	0.087	0.31	0	0	T cell
CLDN4	0	-0.99772	0.066	0.254	0	0	T cell
RND3	0	-1.00314	0.019	0.304	0	0	T cell
APP	0	-1.00703	0.054	0.437	0	0	T cell
COL18A1	0	-1.01088	0.055	0.344	0	0	T cell
SELENOP	0	-1.01274	0.043	0.321	0	0	T cell
TUBB	0	-1.01404	0.295	0.652	0	0	T cell
C1S	0	-1.01415	0.055	0.329	0	0	T cell
RHOB	0	-1.01628	0.157	0.481	0	0	T cell
MMP2	0	-1.01941	0.036	0.29	0	0	T cell
CD24	0	-1.02526	0.096	0.302	0	0	T cell
LGALS1	0	-1.02942	0.526	0.781	0	0	T cell
SERPINH1	0	-1.03061	0.063	0.411	0	0	T cell
PRDX1	0	-1.03156	0.381	0.728	0	0	T cell
SAT1	0	-1.03234	0.701	0.849	0	0	T cell
ABCA1	0	-1.03507	0.029	0.263	0	0	T cell
TNFRSF12A	0	-1.04555	0.041	0.355	0	0	T cell
NUPR1	0	-1.04639	0.069	0.402	0	0	T cell
S100A11	0	-1.05604	0.555	0.819	0	0	T cell
EPCAM	0	-1.05663	0.05	0.251	0	0	T cell
SOX4	0	-1.05799	0.093	0.481	0	0	T cell
BRI3	0	-1.06829	0.217	0.601	0	0	T cell
CLU	0	-1.07143	0.134	0.39	0	0	T cell
IL1R1	0	-1.07924	0.04	0.303	0	0	T cell
TIMP2	0	-1.08645	0.051	0.46	0	0	T cell
CD59	0	-1.08657	0.128	0.531	0	0	T cell
LGALS3	0	-1.09114	0.284	0.618	0	0	T cell
IGFBP4	0	-1.0972	0.073	0.366	0	0	T cell
EGR1	0	-1.0995	0.131	0.44	0	0	T cell
CCND1	0	-1.10848	0.029	0.298	0	0	T cell
ANXA2	0	-1.11162	0.45	0.775	0	0	T cell
MT1E	0	-1.1275	0.258	0.46	0	0	T cell
SERPING1	0	-1.13336	0.067	0.452	0	0	T cell
COL5A2	0	-1.14178	0.027	0.256	0	0	T cell
KRT7	0	-1.14421	0.062	0.265	0	0	T cell
MYL9	0	-1.15384	0.129	0.452	0	0	T cell
S100A16	0	-1.17278	0.059	0.401	0	0	T cell
CAV1	0	-1.1827	0.026	0.328	0	0	T cell
SPINT2	0	-1.18479	0.104	0.367	0	0	T cell
GRN	0	-1.18888	0.105	0.541	0	0	T cell
AEBP1	0	-1.18954	0.071	0.324	0	0	T cell
MDK	0	-1.20449	0.142	0.497	0	0	T cell
S100A13	0	-1.20516	0.075	0.445	0	0	T cell
IGFBP5	0	-1.20933	0.04	0.266	0	0	T cell
C1R	0	-1.21792	0.047	0.351	0	0	T cell
PTGDS	0	-1.22993	0.113	0.287	0	0	T cell
YBX3	0	-1.23429	0.139	0.577	0	0	T cell
BGN	0	-1.23491	0.082	0.335	0	0	T cell
TPM1	0	-1.24245	0.12	0.477	0	0	T cell
ANXA5	0	-1.24838	0.293	0.653	0	0	T cell
C3	0	-1.25719	0.072	0.332	0	0	T cell
RARRES2	0	-1.259	0.142	0.403	0	0	T cell
SERPINF1	0	-1.2709	0.041	0.318	0	0	T cell
GSN	0	-1.27721	0.055	0.466	0	0	T cell
TCF4	0	-1.28774	0.032	0.413	0	0	T cell
FNDC3B	0	-1.28813	0.121	0.473	0	0	T cell
AKAP12	0	-1.29699	0.018	0.288	0	0	T cell
TIMP3	0	-1.30494	0.086	0.332	0	0	T cell
CCDC80	0	-1.30891	0.068	0.311	0	0	T cell
TPM2	0	-1.31048	0.116	0.463	0	0	T cell
EMP1	0	-1.32355	0.051	0.392	0	0	T cell
RNASE1	0	-1.32885	0.078	0.319	0	0	T cell
PSAP	0	-1.33323	0.29	0.703	0	0	T cell
ACTA2	0	-1.34538	0.166	0.318	0	0	T cell
CTSB	0	-1.35342	0.206	0.602	0	0	T cell
BASP1	0	-1.36112	0.031	0.401	0	0	T cell
KRT19	0	-1.3872	0.1	0.342	0	0	T cell
IFI27	0	-1.39392	0.288	0.62	0	0	T cell
COL4A2	0	-1.39693	0.035	0.314	0	0	T cell
NNMT	0	-1.41178	0.106	0.417	0	0	T cell
CD9	0	-1.43135	0.113	0.501	0	0	T cell
NPC2	0	-1.44945	0.206	0.67	0	0	T cell
KRT8	0	-1.45232	0.132	0.427	0	0	T cell
VCAN	0	-1.45549	0.041	0.304	0	0	T cell
TXN	0	-1.46408	0.391	0.705	0	0	T cell
SLPI	0	-1.46825	0.211	0.432	0	0	T cell
CTHRC1	0	-1.47105	0.051	0.294	0	0	T cell
GSTP1	0	-1.47228	0.41	0.797	0	0	T cell
TSC22D1	0	-1.49171	0.092	0.476	0	0	T cell
COL6A1	0	-1.51961	0.062	0.358	0	0	T cell
COL6A3	0	-1.56131	0.054	0.289	0	0	T cell
CD63	0	-1.62722	0.505	0.864	0	0	T cell
C1QA	0	-1.63012	0.107	0.283	0	0	T cell
PLAUR	0	-1.63595	0.066	0.45	0	0	T cell
WFDC2	0	-1.64363	0.277	0.514	0	0	T cell
TYROBP	0	-1.64667	0.108	0.354	0	0	T cell
C1QB	0	-1.64745	0.108	0.277	0	0	T cell
HLA-DRA	0	-1.65718	0.461	0.578	0	0	T cell
IFITM3	0	-1.66062	0.315	0.761	0	0	T cell
TM4SF1	0	-1.6647	0.092	0.445	0	0	T cell
MARCKS	0	-1.66836	0.056	0.539	0	0	T cell
TAGLN	0	-1.69016	0.158	0.435	0	0	T cell
FTH1	0	-1.71744	0.952	0.984	0	0	T cell
COL4A1	0	-1.71848	0.036	0.296	0	0	T cell
KRT18	0	-1.73837	0.155	0.452	0	0	T cell
FCER1G	0	-1.74577	0.073	0.335	0	0	T cell
COL6A2	0	-1.7954	0.062	0.377	0	0	T cell
CEBPD	0	-1.83785	0.114	0.614	0	0	T cell
FN1	0	-1.85237	0.176	0.481	0	0	T cell
CXCL2	0	-1.86581	0.037	0.326	0	0	T cell
THBS1	0	-1.9111	0.035	0.313	0	0	T cell
LUM	0	-1.91166	0.113	0.331	0	0	T cell
IGFBP2	0	-1.91617	0.119	0.473	0	0	T cell
CALD1	0	-1.9572	0.139	0.53	0	0	T cell
SPARCL1	0	-2.00336	0.056	0.319	0	0	T cell
FTL	0	-2.05011	0.902	0.969	0	0	T cell
SPARC	0	-2.11409	0.169	0.503	0	0	T cell
TIMP1	0	-2.20473	0.311	0.712	0	0	T cell
CTSL	0	-2.22812	0.07	0.426	0	0	T cell
CST3	0	-2.24436	0.207	0.756	0	0	T cell
DCN	0	-2.26338	0.1	0.35	0	0	T cell
SPP1	0	-2.30969	0.208	0.354	0	0	T cell
IER3	0	-2.31651	0.15	0.626	0	0	T cell
APOE	0	-2.34093	0.167	0.465	0	0	T cell
SOD2	0	-2.34527	0.229	0.59	0	0	T cell
COL1A1	0	-2.36958	0.241	0.486	0	0	T cell
MGP	0	-2.36988	0.079	0.323	0	0	T cell
COL1A2	0	-2.43644	0.198	0.474	0	0	T cell
COL3A1	0	-2.47744	0.153	0.416	0	0	T cell
C11orf96	0	-2.49822	0.045	0.291	0	0	T cell
IGFBP7	0	-2.75572	0.161	0.539	0	0	T cell
CXCL8	0	-4.01896	0.09	0.408	0	0	T cell
GSTK1	3.097e-306	0.654628	0.416	0.407	1.08435e-301	0	T cell
SH3KBP1	8.38566e-306	0.602315	0.339	0.293	2.93607e-301	0	T cell
NFKBIA	1.22547e-304	-0.298317	0.642	0.795	4.29073e-300	0	T cell
ACTG1	2.76348e-302	-0.307149	0.796	0.876	9.67577e-298	0	T cell
DDX6	4.40668e-301	0.673701	0.374	0.354	1.54291e-296	0	T cell
RPL36A	2.70346e-300	0.342116	0.712	0.744	9.46562e-296	0	T cell
ID2	3.60558e-297	0.475469	0.516	0.483	1.26242e-292	0	T cell
OCIAD2	2.60978e-293	0.491079	0.358	0.307	9.13764e-289	0	T cell
PRRC2C	4.63693e-290	0.580643	0.585	0.65	1.62353e-285	0	T cell
ITM2B	2.27456e-287	-0.289894	0.678	0.808	7.96393e-283	0	T cell
SRRM1	4.04171e-286	0.552338	0.521	0.573	1.41512e-281	0	T cell
N4BP1	3.74983e-284	0.628523	0.273	0.225	1.31293e-279	0	T cell
PIP4K2A	9.10794e-282	0.545326	0.252	0.196	3.18896e-277	0	T cell
NAP1L4	1.1346e-281	0.697607	0.365	0.347	3.97259e-277	0	T cell
SERF2	2.51376e-280	-0.272623	0.778	0.885	8.80144e-276	0	T cell
IFI44L	5.9695e-280	0.843204	0.299	0.245	2.0901e-275	0	T cell
COX6C	9.87454e-272	-0.276357	0.547	0.718	3.45737e-267	0	T cell
IRF1	2.58939e-267	0.626379	0.47	0.464	9.06624e-263	0	T cell
IDI1	9.19582e-267	0.613027	0.331	0.298	3.21973e-262	0	T cell
SP110	2.7364e-266	0.600279	0.288	0.241	9.58094e-262	0	T cell
OTULIN	6.4314e-264	0.592602	0.25	0.201	2.25183e-259	0	T cell
CCSER2	3.32516e-258	0.658086	0.307	0.273	1.16424e-253	0	T cell
ATM	1.17972e-252	0.633611	0.286	0.242	4.13057e-248	0	T cell
BTG2	3.3899e-251	0.467129	0.454	0.422	1.1869e-246	0	T cell
JOSD1	1.76645e-238	0.594292	0.284	0.247	6.18485e-234	0	T cell
FAM177A1	1.4932e-236	0.818853	0.396	0.404	5.22816e-232	0	T cell
CCND3	1.93603e-234	0.574622	0.299	0.261	6.77861e-230	0	T cell
SLC7A5	1.50199e-230	0.818826	0.29	0.248	5.25891e-226	0	T cell
TERF2IP	6.99466e-230	0.645221	0.41	0.422	2.44904e-225	0	T cell
RPS26	4.64848e-226	0.468594	0.747	0.816	1.62757e-221	0	T cell
CYTH1	1.08987e-223	0.60057	0.312	0.268	3.81597e-219	0	T cell
ANXA1	2.08194e-218	-0.274249	0.523	0.669	7.2895e-214	0	T cell
CENPC	1.00493e-210	0.565927	0.251	0.21	3.51855e-206	0	T cell
OGT	4.84482e-207	0.646507	0.298	0.264	1.69632e-202	0	T cell
NR4A2	5.56983e-207	0.531448	0.391	0.362	1.95016e-202	0	T cell
G3BP2	5.32902e-204	0.651201	0.376	0.381	1.86585e-199	0	T cell
AC103591.3	2.67136e-198	0.757037	0.257	0.206	9.35324e-194	0	T cell
GNAS	1.20066e-191	-0.271994	0.643	0.782	4.20387e-187	0	T cell
C9orf78	2.71714e-190	0.601633	0.349	0.344	9.51351e-186	0	T cell
JARID2	2.90264e-190	-0.698681	0.216	0.31	1.0163e-185	0	T cell
KLF2	1.47036e-185	0.834575	0.349	0.326	5.14817e-181	0	T cell
HLA-DQB1	1.25822e-182	-0.641874	0.298	0.38	4.4054e-178	0	T cell
PNISR	2.32908e-182	0.507844	0.555	0.626	8.15479e-178	0	T cell
HNRNPA1	2.44457e-180	0.29524	0.719	0.778	8.55917e-176	0	T cell
RPL17	2.49792e-179	0.393484	0.589	0.607	8.74597e-175	0	T cell
FOS	1.81384e-177	-0.3913	0.617	0.699	6.35078e-173	0	T cell
HNRNPA2B1	1.79064e-176	0.286558	0.696	0.786	6.26956e-172	0	T cell
ARF6	1.21455e-175	0.576485	0.414	0.434	4.2525e-171	0	T cell
RABGAP1L	8.26263e-171	0.546249	0.266	0.227	2.89299e-166	0	T cell
CBLB	1.62221e-168	0.519336	0.273	0.236	5.67983e-164	0	T cell
PFN1	6.99356e-167	0.319776	0.728	0.802	2.44865e-162	0	T cell
SSR4	1.36214e-166	-0.313368	0.547	0.711	4.76924e-162	0	T cell
ABHD17A	4.56814e-163	0.56293	0.282	0.261	1.59944e-158	0	T cell
MYL12A	6.47514e-159	0.416744	0.653	0.745	2.26714e-154	0	T cell
CIRBP	2.64109e-157	0.42611	0.592	0.674	9.24723e-153	0	T cell
CHD2	1.88978e-153	0.60397	0.38	0.382	6.61669e-149	0	T cell
NPM1	3.70222e-152	-0.32736	0.713	0.817	1.29626e-147	0	T cell
XAF1	7.30305e-150	0.677057	0.296	0.268	2.55702e-145	0	T cell
HLA-DQA1	2.25557e-143	-0.616139	0.243	0.31	7.89744e-139	0	T cell
GYPC	6.97875e-143	0.400995	0.427	0.417	2.44347e-138	0	T cell
IGHG4	8.32399e-141	-1.70918	0.268	0.349	2.91448e-136	0	T cell
MYH9	1.29139e-140	0.545192	0.502	0.543	4.52155e-136	0	T cell
GCC2	8.29355e-140	0.628932	0.373	0.387	2.90382e-135	0	T cell
RPS10	1.39386e-126	0.326089	0.675	0.738	4.88032e-122	0	T cell
N4BP2L2	1.27052e-124	0.559285	0.494	0.556	4.44848e-120	0	T cell
IGHG1	2.75997e-123	-2.70333	0.267	0.332	9.66349e-119	0	T cell
PAXX	6.76905e-123	0.556662	0.314	0.31	2.37005e-118	0	T cell
XIST	6.85592e-122	0.527845	0.571	0.617	2.40046e-117	0	T cell
COMMD6	1.61167e-117	0.356345	0.55	0.611	5.64295e-113	0	T cell
SRSF3	4.67524e-116	0.328113	0.597	0.678	1.63694e-111	0	T cell
GBP2	1.71079e-114	0.531474	0.294	0.28	5.98999e-110	0	T cell
HIST1H1C	6.08045e-113	0.630326	0.342	0.331	2.12895e-108	0	T cell
BAX	1.24859e-111	0.250504	0.29	0.42	4.37167e-107	0	T cell
GLS	1.59911e-109	0.584668	0.367	0.379	5.59897e-105	0	T cell
EIF4A2	2.22545e-104	0.264342	0.611	0.683	7.79198e-100	0	T cell
BOD1L1	6.56746e-103	0.260115	0.272	0.387	2.29946e-98	0	T cell
SNHG6	1.08714e-102	0.326648	0.258	0.227	3.80642e-98	0	T cell
PLCG2	2.1762e-102	0.800328	0.348	0.345	7.61952e-98	0	T cell
IGKC	2.47139e-102	-2.50682	0.686	0.59	8.65309e-98	0	T cell
H1FX	6.44441e-100	0.651738	0.473	0.52	2.25638e-95	0	T cell
HERC1	1.06519e-98	0.663397	0.255	0.239	3.72956e-94	0	T cell
YWHAZ	1.0315e-96	0.285788	0.623	0.722	3.61159e-92	0	T cell
CCL3	2.08911e-95	-0.525781	0.251	0.317	7.31459e-91	0	T cell
TAP1	5.10512e-95	0.555935	0.284	0.277	1.78746e-90	0	T cell
SMARCA2	1.42094e-94	0.528664	0.279	0.27	4.97515e-90	0	T cell
MYCBP2	1.41221e-92	0.541918	0.354	0.371	4.94456e-88	0	T cell
RNF149	1.21823e-91	0.263088	0.237	0.335	4.26539e-87	0	T cell
GPBP1	3.27823e-90	0.53651	0.424	0.48	1.14781e-85	0	T cell
PCSK7	3.32271e-90	0.637505	0.277	0.272	1.16338e-85	0	T cell
TSTD1	4.35445e-90	0.370719	0.32	0.309	1.52462e-85	0	T cell
IGHG3	4.42158e-90	-2.25141	0.353	0.416	1.54813e-85	0	T cell
DIAPH1	7.96007e-90	0.501165	0.278	0.272	2.78706e-85	0	T cell
TNRC6B	9.42051e-90	0.574758	0.351	0.369	3.2984e-85	0	T cell
KLF13	9.46798e-86	0.500981	0.296	0.298	3.31502e-81	0	T cell
KMT2A	9.89952e-86	0.606584	0.338	0.356	3.46612e-81	0	T cell
AMD1	3.29232e-83	0.549952	0.383	0.417	1.15274e-78	0	T cell
PLP2	3.55642e-82	0.478609	0.396	0.424	1.24521e-77	0	T cell
ANAPC16	1.12183e-81	0.453676	0.445	0.508	3.92786e-77	0	T cell
IFITM2	1.36085e-81	0.267113	0.568	0.602	4.76476e-77	0	T cell
OSBPL8	3.04218e-81	0.358339	0.287	0.4	1.06516e-76	0	T cell
CCDC107	2.57914e-80	0.250134	0.224	0.314	9.03034e-76	0	T cell
MX1	3.5039e-80	0.529338	0.294	0.283	1.22682e-75	0	T cell
GABPB1-AS1	5.82577e-79	0.318984	0.193	0.268	2.03978e-74	0	T cell
TNFAIP8	2.79089e-78	0.269246	0.272	0.249	9.77176e-74	0	T cell
CHMP4A	3.72147e-77	0.503983	0.331	0.346	1.303e-72	0	T cell
PRPF4B	1.94946e-73	0.567173	0.392	0.436	6.82566e-69	0	T cell
PRPF38B	3.89232e-72	0.581942	0.391	0.436	1.36282e-67	0	T cell
IGLC2	5.688e-71	-2.67088	0.534	0.471	1.99154e-66	0	T cell
IFI16	9.69132e-71	0.446814	0.433	0.468	3.39322e-66	0	T cell
RNMT	1.44362e-70	0.573429	0.353	0.387	5.05454e-66	0	T cell
OFD1	2.06055e-70	0.529387	0.251	0.247	7.21459e-66	0	T cell
PSMB8	6.16515e-66	0.5314	0.372	0.409	2.15861e-61	0	T cell
2007-09-01	3.83701e-65	0.306899	0.278	0.386	1.34345e-60	0	T cell
MAP3K2	3.76362e-63	0.441323	0.269	0.373	1.31776e-58	0	T cell
ISCU	1.18493e-62	0.252558	0.333	0.463	4.1488e-58	0	T cell
MSN	7.60382e-62	0.393295	0.441	0.489	2.66232e-57	0	T cell
RBM5	4.77524e-61	0.291188	0.201	0.276	1.67195e-56	0	T cell
RAB8B	1.93321e-59	0.413539	0.264	0.255	6.76874e-55	0	T cell
TPR	1.00151e-58	0.253834	0.341	0.466	3.5066e-54	0	T cell
TAPBP	3.08468e-58	0.456035	0.426	0.486	1.08004e-53	0	T cell
HLA-DRB1	5.22915e-58	-0.779076	0.476	0.524	1.83088e-53	0	T cell
STAG2	6.79899e-57	0.251048	0.238	0.325	2.38053e-52	0	T cell
ANXA6	1.02163e-56	0.428979	0.263	0.259	3.57704e-52	0	T cell
PHF3	9.82753e-56	0.274133	0.241	0.328	3.44091e-51	0	T cell
UPF2	1.25008e-55	0.27636	0.225	0.305	4.37689e-51	0	T cell
UTRN	8.69406e-55	0.431747	0.318	0.319	3.04405e-50	0	T cell
GPATCH8	1.16172e-54	0.26552	0.209	0.282	4.06754e-50	0	T cell
MECP2	7.80474e-52	0.474862	0.271	0.277	2.73268e-47	0	T cell
DHX36	3.95259e-50	0.320149	0.289	0.395	1.38392e-45	0	T cell
HNRNPH1	2.05127e-49	0.474044	0.461	0.535	7.18213e-45	0	T cell
SETX	9.11136e-48	0.280771	0.2	0.267	3.19016e-43	0	T cell
TRA2A	2.31206e-47	0.446408	0.334	0.356	8.09523e-43	0	T cell
LUC7L3	2.16317e-46	0.291469	0.371	0.501	7.57392e-42	0	T cell
BAZ1A	2.26819e-46	0.266596	0.274	0.365	7.9416e-42	0	T cell
ORMDL1	9.05218e-46	0.27004	0.289	0.39	3.16944e-41	0	T cell
ADAR	1.66416e-45	0.526675	0.354	0.397	5.82671e-41	0	T cell
IGLC3	3.25955e-45	-2.65061	0.261	0.308	1.14127e-40	0	T cell
UBE2D3	7.89383e-44	0.268855	0.601	0.72	2.76387e-39	0	T cell
LRRFIP1	1.32044e-43	0.474839	0.512	0.593	4.62324e-39	0	T cell
WDR82	3.83641e-43	0.265335	0.2	0.268	1.34324e-38	0	T cell
BPTF	4.77799e-43	0.319237	0.318	0.429	1.67292e-38	0	T cell
NOP58	1.34662e-42	0.502135	0.331	0.363	4.71493e-38	0	T cell
CHURC1	2.21828e-42	0.263195	0.274	0.369	7.76686e-38	0	T cell
ISG15	4.60997e-41	0.504048	0.483	0.546	1.61409e-36	0	T cell
RBPJ	2.26097e-40	0.656628	0.389	0.453	7.91634e-36	0	T cell
EPSTI1	5.42781e-38	0.417509	0.26	0.26	1.90044e-33	0	T cell
PTPN2	6.04632e-38	0.251605	0.263	0.348	2.117e-33	0	T cell
GTF2B	9.79739e-38	0.261447	0.205	0.269	3.43036e-33	0	T cell
USP16	1.13346e-37	0.327951	0.275	0.372	3.96858e-33	0	T cell
RSRC2	3.38645e-37	0.43939	0.449	0.538	1.1857e-32	0	T cell
SS18L2	1.18855e-36	0.276851	0.198	0.261	4.16147e-32	0	T cell
CNOT1	1.61132e-36	0.405285	0.256	0.267	5.64172e-32	0	T cell
HIPK1	1.35681e-35	0.48764	0.254	0.265	4.7506e-31	0	T cell
HNRNPUL1	3.95553e-35	0.500686	0.328	0.37	1.38495e-30	0	T cell
SYAP1	2.03667e-34	0.308143	0.306	0.413	7.13099e-30	0	T cell
TGOLN2	4.14419e-34	0.315049	0.327	0.44	1.45101e-29	0	T cell
ARL6IP5	9.28859e-34	0.473508	0.413	0.48	3.25221e-29	0	T cell
DNAJB14	1.61304e-33	0.286365	0.195	0.255	5.64773e-29	0	T cell
PPP1R15B	6.60853e-33	0.265272	0.217	0.28	2.31385e-28	0	T cell
PRDM2	9.07932e-33	0.554186	0.301	0.326	3.17894e-28	0	T cell
MPHOSPH8	1.16706e-31	0.527506	0.353	0.402	4.08622e-27	0	T cell
GGNBP2	2.29296e-31	0.295492	0.294	0.392	8.02835e-27	0	T cell
REX1BD	8.05054e-31	0.259429	0.314	0.416	2.81874e-26	0	T cell
NUFIP2	8.81082e-31	0.27742	0.287	0.376	3.08493e-26	0	T cell
KANSL1	1.55641e-30	0.465701	0.304	0.327	5.44947e-26	0	T cell
RIF1	1.65588e-30	0.367467	0.24	0.315	5.79773e-26	0	T cell
BDP1	8.28791e-30	0.342183	0.251	0.329	2.90185e-25	0	T cell
SRSF2	8.56171e-30	0.393009	0.524	0.612	2.99771e-25	0	T cell
RGS10	1.05171e-29	0.300825	0.368	0.395	3.68234e-25	0	T cell
ROCK1	1.84395e-29	0.251124	0.349	0.46	6.45622e-25	0	T cell
IQGAP1	2.15796e-29	0.440748	0.467	0.561	7.55567e-25	0	T cell
NSD3	6.43849e-29	0.465556	0.381	0.44	2.25431e-24	0	T cell
FNBP4	1.07983e-28	0.313291	0.288	0.38	3.78083e-24	0	T cell
SRRM2	2.12156e-28	0.330376	0.541	0.655	7.42823e-24	0	T cell
SOD1	2.41745e-28	0.299482	0.556	0.649	8.46421e-24	0	T cell
GABARAPL1	3.33471e-28	0.494595	0.301	0.325	1.16758e-23	0	T cell
VPS4B	2.26937e-27	0.254035	0.213	0.275	7.94575e-23	0	T cell
CDK12	3.04828e-27	0.319831	0.218	0.284	1.06729e-22	0	T cell
EP300	4.56561e-26	0.252998	0.2	0.256	1.59856e-21	0	T cell
NCOR1	6.72376e-26	0.501016	0.365	0.426	2.35419e-21	0	T cell
ARPC1B	8.63528e-26	0.293543	0.466	0.527	3.02347e-21	0	T cell
HNRNPU	1.52293e-25	0.290611	0.565	0.67	5.33223e-21	0	T cell
MTRNR2L12	6.1072e-25	1.00136	0.43	0.526	2.13832e-20	0	T cell
SNRPN	7.8244e-25	0.282915	0.24	0.306	2.73956e-20	0	T cell
NUB1	1.15726e-24	0.26471	0.21	0.269	4.05192e-20	0	T cell
CASP4	1.22198e-24	0.30375	0.257	0.333	4.27851e-20	0	T cell
IK	1.84643e-24	0.288513	0.314	0.414	6.4649e-20	0	T cell
EIF2AK2	4.7386e-24	0.33182	0.288	0.376	1.65912e-19	0	T cell
STARD7	4.89894e-24	0.298419	0.226	0.293	1.71526e-19	0	T cell
CDK13	9.15273e-24	0.285294	0.207	0.265	3.20464e-19	0	T cell
SUPT5H	2.13872e-23	0.309664	0.254	0.331	7.4883e-19	0	T cell
CLDND1	2.01667e-22	0.326976	0.209	0.267	7.06098e-18	0	T cell
RSBN1L	3.75609e-22	0.349418	0.218	0.282	1.31512e-17	0	T cell
SMG1	4.4584e-22	0.49024	0.325	0.364	1.56102e-17	0	T cell
VPS13C	6.43623e-22	0.435867	0.269	0.286	2.25352e-17	0	T cell
YTHDC1	6.35253e-21	0.471872	0.342	0.395	2.22421e-16	0	T cell
UQCR11	1.3289e-20	0.261857	0.509	0.602	4.65288e-16	0	T cell
REL	3.40259e-20	0.328099	0.407	0.451	1.19135e-15	0	T cell
CCDC59	4.20004e-20	0.288241	0.282	0.367	1.47056e-15	0	T cell
TAF7	1.72152e-19	0.33225	0.304	0.396	6.02756e-15	0	T cell
FUBP1	4.72241e-18	0.290691	0.231	0.294	1.65346e-13	0	T cell
CEBPZ	4.27922e-17	0.296032	0.246	0.312	1.49828e-12	0	T cell
CITED2	2.43942e-16	0.337535	0.239	0.295	8.54116e-12	0	T cell
PPP1R18	5.66333e-16	0.401788	0.237	0.251	1.9829e-11	0	T cell
MSI2	6.81495e-16	0.275387	0.256	0.265	2.38612e-11	0	T cell
CD74	4.27719e-15	-1.10554	0.705	0.682	1.49757e-10	0	T cell
SLTM	6.07169e-15	0.330928	0.337	0.443	2.12588e-10	0	T cell
PRMT2	6.17361e-15	0.329151	0.317	0.405	2.16157e-10	0	T cell
KAT6A	6.50324e-15	0.511936	0.266	0.292	2.27698e-10	0	T cell
SNRNP200	1.0899e-14	0.492155	0.28	0.315	3.81605e-10	0	T cell
ATXN1	2.94449e-14	0.376401	0.282	0.303	1.03095e-09	0	T cell
CCDC12	6.10699e-14	0.421027	0.325	0.377	2.13824e-09	0	T cell
PET100	1.10702e-13	0.33743	0.376	0.437	3.876e-09	0	T cell
ATRX	1.89082e-13	0.363202	0.36	0.466	6.62033e-09	0	T cell
SETD2	1.97689e-13	0.525715	0.275	0.305	6.92168e-09	0	T cell
POLR2A	2.26135e-13	0.371627	0.252	0.32	7.91767e-09	0	T cell
BRD2	4.81549e-13	0.334781	0.359	0.462	1.68605e-08	0	T cell
AKAP9	4.66553e-12	0.379767	0.358	0.461	1.63354e-07	0	T cell
NDFIP1	6.19463e-12	0.470995	0.354	0.476	2.16893e-07	0	T cell
YME1L1	9.18798e-12	0.359234	0.349	0.457	3.21699e-07	0	T cell
GSPT1	1.56658e-11	0.415911	0.313	0.404	5.48507e-07	0	T cell
SIK3	1.64139e-11	0.493393	0.238	0.278	5.74702e-07	0	T cell
RBM4	2.71607e-11	0.289998	0.233	0.289	9.50978e-07	0	T cell
CDC42SE1	5.22295e-11	0.311242	0.259	0.325	1.82871e-06	0	T cell
RANBP2	6.62768e-11	0.453154	0.289	0.369	2.32055e-06	0	T cell
RPS6KA3	8.72849e-11	0.253543	0.21	0.255	3.05611e-06	0	T cell
LITAF	8.92157e-11	0.267903	0.351	0.435	3.12371e-06	0	T cell
UBALD2	1.54898e-10	0.322719	0.316	0.356	5.42345e-06	0	T cell
TTC19	1.62918e-10	0.342349	0.22	0.272	5.70426e-06	0	T cell
SRSF10	1.67756e-10	0.304467	0.392	0.511	5.87363e-06	0	T cell
CNN2	2.71299e-10	0.299486	0.253	0.268	9.499e-06	0	T cell
SAFB2	2.71784e-10	0.354523	0.23	0.287	9.51596e-06	0	T cell
MIER1	3.69976e-10	0.428672	0.291	0.336	1.2954e-05	0	T cell
PPP4R3A	5.29243e-10	0.400701	0.259	0.287	1.85304e-05	0	T cell
PPP1R10	6.70666e-10	0.439372	0.281	0.316	2.3482e-05	0	T cell
TLE4	9.29299e-10	0.349681	0.273	0.294	3.25375e-05	0	T cell
WNK1	1.18116e-09	0.454453	0.332	0.39	4.1356e-05	0	T cell
ANKRD11	1.36379e-09	0.309617	0.413	0.522	4.77503e-05	0	T cell
PTPRA	4.45189e-09	0.291932	0.244	0.303	0.000155874	0	T cell
AHNAK	5.47959e-09	0.437783	0.427	0.536	0.000191857	0	T cell
MXD4	5.83449e-09	0.333457	0.239	0.299	0.000204283	0	T cell
PAIP2	5.93301e-09	0.317889	0.361	0.472	0.000207732	0	T cell
TUT4	8.63894e-09	0.344566	0.206	0.25	0.000302475	0	T cell
SCAF11	8.74897e-09	0.429155	0.419	0.517	0.000306328	0	T cell
NDUFA3	9.48665e-09	0.315301	0.373	0.437	0.000332156	0	T cell
RAP1A	9.82648e-09	0.324027	0.318	0.405	0.000344055	0	T cell
CTSC	1.02602e-08	0.345951	0.34	0.382	0.000359239	0	T cell
BCLAF1	1.86913e-08	0.435391	0.399	0.488	0.000654439	0	T cell
MDM4	1.25873e-07	0.352083	0.249	0.307	0.0044072	0	T cell
RBMX	2.39426e-07	0.384976	0.454	0.551	0.00838301	0	T cell
SPTAN1	2.91116e-07	0.374615	0.322	0.371	0.0101928	0	T cell
HLA-DPB1	2.93406e-07	-0.619805	0.488	0.477	0.010273	0	T cell
TLK1	7.518e-07	0.302481	0.214	0.26	0.0263228	0	T cell
ZNF644	9.58824e-07	0.452496	0.286	0.357	0.0335713	0	T cell
SMARCA5	1.05451e-06	0.307136	0.302	0.378	0.0369217	0	T cell
HLA-DPA1	1.33683e-06	-0.802961	0.465	0.478	0.0468063	0	T cell
CHD1	1.77209e-06	0.537471	0.311	0.362	0.0620463	0	T cell
TCF25	3.36183e-06	0.398083	0.436	0.546	0.117708	0	T cell
CAPZA1	3.67517e-06	0.383565	0.367	0.443	0.128679	0	T cell
DNM2	3.71536e-06	0.369712	0.216	0.261	0.130086	0	T cell
IVNS1ABP	1.00525e-05	0.276848	0.245	0.293	0.351969	0	T cell
ODF2L	1.90569e-05	0.437709	0.257	0.289	0.66724	0	T cell
HELZ	1.91369e-05	0.294103	0.213	0.254	0.670042	0	T cell
CMC2	2.62896e-05	0.351531	0.229	0.255	0.920479	0	T cell
IRF3	3.52315e-05	0.384167	0.217	0.265	1	0	T cell
OPTN	4.68846e-05	0.282646	0.321	0.396	1	0	T cell
FKBP5	6.26069e-05	0.295994	0.238	0.278	1	0	T cell
EPS15	6.95846e-05	0.38625	0.229	0.254	1	0	T cell
DNAJB6	0.000114981	0.381241	0.453	0.567	1	0	T cell
GNA13	0.000305187	0.270661	0.247	0.289	1	0	T cell
ZRANB2	0.000559798	0.330353	0.333	0.415	1	0	T cell
ITSN2	0.00063458	0.332784	0.246	0.293	1	0	T cell
ABRACL	0.000723142	0.345676	0.258	0.313	1	0	T cell
RFC1	0.00259679	0.336366	0.264	0.321	1	0	T cell
SNHG9	0.00358841	0.283274	0.238	0.282	1	0	T cell
SAMHD1	0.00373667	0.285871	0.258	0.28	1	0	T cell
MZT2A	0.0042931	0.34071	0.357	0.429	1	0	T cell
USP3	0.00490294	0.588216	0.246	0.297	1	0	T cell
WFDC2.1	0	3.23291	0.801	0.362	0	1	Ovarian cancer
KRT18.1	0	2.97716	0.796	0.265	0	1	Ovarian cancer
SLPI.1	0	2.88483	0.731	0.283	0	1	Ovarian cancer
KRT19.1	0	2.74639	0.75	0.159	0	1	Ovarian cancer
KRT8.1	0	2.60165	0.797	0.235	0	1	Ovarian cancer
KRT7.1	0	2.44629	0.616	0.109	0	1	Ovarian cancer
CD24.1	0	2.41282	0.735	0.126	0	1	Ovarian cancer
SPINT2.1	0	2.40392	0.718	0.19	0	1	Ovarian cancer
EPCAM.1	0	2.39876	0.692	0.075	0	1	Ovarian cancer
MMP7	0	2.32577	0.403	0.099	0	1	Ovarian cancer
CLDN4.1	0	2.29406	0.617	0.101	0	1	Ovarian cancer
KRT17	0	2.25557	0.495	0.107	0	1	Ovarian cancer
CLDN3.1	0	2.24833	0.676	0.113	0	1	Ovarian cancer
ELF3.1	0	2.22864	0.623	0.095	0	1	Ovarian cancer
MAL2	0	2.20833	0.579	0.042	0	1	Ovarian cancer
TACSTD2	0	2.19702	0.542	0.078	0	1	Ovarian cancer
GSTP1.1	0	2.03403	0.86	0.646	0	1	Ovarian cancer
CD9.1	0	2.01459	0.718	0.313	0	1	Ovarian cancer
LCN2	0	1.86409	0.412	0.063	0	1	Ovarian cancer
SCGB2A1	0	1.80467	0.271	0.019	0	1	Ovarian cancer
HMGA1.1	0	1.71961	0.64	0.272	0	1	Ovarian cancer
MDK.1	0	1.7095	0.699	0.324	0	1	Ovarian cancer
CCND1.1	0	1.70869	0.497	0.156	0	1	Ovarian cancer
S100A13.1	0	1.67669	0.68	0.259	0	1	Ovarian cancer
LAPTM4B.1	0	1.66299	0.625	0.183	0	1	Ovarian cancer
HES1.1	0	1.65282	0.438	0.201	0	1	Ovarian cancer
CLDN7	0	1.63503	0.514	0.048	0	1	Ovarian cancer
CLU.1	0	1.63489	0.579	0.255	0	1	Ovarian cancer
MUC1	0	1.62499	0.518	0.09	0	1	Ovarian cancer
BCAM.1	0	1.61723	0.589	0.115	0	1	Ovarian cancer
C19orf33	0	1.60772	0.556	0.076	0	1	Ovarian cancer
FOLR1	0	1.59516	0.48	0.05	0	1	Ovarian cancer
S100A16.1	0	1.49405	0.619	0.229	0	1	Ovarian cancer
CDKN2A.1	0	1.46296	0.556	0.143	0	1	Ovarian cancer
DMKN.1	0	1.4626	0.591	0.095	0	1	Ovarian cancer
SOX17	0	1.45216	0.521	0.06	0	1	Ovarian cancer
S100A1	0	1.40855	0.406	0.046	0	1	Ovarian cancer
YWHAE.1	0	1.39905	0.765	0.548	0	1	Ovarian cancer
CRABP2	0	1.38837	0.495	0.094	0	1	Ovarian cancer
S100A14	0	1.38715	0.446	0.021	0	1	Ovarian cancer
HSP90AB1.1	0	1.33191	0.876	0.798	0	1	Ovarian cancer
CD47.1	0	1.3275	0.619	0.369	0	1	Ovarian cancer
KLK6	0	1.3252	0.363	0.025	0	1	Ovarian cancer
CKB.1	0	1.31012	0.531	0.121	0	1	Ovarian cancer
ID1.1	0	1.30294	0.499	0.207	0	1	Ovarian cancer
IGF2BP2	0	1.30167	0.474	0.11	0	1	Ovarian cancer
SNCG	0	1.26261	0.367	0.076	0	1	Ovarian cancer
TUBB.1	0	1.257	0.715	0.512	0	1	Ovarian cancer
IFI27.1	0	1.25494	0.697	0.485	0	1	Ovarian cancer
RPL8.1	0	1.25297	0.958	0.942	0	1	Ovarian cancer
MECOM	0	1.25247	0.354	0.054	0	1	Ovarian cancer
PAX8	0	1.23605	0.516	0.049	0	1	Ovarian cancer
RHEX	0	1.2127	0.285	0.024	0	1	Ovarian cancer
TNNT1	0	1.20595	0.433	0.05	0	1	Ovarian cancer
POLR2H.1	0	1.19883	0.602	0.224	0	1	Ovarian cancer
DSP	0	1.19785	0.471	0.056	0	1	Ovarian cancer
MSLN	0	1.19752	0.476	0.078	0	1	Ovarian cancer
STMN1.1	0	1.18723	0.642	0.289	0	1	Ovarian cancer
TM4SF1.1	0	1.18542	0.647	0.273	0	1	Ovarian cancer
S100A6.1	0	1.17667	0.893	0.83	0	1	Ovarian cancer
TNFRSF12A.1	0	1.16762	0.553	0.197	0	1	Ovarian cancer
RCN2.1	0	1.15847	0.6	0.28	0	1	Ovarian cancer
NDUFC2.1	0	1.15636	0.705	0.495	0	1	Ovarian cancer
S100A2	0	1.15627	0.333	0.035	0	1	Ovarian cancer
IGFBP2.1	0	1.15389	0.604	0.317	0	1	Ovarian cancer
PERP	0	1.149	0.534	0.118	0	1	Ovarian cancer
PPA1.1	0	1.14448	0.712	0.421	0	1	Ovarian cancer
PPP1R14B.1	0	1.14262	0.572	0.373	0	1	Ovarian cancer
RBP1.1	0	1.1408	0.547	0.182	0	1	Ovarian cancer
COX6C.1	0	1.11737	0.774	0.645	0	1	Ovarian cancer
LSR	0	1.10551	0.507	0.079	0	1	Ovarian cancer
MARCKSL1.1	0	1.10317	0.647	0.322	0	1	Ovarian cancer
NDUFB9.1	0	1.08707	0.66	0.405	0	1	Ovarian cancer
PRDX6.1	0	1.08305	0.744	0.518	0	1	Ovarian cancer
UQCRFS1.1	0	1.07052	0.654	0.392	0	1	Ovarian cancer
CP	0	1.0668	0.342	0.037	0	1	Ovarian cancer
AP2M1.1	0	1.05891	0.686	0.462	0	1	Ovarian cancer
MTCH1.1	0	1.05137	0.671	0.454	0	1	Ovarian cancer
C6orf132	0	1.04484	0.374	0.033	0	1	Ovarian cancer
HSPE1.1	0	1.04339	0.724	0.51	0	1	Ovarian cancer
ASS1	0	1.02785	0.459	0.072	0	1	Ovarian cancer
ASRGL1	0	1.02514	0.368	0.05	0	1	Ovarian cancer
CYC1.1	0	1.02192	0.609	0.3	0	1	Ovarian cancer
CRYAB	0	1.0207	0.357	0.144	0	1	Ovarian cancer
VDAC2.1	0	1.01982	0.647	0.443	0	1	Ovarian cancer
RHPN2	0	1.00999	0.342	0.016	0	1	Ovarian cancer
MUC16	0	1.00842	0.284	0.029	0	1	Ovarian cancer
ITGB8	0	1.00614	0.431	0.083	0	1	Ovarian cancer
PDCD5.1	0	1.00609	0.633	0.371	0	1	Ovarian cancer
ATP5MC3.1	0	1.002	0.634	0.412	0	1	Ovarian cancer
NR2F6	0	1.0013	0.475	0.102	0	1	Ovarian cancer
EHF	0	0.999256	0.355	0.014	0	1	Ovarian cancer
CKS1B.1	0	0.997452	0.458	0.149	0	1	Ovarian cancer
ATP1B1.1	0	0.996627	0.469	0.169	0	1	Ovarian cancer
RPL7	0	0.990813	0.91	0.885	0	1	Ovarian cancer
KLK7	0	0.987315	0.282	0.024	0	1	Ovarian cancer
EMX2	0	0.986545	0.42	0.047	0	1	Ovarian cancer
KLF5	0	0.985203	0.466	0.063	0	1	Ovarian cancer
PCBD1.1	0	0.978296	0.548	0.197	0	1	Ovarian cancer
PRDX5.1	0	0.977741	0.723	0.525	0	1	Ovarian cancer
LSM4.1	0	0.973945	0.58	0.276	0	1	Ovarian cancer
PSMD2.1	0	0.970386	0.596	0.302	0	1	Ovarian cancer
TPI1.1	0	0.963115	0.796	0.643	0	1	Ovarian cancer
COX6B1	0	0.957438	0.768	0.641	0	1	Ovarian cancer
SPINT1	0	0.951912	0.439	0.056	0	1	Ovarian cancer
MAGEF1	0	0.950362	0.46	0.116	0	1	Ovarian cancer
PKM.1	0	0.949687	0.785	0.595	0	1	Ovarian cancer
PRDX1.1	0	0.948295	0.781	0.593	0	1	Ovarian cancer
PUF60.1	0	0.944848	0.603	0.303	0	1	Ovarian cancer
HSPD1.1	0	0.939032	0.702	0.471	0	1	Ovarian cancer
SLC39A4	0	0.934233	0.459	0.088	0	1	Ovarian cancer
UCHL1	0	0.933128	0.305	0.083	0	1	Ovarian cancer
ECHS1.1	0	0.929281	0.596	0.288	0	1	Ovarian cancer
DDAH2.1	0	0.925654	0.585	0.271	0	1	Ovarian cancer
CAPS	0	0.923273	0.337	0.044	0	1	Ovarian cancer
MRPL14.1	0	0.922776	0.595	0.284	0	1	Ovarian cancer
ARHGAP29.1	0	0.92135	0.462	0.143	0	1	Ovarian cancer
BEX3.1	0	0.920314	0.611	0.275	0	1	Ovarian cancer
APOA1	0	0.91787	0.251	0.036	0	1	Ovarian cancer
SOX4.1	0	0.909627	0.588	0.319	0	1	Ovarian cancer
NPM1.1	0	0.902257	0.839	0.775	0	1	Ovarian cancer
TUBA1C.1	0	0.899803	0.609	0.348	0	1	Ovarian cancer
HSPB1.1	0	0.898598	0.736	0.51	0	1	Ovarian cancer
UQCRH.1	0	0.895483	0.666	0.605	0	1	Ovarian cancer
RPL22L1.1	0	0.893903	0.575	0.407	0	1	Ovarian cancer
SMS.1	0	0.893617	0.527	0.285	0	1	Ovarian cancer
SDC4	0	0.89142	0.419	0.115	0	1	Ovarian cancer
TMEM147.1	0	0.888762	0.612	0.336	0	1	Ovarian cancer
GAPDH.1	0	0.882425	0.931	0.912	0	1	Ovarian cancer
HDGF.1	0	0.880366	0.569	0.27	0	1	Ovarian cancer
PRKCI	0	0.877708	0.453	0.138	0	1	Ovarian cancer
DNAJC19	0	0.876265	0.528	0.207	0	1	Ovarian cancer
SF3B6.1	0	0.875031	0.683	0.466	0	1	Ovarian cancer
GIPC1.1	0	0.872939	0.477	0.153	0	1	Ovarian cancer
COX5B	0	0.871404	0.758	0.62	0	1	Ovarian cancer
NHP2.1	0	0.870343	0.601	0.31	0	1	Ovarian cancer
FXYD3	0	0.868229	0.311	0.025	0	1	Ovarian cancer
YBX1.1	0	0.868021	0.841	0.77	0	1	Ovarian cancer
CCT5.1	0	0.86327	0.605	0.314	0	1	Ovarian cancer
SFN	0	0.861809	0.264	0.012	0	1	Ovarian cancer
WWC1	0	0.860705	0.294	0.033	0	1	Ovarian cancer
RPL35A	0	0.858949	0.935	0.918	0	1	Ovarian cancer
SMIM22	0	0.858297	0.327	0.023	0	1	Ovarian cancer
SNRPE.1	0	0.85485	0.647	0.383	0	1	Ovarian cancer
NME1.1	0	0.850753	0.563	0.268	0	1	Ovarian cancer
PRDX2	0	0.846286	0.659	0.413	0	1	Ovarian cancer
LYPD1	0	0.845207	0.324	0.033	0	1	Ovarian cancer
NDUFS8.1	0	0.844245	0.619	0.363	0	1	Ovarian cancer
MRPL51.1	0	0.843905	0.659	0.401	0	1	Ovarian cancer
MLF1	0	0.843328	0.464	0.127	0	1	Ovarian cancer
MLF2.1	0	0.840047	0.604	0.318	0	1	Ovarian cancer
ANXA3	0	0.839554	0.373	0.025	0	1	Ovarian cancer
QPRT	0	0.838891	0.387	0.113	0	1	Ovarian cancer
JUP	0	0.838592	0.449	0.07	0	1	Ovarian cancer
ATP5F1C.1	0	0.837971	0.596	0.36	0	1	Ovarian cancer
EDN1	0	0.834922	0.291	0.038	0	1	Ovarian cancer
ATP5MD.1	0	0.834638	0.635	0.452	0	1	Ovarian cancer
RPS20	0	0.832286	0.881	0.858	0	1	Ovarian cancer
GPRC5A	0	0.830699	0.322	0.104	0	1	Ovarian cancer
ATP5F1B.1	0	0.830153	0.62	0.403	0	1	Ovarian cancer
AURKAIP1.1	0	0.82857	0.648	0.444	0	1	Ovarian cancer
CXADR	0	0.828518	0.424	0.031	0	1	Ovarian cancer
PDZK1IP1	0	0.823387	0.257	0.033	0	1	Ovarian cancer
RPLP0.1	0	0.822058	0.901	0.865	0	1	Ovarian cancer
BNIP3.1	0	0.820827	0.458	0.189	0	1	Ovarian cancer
TUBB4B.1	0	0.813834	0.67	0.486	0	1	Ovarian cancer
ID4.1	0	0.813776	0.415	0.141	0	1	Ovarian cancer
MRPL47.1	0	0.812012	0.538	0.245	0	1	Ovarian cancer
MAP3K13.1	0	0.807968	0.469	0.176	0	1	Ovarian cancer
BANF1.1	0	0.806948	0.643	0.364	0	1	Ovarian cancer
RHEB.1	0	0.806689	0.65	0.451	0	1	Ovarian cancer
MRPL21.1	0	0.806269	0.526	0.23	0	1	Ovarian cancer
RAN.1	0	0.805154	0.732	0.573	0	1	Ovarian cancer
KLK8	0	0.804288	0.295	0.02	0	1	Ovarian cancer
MRPL15.1	0	0.800992	0.489	0.168	0	1	Ovarian cancer
CLDN6	0	0.79695	0.335	0.019	0	1	Ovarian cancer
MEA1.1	0	0.795166	0.494	0.223	0	1	Ovarian cancer
MRPL12.1	0	0.792019	0.5	0.194	0	1	Ovarian cancer
CCT2.1	0	0.79057	0.584	0.329	0	1	Ovarian cancer
ATP5MPL	0	0.789523	0.645	0.444	0	1	Ovarian cancer
TOMM40.1	0	0.789285	0.454	0.184	0	1	Ovarian cancer
CLDN1	0	0.788857	0.31	0.059	0	1	Ovarian cancer
ATF3.1	0	0.788009	0.481	0.336	0	1	Ovarian cancer
POLR2I	0	0.786349	0.572	0.289	0	1	Ovarian cancer
EIF6.1	0	0.786051	0.593	0.331	0	1	Ovarian cancer
PSMB5.1	0	0.784629	0.61	0.326	0	1	Ovarian cancer
LY6E	0	0.783693	0.705	0.625	0	1	Ovarian cancer
FKBP4.1	0	0.782529	0.493	0.152	0	1	Ovarian cancer
CDH1	0	0.781328	0.313	0.022	0	1	Ovarian cancer
CRIP2.1	0	0.778084	0.492	0.19	0	1	Ovarian cancer
CCT3.1	0	0.777369	0.629	0.373	0	1	Ovarian cancer
ILF2.1	0	0.775851	0.599	0.347	0	1	Ovarian cancer
PRELID1.1	0	0.771482	0.675	0.515	0	1	Ovarian cancer
H2AFZ.1	0	0.771136	0.696	0.566	0	1	Ovarian cancer
RANBP1.1	0	0.770517	0.602	0.377	0	1	Ovarian cancer
COA4.1	0	0.769432	0.52	0.227	0	1	Ovarian cancer
ERH.1	0	0.768472	0.66	0.456	0	1	Ovarian cancer
SINHCAF.1	0	0.765967	0.507	0.199	0	1	Ovarian cancer
RCN1.1	0	0.765475	0.483	0.261	0	1	Ovarian cancer
PHB.1	0	0.764186	0.595	0.318	0	1	Ovarian cancer
RAB13.1	0	0.763328	0.627	0.355	0	1	Ovarian cancer
SSB.1	0	0.762645	0.635	0.41	0	1	Ovarian cancer
POLR2K	0	0.762489	0.589	0.347	0	1	Ovarian cancer
MRPL3.1	0	0.762161	0.522	0.205	0	1	Ovarian cancer
GNAS.1	0	0.761344	0.772	0.735	0	1	Ovarian cancer
FAM162A.1	0	0.759465	0.532	0.266	0	1	Ovarian cancer
TSTA3	0	0.758006	0.527	0.206	0	1	Ovarian cancer
SNRPG	0	0.755385	0.659	0.454	0	1	Ovarian cancer
NCBP2-AS2	0	0.753618	0.435	0.118	0	1	Ovarian cancer
PPP1R16A	0	0.753513	0.403	0.066	0	1	Ovarian cancer
EBNA1BP2.1	0	0.751299	0.497	0.185	0	1	Ovarian cancer
S100A10.1	0	0.750621	0.791	0.7	0	1	Ovarian cancer
ABHD11	0	0.750455	0.411	0.059	0	1	Ovarian cancer
AP1M2	0	0.748517	0.338	0.013	0	1	Ovarian cancer
COX5A	0	0.748103	0.674	0.48	0	1	Ovarian cancer
SCNN1A	0	0.748036	0.34	0.022	0	1	Ovarian cancer
TMEM14C.1	0	0.745097	0.6	0.341	0	1	Ovarian cancer
ENO1.1	0	0.743001	0.78	0.652	0	1	Ovarian cancer
THSD4	0	0.741424	0.251	0.041	0	1	Ovarian cancer
PTPRF	0	0.740698	0.398	0.058	0	1	Ovarian cancer
ATP5MF.1	0	0.739946	0.593	0.392	0	1	Ovarian cancer
NDUFB5	0	0.739419	0.545	0.281	0	1	Ovarian cancer
NDUFB7.1	0	0.737441	0.623	0.44	0	1	Ovarian cancer
PSAT1	0	0.735472	0.304	0.049	0	1	Ovarian cancer
RPL4	0	0.734868	0.834	0.802	0	1	Ovarian cancer
ACP1	0	0.73172	0.571	0.295	0	1	Ovarian cancer
TUBA1B.1	0	0.730763	0.748	0.627	0	1	Ovarian cancer
OLA1.1	0	0.729198	0.549	0.246	0	1	Ovarian cancer
GADD45A.1	0	0.72772	0.552	0.345	0	1	Ovarian cancer
ATP5PF.1	0	0.727419	0.619	0.435	0	1	Ovarian cancer
FAM136A	0	0.723809	0.479	0.167	0	1	Ovarian cancer
PARD6B	0	0.722576	0.3	0.027	0	1	Ovarian cancer
NDUFAB1.1	0	0.721544	0.587	0.36	0	1	Ovarian cancer
TMEM14B	0	0.715892	0.606	0.338	0	1	Ovarian cancer
AHCY	0	0.715349	0.451	0.115	0	1	Ovarian cancer
HMGN3.1	0	0.713326	0.607	0.373	0	1	Ovarian cancer
CCT6A.1	0	0.71243	0.583	0.31	0	1	Ovarian cancer
LAMB3	0	0.711049	0.286	0.029	0	1	Ovarian cancer
PRMT1.1	0	0.710802	0.558	0.332	0	1	Ovarian cancer
RHOD	0	0.710209	0.319	0.054	0	1	Ovarian cancer
MRPS12	0	0.708784	0.493	0.224	0	1	Ovarian cancer
CTTN.1	0	0.708044	0.454	0.164	0	1	Ovarian cancer
LDHB	0	0.707118	0.665	0.524	0	1	Ovarian cancer
KIAA1217	0	0.703698	0.316	0.128	0	1	Ovarian cancer
H3F3A.1	0	0.700043	0.881	0.867	0	1	Ovarian cancer
AFDN.1	0	0.698999	0.431	0.149	0	1	Ovarian cancer
PTMS.1	0	0.697874	0.698	0.465	0	1	Ovarian cancer
MRPL4.1	0	0.69552	0.464	0.2	0	1	Ovarian cancer
VDAC3	0	0.695446	0.521	0.265	0	1	Ovarian cancer
DPY30	0	0.694267	0.55	0.242	0	1	Ovarian cancer
EIF4G1.1	0	0.693682	0.536	0.286	0	1	Ovarian cancer
ATP5IF1	0	0.693538	0.575	0.399	0	1	Ovarian cancer
IFT57.1	0	0.692904	0.506	0.195	0	1	Ovarian cancer
STOML2.1	0	0.691117	0.543	0.27	0	1	Ovarian cancer
TBL1XR1	0	0.691093	0.554	0.314	0	1	Ovarian cancer
MRPS26.1	0	0.690104	0.502	0.206	0	1	Ovarian cancer
PDLIM1.1	0	0.689052	0.527	0.211	0	1	Ovarian cancer
RPS18	0	0.685473	0.976	0.968	0	1	Ovarian cancer
ANXA11	0	0.68529	0.595	0.391	0	1	Ovarian cancer
RPL15	0	0.685264	0.94	0.937	0	1	Ovarian cancer
UBE2V2.1	0	0.683881	0.531	0.249	0	1	Ovarian cancer
UBE2E3.1	0	0.683777	0.554	0.282	0	1	Ovarian cancer
TNFAIP2.1	0	0.683249	0.359	0.16	0	1	Ovarian cancer
CXXC5.1	0	0.682945	0.428	0.151	0	1	Ovarian cancer
ODC1	0	0.680739	0.515	0.267	0	1	Ovarian cancer
PSMB2.1	0	0.680548	0.597	0.363	0	1	Ovarian cancer
MRPL13.1	0	0.6803	0.494	0.197	0	1	Ovarian cancer
PFDN4	0	0.679663	0.514	0.23	0	1	Ovarian cancer
FAM213A	0	0.679595	0.375	0.065	0	1	Ovarian cancer
ATP5MC1.1	0	0.677409	0.516	0.275	0	1	Ovarian cancer
CALM2.1	0	0.675988	0.822	0.724	0	1	Ovarian cancer
ALG3.1	0	0.67316	0.437	0.142	0	1	Ovarian cancer
SNRPD1	0	0.673062	0.611	0.396	0	1	Ovarian cancer
PDCD10	0	0.672015	0.535	0.272	0	1	Ovarian cancer
TIMM8B.1	0	0.671015	0.56	0.311	0	1	Ovarian cancer
UBE2H.1	0	0.670164	0.531	0.321	0	1	Ovarian cancer
GPAA1.1	0	0.669197	0.481	0.181	0	1	Ovarian cancer
SLC25A39	0	0.668236	0.505	0.206	0	1	Ovarian cancer
C8orf59	0	0.666642	0.457	0.215	0	1	Ovarian cancer
CUTA	0	0.664068	0.659	0.48	0	1	Ovarian cancer
ST14	0	0.662797	0.37	0.067	0	1	Ovarian cancer
GLO1.1	0	0.660781	0.497	0.215	0	1	Ovarian cancer
UBE2S	0	0.660718	0.462	0.325	0	1	Ovarian cancer
TBCB	0	0.659429	0.576	0.342	0	1	Ovarian cancer
DNAJB11.1	0	0.658935	0.506	0.259	0	1	Ovarian cancer
MEIS1	0	0.657345	0.347	0.079	0	1	Ovarian cancer
RPL39L	0	0.655724	0.375	0.105	0	1	Ovarian cancer
TM7SF2	0	0.655658	0.345	0.041	0	1	Ovarian cancer
TSPAN3.1	0	0.655566	0.515	0.247	0	1	Ovarian cancer
PDCD6.1	0	0.654579	0.603	0.346	0	1	Ovarian cancer
TSPAN1	0	0.653765	0.296	0.02	0	1	Ovarian cancer
TP53I3	0	0.653596	0.321	0.098	0	1	Ovarian cancer
GCSH.1	0	0.652874	0.41	0.143	0	1	Ovarian cancer
TMEM205.1	0	0.652738	0.49	0.22	0	1	Ovarian cancer
MRPL11	0	0.652529	0.511	0.234	0	1	Ovarian cancer
PFN2	0	0.652184	0.386	0.098	0	1	Ovarian cancer
ANXA2.1	0	0.651102	0.78	0.66	0	1	Ovarian cancer
PEBP1	0	0.650595	0.681	0.503	0	1	Ovarian cancer
CHCHD2	0	0.650486	0.799	0.756	0	1	Ovarian cancer
SRP9	0	0.650422	0.603	0.368	0	1	Ovarian cancer
NCL	0	0.649811	0.691	0.61	0	1	Ovarian cancer
EIF5A.1	0	0.649302	0.572	0.467	0	1	Ovarian cancer
TPD52L1	0	0.64882	0.344	0.047	0	1	Ovarian cancer
C1orf122.1	0	0.648398	0.508	0.278	0	1	Ovarian cancer
MEST	0	0.647673	0.355	0.071	0	1	Ovarian cancer
ROMO1	0	0.647001	0.554	0.384	0	1	Ovarian cancer
DCAF13.1	0	0.646688	0.451	0.177	0	1	Ovarian cancer
SET	0	0.645993	0.694	0.563	0	1	Ovarian cancer
NUDC	0	0.645688	0.604	0.378	0	1	Ovarian cancer
SERBP1	0	0.644566	0.722	0.579	0	1	Ovarian cancer
NDUFV1	0	0.640835	0.528	0.254	0	1	Ovarian cancer
IMPDH2.1	0	0.640308	0.439	0.206	0	1	Ovarian cancer
UQCRB	0	0.63983	0.788	0.731	0	1	Ovarian cancer
EI24.1	0	0.638162	0.487	0.208	0	1	Ovarian cancer
ERGIC3.1	0	0.637415	0.559	0.308	0	1	Ovarian cancer
GGCT.1	0	0.637117	0.461	0.175	0	1	Ovarian cancer
SLC52A2.1	0	0.636362	0.43	0.164	0	1	Ovarian cancer
ELOC.1	0	0.635224	0.616	0.416	0	1	Ovarian cancer
SNRPB	0	0.635197	0.661	0.528	0	1	Ovarian cancer
GADD45GIP1.1	0	0.632904	0.613	0.423	0	1	Ovarian cancer
FDPS	0	0.632858	0.555	0.283	0	1	Ovarian cancer
MDH2	0	0.632466	0.594	0.361	0	1	Ovarian cancer
PDIA6.1	0	0.631708	0.636	0.457	0	1	Ovarian cancer
CENPW	0	0.631186	0.294	0.084	0	1	Ovarian cancer
KLHDC3	0	0.629842	0.386	0.149	0	1	Ovarian cancer
RPL30.1	0	0.629555	0.943	0.932	0	1	Ovarian cancer
LYPD6B	0	0.629347	0.293	0.011	0	1	Ovarian cancer
CLTB	0	0.629304	0.541	0.351	0	1	Ovarian cancer
PHB2.1	0	0.628468	0.567	0.335	0	1	Ovarian cancer
MAF1	0	0.626533	0.545	0.284	0	1	Ovarian cancer
RAB25	0	0.625019	0.286	0.014	0	1	Ovarian cancer
CLTA.1	0	0.624916	0.69	0.492	0	1	Ovarian cancer
STRAP.1	0	0.624045	0.565	0.34	0	1	Ovarian cancer
LAMTOR5.1	0	0.623019	0.641	0.441	0	1	Ovarian cancer
CHI3L1	0	0.622971	0.279	0.064	0	1	Ovarian cancer
RAB34.1	0	0.622394	0.49	0.22	0	1	Ovarian cancer
SLC2A1	0	0.621885	0.393	0.122	0	1	Ovarian cancer
CMTM7	0	0.621524	0.461	0.192	0	1	Ovarian cancer
DHCR24	0	0.620973	0.306	0.046	0	1	Ovarian cancer
ZNF503	0	0.620605	0.39	0.114	0	1	Ovarian cancer
SLIRP	0	0.620071	0.559	0.356	0	1	Ovarian cancer
MYL6B.1	0	0.619737	0.465	0.197	0	1	Ovarian cancer
NCBP2	0	0.61731	0.515	0.23	0	1	Ovarian cancer
ZNF593.1	0	0.617147	0.453	0.182	0	1	Ovarian cancer
UBL5	0	0.616603	0.716	0.629	0	1	Ovarian cancer
PRAME	0	0.616189	0.306	0.018	0	1	Ovarian cancer
CD151.1	0	0.616119	0.556	0.297	0	1	Ovarian cancer
CTBP2.1	0	0.6159	0.451	0.166	0	1	Ovarian cancer
UQCRQ.1	0	0.615723	0.658	0.496	0	1	Ovarian cancer
NECTIN2.1	0	0.614553	0.513	0.244	0	1	Ovarian cancer
BCL2L1.1	0	0.614391	0.415	0.153	0	1	Ovarian cancer
ENY2.1	0	0.614381	0.64	0.472	0	1	Ovarian cancer
HMGA2	0	0.613828	0.258	0.046	0	1	Ovarian cancer
TUFM	0	0.613531	0.595	0.377	0	1	Ovarian cancer
ARPC1A.1	0	0.611259	0.503	0.227	0	1	Ovarian cancer
EIF3H	0	0.610989	0.698	0.559	0	1	Ovarian cancer
MYL12B	0	0.610556	0.768	0.704	0	1	Ovarian cancer
RAB5IF	0	0.609371	0.536	0.294	0	1	Ovarian cancer
PTGES3	0	0.608821	0.702	0.573	0	1	Ovarian cancer
BST2.1	0	0.608821	0.613	0.553	0	1	Ovarian cancer
SNRPF	0	0.608793	0.58	0.377	0	1	Ovarian cancer
MRPS15	0	0.607986	0.526	0.27	0	1	Ovarian cancer
PHGDH	0	0.607385	0.333	0.091	0	1	Ovarian cancer
EIF3E	0	0.606317	0.712	0.588	0	1	Ovarian cancer
EIF4A2.1	0	0.605699	0.735	0.645	0	1	Ovarian cancer
S100A11.1	0	0.602394	0.815	0.727	0	1	Ovarian cancer
CCT7	0	0.600503	0.546	0.318	0	1	Ovarian cancer
NDUFS6	0	0.599373	0.633	0.445	0	1	Ovarian cancer
MRPL33	0	0.59915	0.566	0.356	0	1	Ovarian cancer
SNRPC	0	0.596795	0.57	0.318	0	1	Ovarian cancer
PSMD8.1	0	0.59496	0.647	0.493	0	1	Ovarian cancer
DCXR	0	0.594949	0.42	0.237	0	1	Ovarian cancer
EIF4EBP1.1	0	0.594373	0.429	0.245	0	1	Ovarian cancer
CITED4	0	0.594207	0.31	0.098	0	1	Ovarian cancer
DYNLL1.1	0	0.593916	0.752	0.579	0	1	Ovarian cancer
JPT1	0	0.593639	0.553	0.351	0	1	Ovarian cancer
RPS3.1	0	0.592741	0.946	0.944	0	1	Ovarian cancer
ATP5PB.1	0	0.591309	0.507	0.265	0	1	Ovarian cancer
HMGN1	0	0.590722	0.735	0.636	0	1	Ovarian cancer
RTN3.1	0	0.590624	0.53	0.286	0	1	Ovarian cancer
EIF2S2.1	0	0.590402	0.659	0.469	0	1	Ovarian cancer
FXR1	0	0.589366	0.562	0.365	0	1	Ovarian cancer
TSEN34.1	0	0.588439	0.437	0.156	0	1	Ovarian cancer
BUD23	0	0.587849	0.514	0.268	0	1	Ovarian cancer
HIGD1A	0	0.587828	0.444	0.179	0	1	Ovarian cancer
ACTL6A	0	0.586578	0.369	0.109	0	1	Ovarian cancer
PSMA4.1	0	0.585671	0.616	0.425	0	1	Ovarian cancer
RPS5	0	0.585037	0.874	0.866	0	1	Ovarian cancer
RNF7	0	0.583586	0.628	0.433	0	1	Ovarian cancer
OCIAD2.1	0	0.582672	0.518	0.274	0	1	Ovarian cancer
TIMM22	0	0.58223	0.325	0.111	0	1	Ovarian cancer
RPSA	0	0.582197	0.886	0.864	0	1	Ovarian cancer
RPL18A	0	0.582062	0.944	0.94	0	1	Ovarian cancer
MRPL20	0	0.581986	0.602	0.401	0	1	Ovarian cancer
ISYNA1	0	0.581556	0.342	0.092	0	1	Ovarian cancer
SUMO2	0	0.581219	0.753	0.67	0	1	Ovarian cancer
DDR1	0	0.580428	0.359	0.033	0	1	Ovarian cancer
SRSF9.1	0	0.578201	0.633	0.464	0	1	Ovarian cancer
CDK4.1	0	0.578174	0.457	0.199	0	1	Ovarian cancer
ATP5PO.1	0	0.577304	0.583	0.394	0	1	Ovarian cancer
TPD52	0	0.575498	0.439	0.118	0	1	Ovarian cancer
EXOSC4	0	0.57526	0.399	0.113	0	1	Ovarian cancer
NUCKS1.1	0	0.574869	0.676	0.526	0	1	Ovarian cancer
RPL29	0	0.573929	0.929	0.927	0	1	Ovarian cancer
LSM3	0	0.573717	0.567	0.363	0	1	Ovarian cancer
C19orf53	0	0.573662	0.678	0.539	0	1	Ovarian cancer
SLC25A3.1	0	0.573487	0.713	0.6	0	1	Ovarian cancer
HEBP2	0	0.573357	0.531	0.304	0	1	Ovarian cancer
PBX1.1	0	0.571491	0.37	0.141	0	1	Ovarian cancer
UQCC3	0	0.571026	0.444	0.149	0	1	Ovarian cancer
LSM2	0	0.570629	0.491	0.265	0	1	Ovarian cancer
HINT1	0	0.570263	0.749	0.699	0	1	Ovarian cancer
UGT2B7	0	0.570074	0.262	0.008	0	1	Ovarian cancer
SEM1.1	0	0.568069	0.656	0.5	0	1	Ovarian cancer
TATDN1	0	0.567608	0.45	0.17	0	1	Ovarian cancer
SSBP1	0	0.567287	0.639	0.468	0	1	Ovarian cancer
GLRX5.1	0	0.564881	0.5	0.259	0	1	Ovarian cancer
ARPC5L	0	0.564426	0.571	0.365	0	1	Ovarian cancer
IFITM3.1	0	0.562862	0.812	0.592	0	1	Ovarian cancer
COX7A2L	0	0.562745	0.624	0.413	0	1	Ovarian cancer
PSENEN	0	0.562255	0.443	0.212	0	1	Ovarian cancer
RND3.1	0	0.562161	0.455	0.167	0	1	Ovarian cancer
COX6A1	0	0.561078	0.703	0.587	0	1	Ovarian cancer
HDAC2.1	0	0.56106	0.472	0.223	0	1	Ovarian cancer
CLNS1A	0	0.560528	0.514	0.251	0	1	Ovarian cancer
LMO7	0	0.55995	0.305	0.091	0	1	Ovarian cancer
PAWR.1	0	0.559125	0.424	0.164	0	1	Ovarian cancer
MGST1	0	0.558633	0.325	0.1	0	1	Ovarian cancer
TSTD1.1	0	0.557407	0.504	0.266	0	1	Ovarian cancer
NAXE	0	0.556819	0.457	0.175	0	1	Ovarian cancer
NDUFS5	0	0.555085	0.744	0.644	0	1	Ovarian cancer
ACTG1.1	0	0.554908	0.898	0.843	0	1	Ovarian cancer
TXNRD1.1	0	0.554413	0.378	0.241	0	1	Ovarian cancer
SUMO1	0	0.554223	0.648	0.461	0	1	Ovarian cancer
YBX3.1	0	0.553835	0.636	0.409	0	1	Ovarian cancer
CYHR1	0	0.553743	0.429	0.163	0	1	Ovarian cancer
PSMA7.1	0	0.55374	0.748	0.669	0	1	Ovarian cancer
RPS27A	0	0.553306	0.951	0.947	0	1	Ovarian cancer
PARL	0	0.552074	0.46	0.19	0	1	Ovarian cancer
MRPS21	0	0.55196	0.6	0.415	0	1	Ovarian cancer
DNPH1	0	0.551825	0.478	0.244	0	1	Ovarian cancer
NDUFC1	0	0.551505	0.533	0.337	0	1	Ovarian cancer
SOD1.1	0	0.550831	0.72	0.6	0	1	Ovarian cancer
MEAF6	0	0.550545	0.539	0.265	0	1	Ovarian cancer
SDHC	0	0.550399	0.506	0.245	0	1	Ovarian cancer
PRSS8	0	0.550091	0.295	0.014	0	1	Ovarian cancer
AK2.1	0	0.548691	0.487	0.217	0	1	Ovarian cancer
LINC00665	0	0.548653	0.342	0.045	0	1	Ovarian cancer
ATP6V0B.1	0	0.548594	0.639	0.491	0	1	Ovarian cancer
MORN2	0	0.547862	0.377	0.098	0	1	Ovarian cancer
AGPAT2	0	0.545907	0.44	0.189	0	1	Ovarian cancer
USP1	0	0.545771	0.398	0.159	0	1	Ovarian cancer
PPP1CA	0	0.545636	0.589	0.396	0	1	Ovarian cancer
PDXK.1	0	0.545218	0.51	0.296	0	1	Ovarian cancer
C8orf33	0	0.544922	0.402	0.142	0	1	Ovarian cancer
RAB3IP	0	0.544542	0.345	0.053	0	1	Ovarian cancer
TMEM238	0	0.544044	0.307	0.098	0	1	Ovarian cancer
CEBPD.1	0	0.541789	0.658	0.428	0	1	Ovarian cancer
PAFAH1B3	0	0.541285	0.401	0.125	0	1	Ovarian cancer
TRIM28	0	0.540608	0.45	0.219	0	1	Ovarian cancer
RPS10.1	0	0.540358	0.78	0.706	0	1	Ovarian cancer
EPS8L1	0	0.538479	0.314	0.032	0	1	Ovarian cancer
ADRM1.1	0	0.538367	0.543	0.335	0	1	Ovarian cancer
TKT.1	0	0.53692	0.562	0.345	0	1	Ovarian cancer
TRIP6.1	0	0.535364	0.416	0.149	0	1	Ovarian cancer
DCDC2	0	0.535338	0.262	0.017	0	1	Ovarian cancer
RPL5	0	0.534461	0.906	0.895	0	1	Ovarian cancer
WDR83OS	0	0.533415	0.634	0.476	0	1	Ovarian cancer
SPON1	0	0.532078	0.293	0.106	0	1	Ovarian cancer
CALR.1	0	0.532058	0.711	0.604	0	1	Ovarian cancer
NDUFA4	0	0.531918	0.72	0.636	0	1	Ovarian cancer
POLD2	0	0.53184	0.413	0.139	0	1	Ovarian cancer
DDT	0	0.531649	0.571	0.38	0	1	Ovarian cancer
MYO1C.1	0	0.530226	0.342	0.158	0	1	Ovarian cancer
RBM42	0	0.530055	0.437	0.189	0	1	Ovarian cancer
YIPF3.1	0	0.528872	0.491	0.267	0	1	Ovarian cancer
ZNF706.1	0	0.527022	0.582	0.431	0	1	Ovarian cancer
PHLDA2	0	0.526129	0.358	0.146	0	1	Ovarian cancer
SLC25A4	0	0.526119	0.367	0.097	0	1	Ovarian cancer
PPM1G	0	0.525993	0.552	0.341	0	1	Ovarian cancer
TMEM41A	0	0.525584	0.365	0.084	0	1	Ovarian cancer
PARD3	0	0.523503	0.342	0.109	0	1	Ovarian cancer
BAG1.1	0	0.523488	0.493	0.305	0	1	Ovarian cancer
COX7B	0	0.523456	0.648	0.53	0	1	Ovarian cancer
C1QBP.1	0	0.523295	0.558	0.342	0	1	Ovarian cancer
SLC39A1.1	0	0.523189	0.461	0.214	0	1	Ovarian cancer
ESRP1	0	0.522782	0.284	0.009	0	1	Ovarian cancer
CCT8.1	0	0.522311	0.567	0.362	0	1	Ovarian cancer
DCUN1D5.1	0	0.521663	0.433	0.173	0	1	Ovarian cancer
DCTPP1	0	0.521428	0.409	0.151	0	1	Ovarian cancer
PGRMC1.1	0	0.520842	0.467	0.228	0	1	Ovarian cancer
NDUFB4	0	0.520358	0.615	0.469	0	1	Ovarian cancer
SRM.1	0	0.519728	0.438	0.269	0	1	Ovarian cancer
METTL5	0	0.519707	0.462	0.204	0	1	Ovarian cancer
KRTCAP3	0	0.517912	0.304	0.016	0	1	Ovarian cancer
RBM17	0	0.517063	0.568	0.357	0	1	Ovarian cancer
PTK2.1	0	0.516881	0.401	0.191	0	1	Ovarian cancer
CKS2	0	0.515207	0.39	0.168	0	1	Ovarian cancer
DSTN.1	0	0.514948	0.749	0.528	0	1	Ovarian cancer
NME4.1	0	0.514839	0.367	0.179	0	1	Ovarian cancer
HSF1	0	0.51362	0.471	0.194	0	1	Ovarian cancer
CCT4	0	0.513452	0.58	0.364	0	1	Ovarian cancer
CRK.1	0	0.513104	0.392	0.179	0	1	Ovarian cancer
RPL22	0	0.511574	0.888	0.856	0	1	Ovarian cancer
TAGLN2.1	0	0.510413	0.699	0.564	0	1	Ovarian cancer
BRK1	0	0.509766	0.654	0.494	0	1	Ovarian cancer
UBE2M.1	0	0.508545	0.416	0.287	0	1	Ovarian cancer
SEMA3B	0	0.508363	0.261	0.035	0	1	Ovarian cancer
SSR3.1	0	0.508057	0.631	0.465	0	1	Ovarian cancer
CMTM6.1	0	0.508033	0.555	0.363	0	1	Ovarian cancer
HMGN2	0	0.507847	0.696	0.606	0	1	Ovarian cancer
GNG5.1	0	0.507339	0.674	0.547	0	1	Ovarian cancer
CETN2.1	0	0.507205	0.397	0.159	0	1	Ovarian cancer
CNPY2	0	0.506794	0.55	0.322	0	1	Ovarian cancer
RHOC.1	0	0.505841	0.582	0.38	0	1	Ovarian cancer
PKP3	0	0.504848	0.282	0.011	0	1	Ovarian cancer
EIF3M	0	0.504663	0.593	0.406	0	1	Ovarian cancer
RPS8	0	0.504191	0.952	0.942	0	1	Ovarian cancer
BTF3L4.1	0	0.503945	0.508	0.259	0	1	Ovarian cancer
RPL26L1.1	0	0.503865	0.445	0.209	0	1	Ovarian cancer
MRPS23	0	0.503775	0.435	0.167	0	1	Ovarian cancer
SELENOW.1	0	0.503412	0.609	0.46	0	1	Ovarian cancer
SLC25A5.1	0	0.501797	0.601	0.474	0	1	Ovarian cancer
ANAPC11.1	0	0.500909	0.588	0.413	0	1	Ovarian cancer
APH1A	0	0.500154	0.504	0.252	0	1	Ovarian cancer
ACTN4	0	0.499525	0.563	0.432	0	1	Ovarian cancer
CYB5A.1	0	0.499476	0.406	0.208	0	1	Ovarian cancer
TRMT112	0	0.495737	0.661	0.507	0	1	Ovarian cancer
PAIP1.1	0	0.49507	0.465	0.203	0	1	Ovarian cancer
TMEM9	0	0.495036	0.407	0.124	0	1	Ovarian cancer
TJP1.1	0	0.493486	0.409	0.166	0	1	Ovarian cancer
LSM5	0	0.492513	0.505	0.279	0	1	Ovarian cancer
HOMER2	0	0.492217	0.268	0.026	0	1	Ovarian cancer
URI1	0	0.492099	0.468	0.256	0	1	Ovarian cancer
CD40	0	0.491876	0.278	0.124	0	1	Ovarian cancer
MYO6	0	0.4914	0.328	0.109	0	1	Ovarian cancer
EMP2.1	0	0.490522	0.418	0.19	0	1	Ovarian cancer
HNRNPAB.1	0	0.49052	0.512	0.354	0	1	Ovarian cancer
LAMA5	0	0.489293	0.299	0.059	0	1	Ovarian cancer
LSM1	0	0.489288	0.468	0.237	0	1	Ovarian cancer
DPCD	0	0.489118	0.356	0.088	0	1	Ovarian cancer
SEC61G.1	0	0.489058	0.63	0.527	0	1	Ovarian cancer
BRIX1	0	0.48887	0.423	0.17	0	1	Ovarian cancer
CSNK2B	0	0.48873	0.573	0.379	0	1	Ovarian cancer
PPIA.1	0	0.48804	0.825	0.776	0	1	Ovarian cancer
PRDX3.1	0	0.48747	0.464	0.221	0	1	Ovarian cancer
YAP1.1	0	0.486955	0.408	0.144	0	1	Ovarian cancer
CHCHD7	0	0.486862	0.432	0.171	0	1	Ovarian cancer
RPL10A	0	0.486677	0.907	0.89	0	1	Ovarian cancer
NCKAP1.1	0	0.486581	0.439	0.162	0	1	Ovarian cancer
RACK1	0	0.486109	0.886	0.885	0	1	Ovarian cancer
GLRX3.1	0	0.48533	0.467	0.239	0	1	Ovarian cancer
HOOK2	0	0.485239	0.402	0.138	0	1	Ovarian cancer
CHMP4C	0	0.484853	0.298	0.012	0	1	Ovarian cancer
MTX2	0	0.48475	0.391	0.12	0	1	Ovarian cancer
HACD3	0	0.484671	0.414	0.178	0	1	Ovarian cancer
KAZN	0	0.484669	0.289	0.082	0	1	Ovarian cancer
CNBP	0	0.484298	0.664	0.534	0	1	Ovarian cancer
ATP5MG	0	0.484041	0.688	0.584	0	1	Ovarian cancer
EFNA1	0	0.483643	0.311	0.052	0	1	Ovarian cancer
RFXANK	0	0.483025	0.419	0.176	0	1	Ovarian cancer
C6orf48	0	0.482539	0.425	0.22	0	1	Ovarian cancer
RPS7	0	0.482513	0.911	0.914	0	1	Ovarian cancer
ARL2.1	0	0.482449	0.461	0.255	0	1	Ovarian cancer
STARD10	0	0.48236	0.341	0.07	0	1	Ovarian cancer
GTPBP4	0	0.481906	0.476	0.235	0	1	Ovarian cancer
ISOC2.1	0	0.481417	0.425	0.192	0	1	Ovarian cancer
LYPLA1.1	0	0.480435	0.448	0.212	0	1	Ovarian cancer
ADI1.1	0	0.479833	0.495	0.249	0	1	Ovarian cancer
ELOB	0	0.479586	0.717	0.64	0	1	Ovarian cancer
NAA20.1	0	0.479451	0.493	0.246	0	1	Ovarian cancer
HMGB3	0	0.479368	0.318	0.095	0	1	Ovarian cancer
CCDC6	0	0.479318	0.46	0.223	0	1	Ovarian cancer
DSG2	0	0.479106	0.304	0.053	0	1	Ovarian cancer
MCUR1.1	0	0.478754	0.41	0.162	0	1	Ovarian cancer
PDLIM7.1	0	0.478618	0.421	0.221	0	1	Ovarian cancer
HSD17B10	0	0.478542	0.487	0.26	0	1	Ovarian cancer
FAM3C.1	0	0.477901	0.456	0.273	0	1	Ovarian cancer
NAA38	0	0.477622	0.524	0.334	0	1	Ovarian cancer
PSMB7.1	0	0.477506	0.601	0.418	0	1	Ovarian cancer
UQCRC1.1	0	0.477182	0.486	0.243	0	1	Ovarian cancer
GLOD4	0	0.476737	0.369	0.164	0	1	Ovarian cancer
PATJ	0	0.475961	0.308	0.072	0	1	Ovarian cancer
YWHAQ.1	0	0.475783	0.656	0.497	0	1	Ovarian cancer
FLOT1.1	0	0.475762	0.503	0.313	0	1	Ovarian cancer
PHLDA3	0	0.47535	0.303	0.102	0	1	Ovarian cancer
APEX1.1	0	0.475188	0.492	0.273	0	1	Ovarian cancer
GTF2A2	0	0.473683	0.522	0.323	0	1	Ovarian cancer
MPZL2	0	0.472709	0.283	0.023	0	1	Ovarian cancer
MRPS16	0	0.471406	0.449	0.218	0	1	Ovarian cancer
PAICS	0	0.470194	0.368	0.124	0	1	Ovarian cancer
IFT22	0	0.470159	0.348	0.091	0	1	Ovarian cancer
PRSS21	0	0.469892	0.256	0.024	0	1	Ovarian cancer
NUDT5	0	0.469352	0.434	0.212	0	1	Ovarian cancer
RPN2.1	0	0.469296	0.577	0.406	0	1	Ovarian cancer
CAMTA1.1	0	0.469281	0.57	0.344	0	1	Ovarian cancer
REXO2.1	0	0.469197	0.508	0.284	0	1	Ovarian cancer
FBL	0	0.469001	0.508	0.291	0	1	Ovarian cancer
PGLS.1	0	0.468868	0.549	0.35	0	1	Ovarian cancer
NDUFAF8	0	0.468663	0.481	0.278	0	1	Ovarian cancer
TMEM134	0	0.468087	0.453	0.194	0	1	Ovarian cancer
MRPL37	0	0.467833	0.389	0.131	0	1	Ovarian cancer
SELENOP.1	0	0.467795	0.409	0.202	0	1	Ovarian cancer
GTF3C6	0	0.466861	0.533	0.328	0	1	Ovarian cancer
CSTB.1	0	0.46608	0.702	0.53	0	1	Ovarian cancer
PEA15.1	0	0.46554	0.454	0.246	0	1	Ovarian cancer
MTCH2	0	0.465153	0.423	0.181	0	1	Ovarian cancer
CENPX	0	0.465069	0.434	0.208	0	1	Ovarian cancer
EEF1E1	0	0.46387	0.378	0.151	0	1	Ovarian cancer
DYNLRB1	0	0.463566	0.638	0.453	0	1	Ovarian cancer
RPL37	0	0.463198	0.947	0.924	0	1	Ovarian cancer
LAMTOR1.1	0	0.462884	0.585	0.406	0	1	Ovarian cancer
CDC123	0	0.462395	0.468	0.233	0	1	Ovarian cancer
TFG.1	0	0.461989	0.539	0.293	0	1	Ovarian cancer
EZR.1	0	0.461455	0.592	0.429	0	1	Ovarian cancer
AAMDC.1	0	0.460441	0.353	0.156	0	1	Ovarian cancer
PPP1CB	0	0.4601	0.572	0.428	0	1	Ovarian cancer
SNHG7	0	0.459942	0.44	0.256	0	1	Ovarian cancer
TXNDC17	0	0.459777	0.51	0.308	0	1	Ovarian cancer
EEF1AKMT4	0	0.458733	0.26	0.034	0	1	Ovarian cancer
FBXO32	0	0.45867	0.275	0.169	0	1	Ovarian cancer
JTB	0	0.458447	0.641	0.495	0	1	Ovarian cancer
PLK2.1	0	0.458034	0.355	0.153	0	1	Ovarian cancer
TPRKB	0	0.457128	0.424	0.184	0	1	Ovarian cancer
SERP1.1	0	0.45669	0.721	0.616	0	1	Ovarian cancer
CCDC124	0	0.456116	0.456	0.231	0	1	Ovarian cancer
DMAC1	0	0.455685	0.431	0.208	0	1	Ovarian cancer
TOMM20	0	0.455541	0.629	0.503	0	1	Ovarian cancer
MRPS34	0	0.455378	0.506	0.279	0	1	Ovarian cancer
BHLHE41	0	0.455053	0.26	0.121	0	1	Ovarian cancer
FNTA	0	0.454444	0.459	0.233	0	1	Ovarian cancer
POP7	0	0.45443	0.411	0.152	0	1	Ovarian cancer
MRPS35	0	0.453275	0.414	0.155	0	1	Ovarian cancer
MT1G	0	0.45251	0.262	0.136	0	1	Ovarian cancer
RFC4	0	0.452365	0.267	0.061	0	1	Ovarian cancer
NDUFS3	0	0.452196	0.474	0.247	0	1	Ovarian cancer
COX7A2	0	0.451654	0.703	0.623	0	1	Ovarian cancer
RPL7L1	0	0.451407	0.494	0.26	0	1	Ovarian cancer
PON2	0	0.451266	0.364	0.14	0	1	Ovarian cancer
RUVBL1	0	0.451237	0.369	0.133	0	1	Ovarian cancer
YDJC	0	0.451165	0.353	0.097	0	1	Ovarian cancer
PTGS1	0	0.450579	0.259	0.05	0	1	Ovarian cancer
RPL12	0	0.450218	0.94	0.935	0	1	Ovarian cancer
SPCS2.1	0	0.450131	0.653	0.535	0	1	Ovarian cancer
BCAP31	0	0.44872	0.57	0.368	0	1	Ovarian cancer
SCOC.1	0	0.448553	0.418	0.167	0	1	Ovarian cancer
UBE2D2	0	0.448036	0.638	0.524	0	1	Ovarian cancer
CEBPG	0	0.447765	0.37	0.149	0	1	Ovarian cancer
DUSP23.1	0	0.447708	0.462	0.215	0	1	Ovarian cancer
KDELR1.1	0	0.447588	0.549	0.369	0	1	Ovarian cancer
ZFAS1	0	0.446869	0.631	0.524	0	1	Ovarian cancer
NELFE	0	0.446502	0.451	0.235	0	1	Ovarian cancer
KIF9	0	0.446021	0.278	0.057	0	1	Ovarian cancer
C19orf48	0	0.445986	0.351	0.108	0	1	Ovarian cancer
PCNA	0	0.445511	0.306	0.137	0	1	Ovarian cancer
TRAF4	0	0.444598	0.357	0.109	0	1	Ovarian cancer
CHCHD10.1	0	0.444283	0.525	0.355	0	1	Ovarian cancer
ECI1	0	0.444003	0.399	0.161	0	1	Ovarian cancer
SEC11A.1	0	0.443777	0.634	0.5	0	1	Ovarian cancer
TLE1.1	0	0.443424	0.415	0.172	0	1	Ovarian cancer
TMEM141	0	0.442997	0.416	0.202	0	1	Ovarian cancer
ANXA4.1	0	0.441543	0.332	0.179	0	1	Ovarian cancer
UQCR10	0	0.441234	0.664	0.522	0	1	Ovarian cancer
DDOST	0	0.441049	0.518	0.322	0	1	Ovarian cancer
PSMC4.1	0	0.440586	0.499	0.297	0	1	Ovarian cancer
[truncated: 14,350 more rows]

## Sheet: Supplementary Table S4
Supplementary Table S4 Cell-cell communication based on secreted signaling and ECM receptor signaling pathway networks with ovarian cancer cells as source of signaling and CD8+ T cell subtypes as targets using CellChat.
source	target	ligand	receptor	prob	pval	interaction_name	interaction_name_2	pathway_name	annotation	evidence
Ovarian cancer	CD8.CM	TGFB1	TGFbR1_R2	0.000252553	0	TGFB1_TGFBR1_TGFBR2	TGFB1 - (TGFBR1+TGFBR2)	TGFb	Secreted Signaling	KEGG: hsa04350
Ovarian cancer	CD8.NaiveLike	TGFB1	TGFbR1_R2	0.000253152	0.02	TGFB1_TGFBR1_TGFBR2	TGFB1 - (TGFBR1+TGFBR2)	TGFb	Secreted Signaling	KEGG: hsa04350
Ovarian cancer	CD8.TEX	TGFB1	TGFbR1_R2	0.000261208	0	TGFB1_TGFBR1_TGFBR2	TGFB1 - (TGFBR1+TGFBR2)	TGFb	Secreted Signaling	KEGG: hsa04350
Ovarian cancer	CD8.CM	TGFB3	TGFbR1_R2	0.000149019	0	TGFB3_TGFBR1_TGFBR2	TGFB3 - (TGFBR1+TGFBR2)	TGFb	Secreted Signaling	KEGG: hsa04350
Ovarian cancer	CD8.NaiveLike	TGFB3	TGFbR1_R2	0.000149373	0	TGFB3_TGFBR1_TGFBR2	TGFB3 - (TGFBR1+TGFBR2)	TGFb	Secreted Signaling	KEGG: hsa04350
Ovarian cancer	CD8.TEMRA	TGFB3	TGFbR1_R2	0.000140274	0	TGFB3_TGFBR1_TGFBR2	TGFB3 - (TGFBR1+TGFBR2)	TGFb	Secreted Signaling	KEGG: hsa04350
Ovarian cancer	CD8.TEX	TGFB3	TGFbR1_R2	0.000154126	0	TGFB3_TGFBR1_TGFBR2	TGFB3 - (TGFBR1+TGFBR2)	TGFb	Secreted Signaling	KEGG: hsa04350
Ovarian cancer	CD8.TPEX	TGFB3	TGFbR1_R2	0.000157191	0	TGFB3_TGFBR1_TGFBR2	TGFB3 - (TGFBR1+TGFBR2)	TGFb	Secreted Signaling	KEGG: hsa04350
Ovarian cancer	CD8.CM	TGFB3	ACVR1B_TGFbR2	2.53e-05	0	TGFB3_ACVR1B_TGFBR2	TGFB3 - (ACVR1B+TGFBR2)	TGFb	Secreted Signaling	PMID: 27449815
Ovarian cancer	CD8.NaiveLike	TGFB3	ACVR1B_TGFbR2	2.56e-05	0	TGFB3_ACVR1B_TGFBR2	TGFB3 - (ACVR1B+TGFBR2)	TGFb	Secreted Signaling	PMID: 27449815
Ovarian cancer	CD8.TEX	TGFB3	ACVR1B_TGFbR2	2.56e-05	0	TGFB3_ACVR1B_TGFBR2	TGFB3 - (ACVR1B+TGFBR2)	TGFb	Secreted Signaling	PMID: 27449815
Ovarian cancer	CD8.CM	TGFB3	ACVR1_TGFbR	4.04e-05	0	TGFB3_ACVR1_TGFBR1	TGFB3 - (ACVR1+TGFBR1)	TGFb	Secreted Signaling	PMID: 29376829
Ovarian cancer	CD8.NaiveLike	TGFB3	ACVR1_TGFbR	4.03e-05	0	TGFB3_ACVR1_TGFBR1	TGFB3 - (ACVR1+TGFBR1)	TGFb	Secreted Signaling	PMID: 29376829
Ovarian cancer	CD8.TEMRA	TGFB3	ACVR1_TGFbR	3.97e-05	0.02	TGFB3_ACVR1_TGFBR1	TGFB3 - (ACVR1+TGFBR1)	TGFb	Secreted Signaling	PMID: 29376829
Ovarian cancer	CD8.TEX	TGFB3	ACVR1_TGFbR	4.05e-05	0	TGFB3_ACVR1_TGFBR1	TGFB3 - (ACVR1+TGFBR1)	TGFb	Secreted Signaling	PMID: 29376829
Ovarian cancer	CD8.TPEX	TGFB3	ACVR1_TGFbR	4.09e-05	0.01	TGFB3_ACVR1_TGFBR1	TGFB3 - (ACVR1+TGFBR1)	TGFb	Secreted Signaling	PMID: 29376829
Ovarian cancer	CD8.CM	BMP2	BMPR1B_ACVR2A	7.16e-07	0	BMP2_BMPR1B_ACVR2A	BMP2 - (BMPR1B+ACVR2A)	BMP	Secreted Signaling	KEGG: hsa04350; PMID:26893264
Ovarian cancer	CD8.TEX	BMP2	BMPR1B_ACVR2A	6.2e-07	0	BMP2_BMPR1B_ACVR2A	BMP2 - (BMPR1B+ACVR2A)	BMP	Secreted Signaling	KEGG: hsa04350; PMID:26893264
Ovarian cancer	CD8.CM	BMP2	BMPR1B_ACVR2B	2.91e-06	0	BMP2_BMPR1B_ACVR2B	BMP2 - (BMPR1B+ACVR2B)	BMP	Secreted Signaling	KEGG: hsa04350; PMID:26893264
Ovarian cancer	CD8.NaiveLike	BMP2	BMPR1B_ACVR2B	2.8e-06	0	BMP2_BMPR1B_ACVR2B	BMP2 - (BMPR1B+ACVR2B)	BMP	Secreted Signaling	KEGG: hsa04350; PMID:26893264
Ovarian cancer	CD8.TEMRA	BMP2	BMPR1B_ACVR2B	3.79e-06	0	BMP2_BMPR1B_ACVR2B	BMP2 - (BMPR1B+ACVR2B)	BMP	Secreted Signaling	KEGG: hsa04350; PMID:26893264
Ovarian cancer	CD8.TEX	BMP2	BMPR1B_ACVR2B	2.42e-06	0	BMP2_BMPR1B_ACVR2B	BMP2 - (BMPR1B+ACVR2B)	BMP	Secreted Signaling	KEGG: hsa04350; PMID:26893264
Ovarian cancer	CD8.CM	BMP4	BMPR1B_ACVR2A	7.44e-07	0	BMP4_BMPR1B_ACVR2A	BMP4 - (BMPR1B+ACVR2A)	BMP	Secreted Signaling	KEGG: hsa04350; PMID:26893264
Ovarian cancer	CD8.EM	BMP4	BMPR1B_ACVR2A	4.15e-07	0	BMP4_BMPR1B_ACVR2A	BMP4 - (BMPR1B+ACVR2A)	BMP	Secreted Signaling	KEGG: hsa04350; PMID:26893264
Ovarian cancer	CD8.NaiveLike	BMP4	BMPR1B_ACVR2A	7.31e-07	0	BMP4_BMPR1B_ACVR2A	BMP4 - (BMPR1B+ACVR2A)	BMP	Secreted Signaling	KEGG: hsa04350; PMID:26893264
Ovarian cancer	CD8.TEMRA	BMP4	BMPR1B_ACVR2A	1.05e-06	0	BMP4_BMPR1B_ACVR2A	BMP4 - (BMPR1B+ACVR2A)	BMP	Secreted Signaling	KEGG: hsa04350; PMID:26893264
Ovarian cancer	CD8.TEX	BMP4	BMPR1B_ACVR2A	6.45e-07	0	BMP4_BMPR1B_ACVR2A	BMP4 - (BMPR1B+ACVR2A)	BMP	Secreted Signaling	KEGG: hsa04350; PMID:26893264
Ovarian cancer	CD8.TPEX	BMP4	BMPR1B_ACVR2A	6.26e-07	0	BMP4_BMPR1B_ACVR2A	BMP4 - (BMPR1B+ACVR2A)	BMP	Secreted Signaling	KEGG: hsa04350; PMID:26893264
Ovarian cancer	CD8.CM	BMP4	BMPR1B_ACVR2B	3.03e-06	0	BMP4_BMPR1B_ACVR2B	BMP4 - (BMPR1B+ACVR2B)	BMP	Secreted Signaling	KEGG: hsa04350; PMID:26893264
Ovarian cancer	CD8.EM	BMP4	BMPR1B_ACVR2B	1.59e-06	0	BMP4_BMPR1B_ACVR2B	BMP4 - (BMPR1B+ACVR2B)	BMP	Secreted Signaling	KEGG: hsa04350; PMID:26893264
Ovarian cancer	CD8.MAIT	BMP4	BMPR1B_ACVR2B	2.53e-06	0	BMP4_BMPR1B_ACVR2B	BMP4 - (BMPR1B+ACVR2B)	BMP	Secreted Signaling	KEGG: hsa04350; PMID:26893264
Ovarian cancer	CD8.NaiveLike	BMP4	BMPR1B_ACVR2B	2.91e-06	0	BMP4_BMPR1B_ACVR2B	BMP4 - (BMPR1B+ACVR2B)	BMP	Secreted Signaling	KEGG: hsa04350; PMID:26893264
Ovarian cancer	CD8.TEMRA	BMP4	BMPR1B_ACVR2B	3.93e-06	0	BMP4_BMPR1B_ACVR2B	BMP4 - (BMPR1B+ACVR2B)	BMP	Secreted Signaling	KEGG: hsa04350; PMID:26893264
Ovarian cancer	CD8.TEX	BMP4	BMPR1B_ACVR2B	2.52e-06	0	BMP4_BMPR1B_ACVR2B	BMP4 - (BMPR1B+ACVR2B)	BMP	Secreted Signaling	KEGG: hsa04350; PMID:26893264
Ovarian cancer	CD8.TPEX	BMP4	BMPR1B_ACVR2B	2.1e-06	0	BMP4_BMPR1B_ACVR2B	BMP4 - (BMPR1B+ACVR2B)	BMP	Secreted Signaling	KEGG: hsa04350; PMID:26893264
Ovarian cancer	CD8.CM	BMP4	BMPR1B_BMPR2	7.45e-07	0	BMP4_BMPR1B_BMPR2	BMP4 - (BMPR1B+BMPR2)	BMP	Secreted Signaling	KEGG: hsa04350; PMID:26893264
Ovarian cancer	CD8.NaiveLike	BMP4	BMPR1B_BMPR2	7.25e-07	0.02	BMP4_BMPR1B_BMPR2	BMP4 - (BMPR1B+BMPR2)	BMP	Secreted Signaling	KEGG: hsa04350; PMID:26893264
Ovarian cancer	CD8.TEX	BMP4	BMPR1B_BMPR2	6.69e-07	0	BMP4_BMPR1B_BMPR2	BMP4 - (BMPR1B+BMPR2)	BMP	Secreted Signaling	KEGG: hsa04350; PMID:26893264
Ovarian cancer	CD8.CM	GDF5	BMPR1B_ACVR2A	2.02e-07	0	GDF5_BMPR1B_ACVR2A	GDF5 - (BMPR1B+ACVR2A)	BMP	Secreted Signaling	KEGG: hsa04350; PMID:26893264
Ovarian cancer	CD8.TEX	GDF5	BMPR1B_ACVR2A	1.75e-07	0.01	GDF5_BMPR1B_ACVR2A	GDF5 - (BMPR1B+ACVR2A)	BMP	Secreted Signaling	KEGG: hsa04350; PMID:26893264
Ovarian cancer	CD8.CM	GDF5	BMPR1B_ACVR2B	8.22e-07	0	GDF5_BMPR1B_ACVR2B	GDF5 - (BMPR1B+ACVR2B)	BMP	Secreted Signaling	KEGG: hsa04350; PMID:26893264
Ovarian cancer	CD8.NaiveLike	GDF5	BMPR1B_ACVR2B	7.92e-07	0	GDF5_BMPR1B_ACVR2B	GDF5 - (BMPR1B+ACVR2B)	BMP	Secreted Signaling	KEGG: hsa04350; PMID:26893264
Ovarian cancer	CD8.TEMRA	GDF5	BMPR1B_ACVR2B	1.07e-06	0	GDF5_BMPR1B_ACVR2B	GDF5 - (BMPR1B+ACVR2B)	BMP	Secreted Signaling	KEGG: hsa04350; PMID:26893264
Ovarian cancer	CD8.TEX	GDF5	BMPR1B_ACVR2B	6.84e-07	0	GDF5_BMPR1B_ACVR2B	GDF5 - (BMPR1B+ACVR2B)	BMP	Secreted Signaling	KEGG: hsa04350; PMID:26893264
Ovarian cancer	CD8.TEX	GDNF	GFRA1_RET	4.37e-08	0	GDNF_GFRA1	GDNF - GFRA1	GDNF	Secreted Signaling	PMID: 11544105
Ovarian cancer	CD8.CM	INHBA	ACVR1B_ACVR2A	3.52e-07	0	INHBA_ACVR1B_ACVR2A	INHBA - (ACVR1B+ACVR2A)	ACTIVIN	Secreted Signaling	KEGG: hsa04350
Ovarian cancer	CD8.EM	INHBA	ACVR1B_ACVR2A	1.95e-07	0	INHBA_ACVR1B_ACVR2A	INHBA - (ACVR1B+ACVR2A)	ACTIVIN	Secreted Signaling	KEGG: hsa04350
Ovarian cancer	CD8.NaiveLike	INHBA	ACVR1B_ACVR2A	3.48e-07	0	INHBA_ACVR1B_ACVR2A	INHBA - (ACVR1B+ACVR2A)	ACTIVIN	Secreted Signaling	KEGG: hsa04350
Ovarian cancer	CD8.TEMRA	INHBA	ACVR1B_ACVR2A	3.71e-07	0	INHBA_ACVR1B_ACVR2A	INHBA - (ACVR1B+ACVR2A)	ACTIVIN	Secreted Signaling	KEGG: hsa04350
Ovarian cancer	CD8.TEX	INHBA	ACVR1B_ACVR2A	2.97e-07	0	INHBA_ACVR1B_ACVR2A	INHBA - (ACVR1B+ACVR2A)	ACTIVIN	Secreted Signaling	KEGG: hsa04350
Ovarian cancer	CD8.TPEX	INHBA	ACVR1B_ACVR2A	2.84e-07	0.02	INHBA_ACVR1B_ACVR2A	INHBA - (ACVR1B+ACVR2A)	ACTIVIN	Secreted Signaling	KEGG: hsa04350
Ovarian cancer	CD8.CM	INHBA	ACVR1B_ACVR2B	1.43e-06	0	INHBA_ACVR1B_ACVR2B	INHBA - (ACVR1B+ACVR2B)	ACTIVIN	Secreted Signaling	KEGG: hsa04351
Ovarian cancer	CD8.EM	INHBA	ACVR1B_ACVR2B	7.49e-07	0	INHBA_ACVR1B_ACVR2B	INHBA - (ACVR1B+ACVR2B)	ACTIVIN	Secreted Signaling	KEGG: hsa04351
Ovarian cancer	CD8.MAIT	INHBA	ACVR1B_ACVR2B	1.19e-06	0.01	INHBA_ACVR1B_ACVR2B	INHBA - (ACVR1B+ACVR2B)	ACTIVIN	Secreted Signaling	KEGG: hsa04351
Ovarian cancer	CD8.NaiveLike	INHBA	ACVR1B_ACVR2B	1.39e-06	0	INHBA_ACVR1B_ACVR2B	INHBA - (ACVR1B+ACVR2B)	ACTIVIN	Secreted Signaling	KEGG: hsa04351
Ovarian cancer	CD8.TEMRA	INHBA	ACVR1B_ACVR2B	1.39e-06	0	INHBA_ACVR1B_ACVR2B	INHBA - (ACVR1B+ACVR2B)	ACTIVIN	Secreted Signaling	KEGG: hsa04351
Ovarian cancer	CD8.TEX	INHBA	ACVR1B_ACVR2B	1.16e-06	0	INHBA_ACVR1B_ACVR2B	INHBA - (ACVR1B+ACVR2B)	ACTIVIN	Secreted Signaling	KEGG: hsa04351
Ovarian cancer	CD8.TPEX	INHBA	ACVR1B_ACVR2B	9.52e-07	0	INHBA_ACVR1B_ACVR2B	INHBA - (ACVR1B+ACVR2B)	ACTIVIN	Secreted Signaling	KEGG: hsa04351
Ovarian cancer	CD8.CM	WNT3A	FZD8_LRP5	1.25e-07	0	WNT3A_FZD8_LRP5	WNT3A - (FZD8+LRP5)	WNT	Secreted Signaling	KEGG: hsa04310; PMID: 23209147
Ovarian cancer	CD8.EM	WNT3A	FZD8_LRP5	1.24e-07	0	WNT3A_FZD8_LRP5	WNT3A - (FZD8+LRP5)	WNT	Secreted Signaling	KEGG: hsa04310; PMID: 23209147
Ovarian cancer	CD8.MAIT	WNT3A	FZD8_LRP5	1.23e-07	0.04	WNT3A_FZD8_LRP5	WNT3A - (FZD8+LRP5)	WNT	Secreted Signaling	KEGG: hsa04310; PMID: 23209147
Ovarian cancer	CD8.NaiveLike	WNT3A	FZD8_LRP5	1.23e-07	0	WNT3A_FZD8_LRP5	WNT3A - (FZD8+LRP5)	WNT	Secreted Signaling	KEGG: hsa04310; PMID: 23209147
Ovarian cancer	CD8.TEMRA	WNT3A	FZD8_LRP5	1.39e-07	0	WNT3A_FZD8_LRP5	WNT3A - (FZD8+LRP5)	WNT	Secreted Signaling	KEGG: hsa04310; PMID: 23209147
Ovarian cancer	CD8.TEX	WNT3A	FZD8_LRP5	1.44e-07	0	WNT3A_FZD8_LRP5	WNT3A - (FZD8+LRP5)	WNT	Secreted Signaling	KEGG: hsa04310; PMID: 23209147
Ovarian cancer	CD8.TPEX	WNT3A	FZD8_LRP5	1.43e-07	0	WNT3A_FZD8_LRP5	WNT3A - (FZD8+LRP5)	WNT	Secreted Signaling	KEGG: hsa04310; PMID: 23209147
Ovarian cancer	CD8.CM	WNT3A	FZD8_LRP6	1.57e-07	0	WNT3A_FZD8_LRP6	WNT3A - (FZD8+LRP6)	WNT	Secreted Signaling	KEGG: hsa04310; PMID: 23209147
Ovarian cancer	CD8.EM	WNT3A	FZD8_LRP6	1.53e-07	0	WNT3A_FZD8_LRP6	WNT3A - (FZD8+LRP6)	WNT	Secreted Signaling	KEGG: hsa04310; PMID: 23209147
Ovarian cancer	CD8.NaiveLike	WNT3A	FZD8_LRP6	1.54e-07	0	WNT3A_FZD8_LRP6	WNT3A - (FZD8+LRP6)	WNT	Secreted Signaling	KEGG: hsa04310; PMID: 23209147
Ovarian cancer	CD8.TEMRA	WNT3A	FZD8_LRP6	1.7e-07	0.01	WNT3A_FZD8_LRP6	WNT3A - (FZD8+LRP6)	WNT	Secreted Signaling	KEGG: hsa04310; PMID: 23209147
Ovarian cancer	CD8.TEX	WNT3A	FZD8_LRP6	1.76e-07	0	WNT3A_FZD8_LRP6	WNT3A - (FZD8+LRP6)	WNT	Secreted Signaling	KEGG: hsa04310; PMID: 23209147
Ovarian cancer	CD8.TPEX	WNT3A	FZD8_LRP6	1.75e-07	0	WNT3A_FZD8_LRP6	WNT3A - (FZD8+LRP6)	WNT	Secreted Signaling	KEGG: hsa04310; PMID: 23209147
Ovarian cancer	CD8.CM	EGF	EGFR	1.41e-05	0	EGF_EGFR	EGF - EGFR	EGF	Secreted Signaling	KEGG: hsa04012
Ovarian cancer	CD8.EM	EGF	EGFR	1.44e-05	0	EGF_EGFR	EGF - EGFR	EGF	Secreted Signaling	KEGG: hsa04012
Ovarian cancer	CD8.MAIT	EGF	EGFR	1.26e-05	0.01	EGF_EGFR	EGF - EGFR	EGF	Secreted Signaling	KEGG: hsa04012
Ovarian cancer	CD8.NaiveLike	EGF	EGFR	1.42e-05	0	EGF_EGFR	EGF - EGFR	EGF	Secreted Signaling	KEGG: hsa04012
Ovarian cancer	CD8.TEMRA	EGF	EGFR	1.61e-05	0	EGF_EGFR	EGF - EGFR	EGF	Secreted Signaling	KEGG: hsa04012
Ovarian cancer	CD8.TEX	EGF	EGFR	1.58e-05	0	EGF_EGFR	EGF - EGFR	EGF	Secreted Signaling	KEGG: hsa04012
Ovarian cancer	CD8.TPEX	EGF	EGFR	1.58e-05	0.01	EGF_EGFR	EGF - EGFR	EGF	Secreted Signaling	KEGG: hsa04012
Ovarian cancer	CD8.CM	EGF	EGFR_ERBB2	2.19e-05	0	EGF_EGFR_ERBB2	EGF - (EGFR+ERBB2)	EGF	Secreted Signaling	KEGG: hsa04012
Ovarian cancer	CD8.EM	EGF	EGFR_ERBB2	2.24e-05	0	EGF_EGFR_ERBB2	EGF - (EGFR+ERBB2)	EGF	Secreted Signaling	KEGG: hsa04012
Ovarian cancer	CD8.MAIT	EGF	EGFR_ERBB2	1.98e-05	0.01	EGF_EGFR_ERBB2	EGF - (EGFR+ERBB2)	EGF	Secreted Signaling	KEGG: hsa04012
Ovarian cancer	CD8.NaiveLike	EGF	EGFR_ERBB2	2.17e-05	0	EGF_EGFR_ERBB2	EGF - (EGFR+ERBB2)	EGF	Secreted Signaling	KEGG: hsa04012
Ovarian cancer	CD8.TEMRA	EGF	EGFR_ERBB2	2.5e-05	0	EGF_EGFR_ERBB2	EGF - (EGFR+ERBB2)	EGF	Secreted Signaling	KEGG: hsa04012
Ovarian cancer	CD8.TEX	EGF	EGFR_ERBB2	2.42e-05	0	EGF_EGFR_ERBB2	EGF - (EGFR+ERBB2)	EGF	Secreted Signaling	KEGG: hsa04012
Ovarian cancer	CD8.TPEX	EGF	EGFR_ERBB2	2.41e-05	0	EGF_EGFR_ERBB2	EGF - (EGFR+ERBB2)	EGF	Secreted Signaling	KEGG: hsa04012
Ovarian cancer	CD8.CM	NRG1	ERBB3	5.1e-06	0	NRG1_ERBB3	NRG1 - ERBB3	NRG	Secreted Signaling	KEGG: hsa04012
Ovarian cancer	CD8.EM	NRG1	ERBB3	5.48e-06	0	NRG1_ERBB3	NRG1 - ERBB3	NRG	Secreted Signaling	KEGG: hsa04012
Ovarian cancer	CD8.NaiveLike	NRG1	ERBB3	5.21e-06	0	NRG1_ERBB3	NRG1 - ERBB3	NRG	Secreted Signaling	KEGG: hsa04012
Ovarian cancer	CD8.TEMRA	NRG1	ERBB3	5.95e-06	0.02	NRG1_ERBB3	NRG1 - ERBB3	NRG	Secreted Signaling	KEGG: hsa04012
Ovarian cancer	CD8.TEX	NRG1	ERBB3	7.04e-06	0	NRG1_ERBB3	NRG1 - ERBB3	NRG	Secreted Signaling	KEGG: hsa04012
Ovarian cancer	CD8.TPEX	NRG1	ERBB3	6.8e-06	0	NRG1_ERBB3	NRG1 - ERBB3	NRG	Secreted Signaling	KEGG: hsa04012
Ovarian cancer	CD8.CM	NRG1	ERBB2_ERBB3	1.44e-05	0	NRG1_ERBB2_ERBB3	NRG1 - (ERBB2+ERBB3)	NRG	Secreted Signaling	KEGG: hsa04012
Ovarian cancer	CD8.EM	NRG1	ERBB2_ERBB3	1.52e-05	0	NRG1_ERBB2_ERBB3	NRG1 - (ERBB2+ERBB3)	NRG	Secreted Signaling	KEGG: hsa04012
Ovarian cancer	CD8.MAIT	NRG1	ERBB2_ERBB3	1.34e-05	0.04	NRG1_ERBB2_ERBB3	NRG1 - (ERBB2+ERBB3)	NRG	Secreted Signaling	KEGG: hsa04012
Ovarian cancer	CD8.NaiveLike	NRG1	ERBB2_ERBB3	1.44e-05	0	NRG1_ERBB2_ERBB3	NRG1 - (ERBB2+ERBB3)	NRG	Secreted Signaling	KEGG: hsa04012
Ovarian cancer	CD8.TEMRA	NRG1	ERBB2_ERBB3	1.67e-05	0	NRG1_ERBB2_ERBB3	NRG1 - (ERBB2+ERBB3)	NRG	Secreted Signaling	KEGG: hsa04012
Ovarian cancer	CD8.TEX	NRG1	ERBB2_ERBB3	1.77e-05	0	NRG1_ERBB2_ERBB3	NRG1 - (ERBB2+ERBB3)	NRG	Secreted Signaling	KEGG: hsa04012
Ovarian cancer	CD8.TPEX	NRG1	ERBB2_ERBB3	1.74e-05	0	NRG1_ERBB2_ERBB3	NRG1 - (ERBB2+ERBB3)	NRG	Secreted Signaling	KEGG: hsa04012
Ovarian cancer	CD8.CM	NRG1	ERBB4	3.85e-06	0	NRG1_ERBB4	NRG1 - ERBB4	NRG	Secreted Signaling	KEGG: hsa04012
Ovarian cancer	CD8.EM	NRG1	ERBB4	4.12e-06	0	NRG1_ERBB4	NRG1 - ERBB4	NRG	Secreted Signaling	KEGG: hsa04012
Ovarian cancer	CD8.NaiveLike	NRG1	ERBB4	3.85e-06	0	NRG1_ERBB4	NRG1 - ERBB4	NRG	Secreted Signaling	KEGG: hsa04012
Ovarian cancer	CD8.TEMRA	NRG1	ERBB4	4.49e-06	0.01	NRG1_ERBB4	NRG1 - ERBB4	NRG	Secreted Signaling	KEGG: hsa04012
Ovarian cancer	CD8.TEX	NRG1	ERBB4	1.18e-05	0	NRG1_ERBB4	NRG1 - ERBB4	NRG	Secreted Signaling	KEGG: hsa04012
Ovarian cancer	CD8.TPEX	NRG1	ERBB4	1.08e-05	0	NRG1_ERBB4	NRG1 - ERBB4	NRG	Secreted Signaling	KEGG: hsa04012
Ovarian cancer	CD8.CM	NRG1	ERBB2_ERBB4	1.25e-05	0	NRG1_ERBB2_ERBB4	NRG1 - (ERBB2+ERBB4)	NRG	Secreted Signaling	KEGG: hsa04012
Ovarian cancer	CD8.EM	NRG1	ERBB2_ERBB4	1.32e-05	0	NRG1_ERBB2_ERBB4	NRG1 - (ERBB2+ERBB4)	NRG	Secreted Signaling	KEGG: hsa04012
Ovarian cancer	CD8.MAIT	NRG1	ERBB2_ERBB4	1.16e-05	0.03	NRG1_ERBB2_ERBB4	NRG1 - (ERBB2+ERBB4)	NRG	Secreted Signaling	KEGG: hsa04012
Ovarian cancer	CD8.NaiveLike	NRG1	ERBB2_ERBB4	1.24e-05	0	NRG1_ERBB2_ERBB4	NRG1 - (ERBB2+ERBB4)	NRG	Secreted Signaling	KEGG: hsa04012
Ovarian cancer	CD8.TEMRA	NRG1	ERBB2_ERBB4	1.45e-05	0	NRG1_ERBB2_ERBB4	NRG1 - (ERBB2+ERBB4)	NRG	Secreted Signaling	KEGG: hsa04012
Ovarian cancer	CD8.TEX	NRG1	ERBB2_ERBB4	2.29e-05	0	NRG1_ERBB2_ERBB4	NRG1 - (ERBB2+ERBB4)	NRG	Secreted Signaling	KEGG: hsa04012
Ovarian cancer	CD8.TPEX	NRG1	ERBB2_ERBB4	2.19e-05	0	NRG1_ERBB2_ERBB4	NRG1 - (ERBB2+ERBB4)	NRG	Secreted Signaling	KEGG: hsa04012
Ovarian cancer	CD8.CM	PDGFA	PDGFRA	3.84e-07	0.01	PDGFA_PDGFRA	PDGFA - PDGFRA	PDGF	Secreted Signaling	PMID: 15207812
Ovarian cancer	CD8.EM	PDGFA	PDGFRA	3.84e-07	0.01	PDGFA_PDGFRA	PDGFA - PDGFRA	PDGF	Secreted Signaling	PMID: 15207812
Ovarian cancer	CD8.TEX	PDGFA	PDGFRA	5.59e-07	0	PDGFA_PDGFRA	PDGFA - PDGFRA	PDGF	Secreted Signaling	PMID: 15207812
Ovarian cancer	CD8.TPEX	PDGFA	PDGFRA	5.58e-07	0.03	PDGFA_PDGFRA	PDGFA - PDGFRA	PDGF	Secreted Signaling	PMID: 15207812
Ovarian cancer	CD8.CM	PDGFA	PDGFRB	5.5e-07	0	PDGFA_PDGFRB	PDGFA - PDGFRB	PDGF	Secreted Signaling	PMID: 15207812
Ovarian cancer	CD8.EM	PDGFA	PDGFRB	5.44e-07	0	PDGFA_PDGFRB	PDGFA - PDGFRB	PDGF	Secreted Signaling	PMID: 15207812
Ovarian cancer	CD8.MAIT	PDGFA	PDGFRB	5.15e-07	0.04	PDGFA_PDGFRB	PDGFA - PDGFRB	PDGF	Secreted Signaling	PMID: 15207812
Ovarian cancer	CD8.NaiveLike	PDGFA	PDGFRB	5.62e-07	0	PDGFA_PDGFRB	PDGFA - PDGFRB	PDGF	Secreted Signaling	PMID: 15207812
Ovarian cancer	CD8.TEMRA	PDGFA	PDGFRB	6.64e-07	0	PDGFA_PDGFRB	PDGFA - PDGFRB	PDGF	Secreted Signaling	PMID: 15207812
Ovarian cancer	CD8.TEX	PDGFA	PDGFRB	7.58e-07	0	PDGFA_PDGFRB	PDGFA - PDGFRB	PDGF	Secreted Signaling	PMID: 15207812
Ovarian cancer	CD8.TPEX	PDGFA	PDGFRB	7.34e-07	0	PDGFA_PDGFRB	PDGFA - PDGFRB	PDGF	Secreted Signaling	PMID: 15207812
Ovarian cancer	CD8.TEX	PDGFB	PDGFRA	4.68e-07	0	PDGFB_PDGFRA	PDGFB - PDGFRA	PDGF	Secreted Signaling	PMID: 15207812
Ovarian cancer	CD8.CM	PDGFB	PDGFRB	4.6e-07	0	PDGFB_PDGFRB	PDGFB - PDGFRB	PDGF	Secreted Signaling	PMID: 15207812
Ovarian cancer	CD8.EM	PDGFB	PDGFRB	4.55e-07	0	PDGFB_PDGFRB	PDGFB - PDGFRB	PDGF	Secreted Signaling	PMID: 15207812
Ovarian cancer	CD8.NaiveLike	PDGFB	PDGFRB	4.7e-07	0.01	PDGFB_PDGFRB	PDGFB - PDGFRB	PDGF	Secreted Signaling	PMID: 15207812
Ovarian cancer	CD8.TEMRA	PDGFB	PDGFRB	5.56e-07	0	PDGFB_PDGFRB	PDGFB - PDGFRB	PDGF	Secreted Signaling	PMID: 15207812
Ovarian cancer	CD8.TEX	PDGFB	PDGFRB	6.34e-07	0	PDGFB_PDGFRB	PDGFB - PDGFRB	PDGF	Secreted Signaling	PMID: 15207812
Ovarian cancer	CD8.TPEX	PDGFB	PDGFRB	6.14e-07	0	PDGFB_PDGFRB	PDGFB - PDGFRB	PDGF	Secreted Signaling	PMID: 15207812
Ovarian cancer	CD8.CM	PDGFC	PDGFRA	6.4e-07	0	PDGFC_PDGFRA	PDGFC - PDGFRA	PDGF	Secreted Signaling	PMID: 15207812
Ovarian cancer	CD8.EM	PDGFC	PDGFRA	6.39e-07	0	PDGFC_PDGFRA	PDGFC - PDGFRA	PDGF	Secreted Signaling	PMID: 15207812
Ovarian cancer	CD8.MAIT	PDGFC	PDGFRA	7.06e-07	0.02	PDGFC_PDGFRA	PDGFC - PDGFRA	PDGF	Secreted Signaling	PMID: 15207812
Ovarian cancer	CD8.NaiveLike	PDGFC	PDGFRA	6.75e-07	0	PDGFC_PDGFRA	PDGFC - PDGFRA	PDGF	Secreted Signaling	PMID: 15207812
Ovarian cancer	CD8.TEMRA	PDGFC	PDGFRA	7.21e-07	0	PDGFC_PDGFRA	PDGFC - PDGFRA	PDGF	Secreted Signaling	PMID: 15207812
Ovarian cancer	CD8.TEX	PDGFC	PDGFRA	9.31e-07	0	PDGFC_PDGFRA	PDGFC - PDGFRA	PDGF	Secreted Signaling	PMID: 15207812
Ovarian cancer	CD8.TPEX	PDGFC	PDGFRA	9.29e-07	0	PDGFC_PDGFRA	PDGFC - PDGFRA	PDGF	Secreted Signaling	PMID: 15207812
Ovarian cancer	CD8.TEX	VEGFA	FLT1	2.52e-05	0	VEGFA_VEGFR1	VEGFA - VEGFR1	VEGF	Secreted Signaling	KEGG: hsa04370; PMID: 16633338
Ovarian cancer	CD8.CM	VEGFA	KDR	7.13e-06	0	VEGFA_VEGFR2	VEGFA - VEGFR2	VEGF	Secreted Signaling	KEGG: hsa04370; PMID: 16633338
Ovarian cancer	CD8.EM	VEGFA	KDR	7.22e-06	0	VEGFA_VEGFR2	VEGFA - VEGFR2	VEGF	Secreted Signaling	KEGG: hsa04370; PMID: 16633338
Ovarian cancer	CD8.NaiveLike	VEGFA	KDR	7.79e-06	0	VEGFA_VEGFR2	VEGFA - VEGFR2	VEGF	Secreted Signaling	KEGG: hsa04370; PMID: 16633338
Ovarian cancer	CD8.TEX	VEGFA	KDR	1.27e-05	0	VEGFA_VEGFR2	VEGFA - VEGFR2	VEGF	Secreted Signaling	KEGG: hsa04370; PMID: 16633338
Ovarian cancer	CD8.TPEX	VEGFA	KDR	1.17e-05	0	VEGFA_VEGFR2	VEGFA - VEGFR2	VEGF	Secreted Signaling	KEGG: hsa04370; PMID: 16633338
Ovarian cancer	CD8.TEX	VEGFC	KDR	8.79e-07	0	VEGFC_VEGFR2	VEGFC - VEGFR2	VEGF	Secreted Signaling	KEGG: hsa04370; PMID: 16633338
Ovarian cancer	CD8.TEX	PGF	FLT1	1.16e-05	0	PGF_VEGFR1	PGF - VEGFR1	VEGF	Secreted Signaling	KEGG: hsa04370; PMID: 16633338
Ovarian cancer	CD8.TEX	VEGFA	FLT1_KDR	1.79e-05	0	VEGFA_VEGFR1R2	VEGFA - VEGFR1R2	VEGF	Secreted Signaling	PMID: 16633338
Ovarian cancer	CD8.TPEX	IGF2	IGF2R	0.000124769	0	IGF2_IGF2R	IGF2 - IGF2R	IGF	Secreted Signaling	PMID: 14604834
Ovarian cancer	CD8.NaiveLike	IGF1	ITGA6_ITGB4	0.000156604	0	IGF1_ITGA6_ITGB4	IGF1 - (ITGA6+ITGB4)	IGF	Secreted Signaling	PMID: 28190785; PMID: 28873464
Ovarian cancer	CD8.TEMRA	IGF1	ITGA6_ITGB4	0.000194047	0	IGF1_ITGA6_ITGB4	IGF1 - (ITGA6+ITGB4)	IGF	Secreted Signaling	PMID: 28190785; PMID: 28873464
Ovarian cancer	CD8.TEX	IGF1	ITGA6_ITGB4	0.000202102	0	IGF1_ITGA6_ITGB4	IGF1 - (ITGA6+ITGB4)	IGF	Secreted Signaling	PMID: 28190785; PMID: 28873464
Ovarian cancer	CD8.TPEX	IGF1	ITGA6_ITGB4	0.000133089	0	IGF1_ITGA6_ITGB4	IGF1 - (ITGA6+ITGB4)	IGF	Secreted Signaling	PMID: 28190785; PMID: 28873464
Ovarian cancer	CD8.TEMRA	IGF2	ITGA6_ITGB4	8.36e-05	0	IGF2_ITGA6_ITGB4	IGF2 - (ITGA6+ITGB4)	IGF	Secreted Signaling	PMID: 28190785; PMID: 28873464
Ovarian cancer	CD8.TEX	IGF2	ITGA6_ITGB4	8.71e-05	0	IGF2_ITGA6_ITGB4	IGF2 - (ITGA6+ITGB4)	IGF	Secreted Signaling	PMID: 28190785; PMID: 28873464
Ovarian cancer	CD8.CM	CCL3	CCR1	0.0009835	0	CCL3_CCR1	CCL3 - CCR1	CCL	Secreted Signaling	KEGG: hsa04060
Ovarian cancer	CD8.EM	CCL3	CCR1	0.00116481	0	CCL3_CCR1	CCL3 - CCR1	CCL	Secreted Signaling	KEGG: hsa04060
Ovarian cancer	CD8.TEMRA	CCL3	CCR1	0.00109315	0	CCL3_CCR1	CCL3 - CCR1	CCL	Secreted Signaling	KEGG: hsa04060
Ovarian cancer	CD8.TEX	CCL3	CCR1	0.00137511	0	CCL3_CCR1	CCL3 - CCR1	CCL	Secreted Signaling	KEGG: hsa04060
Ovarian cancer	CD8.TPEX	CCL3	CCR1	0.000903382	0	CCL3_CCR1	CCL3 - CCR1	CCL	Secreted Signaling	KEGG: hsa04060
Ovarian cancer	CD8.EM	CCL3	CCR5	0.000722015	0	CCL3_CCR5	CCL3 - CCR5	CCL	Secreted Signaling	KEGG: hsa04060
Ovarian cancer	CD8.TEX	CCL3	CCR5	0.000891965	0	CCL3_CCR5	CCL3 - CCR5	CCL	Secreted Signaling	KEGG: hsa04060
Ovarian cancer	CD8.CM	CXCL2	CXCR2	3.77e-06	0	CXCL2_CXCR2	CXCL2 - CXCR2	CXCL	Secreted Signaling	KEGG: hsa04060
Ovarian cancer	CD8.EM	CXCL2	CXCR2	3.46e-06	0	CXCL2_CXCR2	CXCL2 - CXCR2	CXCL	Secreted Signaling	KEGG: hsa04060
Ovarian cancer	CD8.MAIT	CXCL2	CXCR2	3.3e-06	0	CXCL2_CXCR2	CXCL2 - CXCR2	CXCL	Secreted Signaling	KEGG: hsa04060
Ovarian cancer	CD8.NaiveLike	CXCL2	CXCR2	4.31e-06	0	CXCL2_CXCR2	CXCL2 - CXCR2	CXCL	Secreted Signaling	KEGG: hsa04060
Ovarian cancer	CD8.TEMRA	CXCL2	CXCR2	3.87e-06	0	CXCL2_CXCR2	CXCL2 - CXCR2	CXCL	Secreted Signaling	KEGG: hsa04060
Ovarian cancer	CD8.TEX	CXCL2	CXCR2	6.57e-06	0	CXCL2_CXCR2	CXCL2 - CXCR2	CXCL	Secreted Signaling	KEGG: hsa04060
Ovarian cancer	CD8.TPEX	CXCL2	CXCR2	9.11e-06	0	CXCL2_CXCR2	CXCL2 - CXCR2	CXCL	Secreted Signaling	KEGG: hsa04060
Ovarian cancer	CD8.CM	CXCL8	CXCR2	9.23e-06	0	CXCL8_CXCR2	CXCL8 - CXCR2	CXCL	Secreted Signaling	KEGG: hsa04060
Ovarian cancer	CD8.EM	CXCL8	CXCR2	8.47e-06	0	CXCL8_CXCR2	CXCL8 - CXCR2	CXCL	Secreted Signaling	KEGG: hsa04060
Ovarian cancer	CD8.MAIT	CXCL8	CXCR2	8.08e-06	0	CXCL8_CXCR2	CXCL8 - CXCR2	CXCL	Secreted Signaling	KEGG: hsa04060
Ovarian cancer	CD8.NaiveLike	CXCL8	CXCR2	1.05e-05	0	CXCL8_CXCR2	CXCL8 - CXCR2	CXCL	Secreted Signaling	KEGG: hsa04060
Ovarian cancer	CD8.TEMRA	CXCL8	CXCR2	9.46e-06	0	CXCL8_CXCR2	CXCL8 - CXCR2	CXCL	Secreted Signaling	KEGG: hsa04060
Ovarian cancer	CD8.TEX	CXCL8	CXCR2	1.61e-05	0	CXCL8_CXCR2	CXCL8 - CXCR2	CXCL	Secreted Signaling	KEGG: hsa04060
Ovarian cancer	CD8.TPEX	CXCL8	CXCR2	2.23e-05	0	CXCL8_CXCR2	CXCL8 - CXCR2	CXCL	Secreted Signaling	KEGG: hsa04060
Ovarian cancer	CD8.CM	CXCL12	CXCR4	0.00253482	0.01	CXCL12_CXCR4	CXCL12 - CXCR4	CXCL	Secreted Signaling	KEGG: hsa04060
Ovarian cancer	CD8.TEX	CXCL16	CXCR6	0.0013218	0	CXCL16_CXCR6	CXCL16 - CXCR6	CXCL	Secreted Signaling	KEGG: hsa04060
Ovarian cancer	CD8.CM	MIF	CD74_CXCR4	0.0178478	0	MIF_CD74_CXCR4	MIF - (CD74+CXCR4)	MIF	Secreted Signaling	PMID: 29637711; PMID: 24760155
Ovarian cancer	CD8.EM	MIF	CD74_CXCR4	0.0237827	0	MIF_CD74_CXCR4	MIF - (CD74+CXCR4)	MIF	Secreted Signaling	PMID: 29637711; PMID: 24760155
Ovarian cancer	CD8.MAIT	MIF	CD74_CXCR4	0.0160861	0.03	MIF_CD74_CXCR4	MIF - (CD74+CXCR4)	MIF	Secreted Signaling	PMID: 29637711; PMID: 24760155
Ovarian cancer	CD8.NaiveLike	MIF	CD74_CXCR4	0.0125287	0.02	MIF_CD74_CXCR4	MIF - (CD74+CXCR4)	MIF	Secreted Signaling	PMID: 29637711; PMID: 24760155
Ovarian cancer	CD8.TEMRA	MIF	CD74_CXCR4	0.0138071	0.01	MIF_CD74_CXCR4	MIF - (CD74+CXCR4)	MIF	Secreted Signaling	PMID: 29637711; PMID: 24760155
Ovarian cancer	CD8.TEX	MIF	CD74_CXCR4	0.0183296	0	MIF_CD74_CXCR4	MIF - (CD74+CXCR4)	MIF	Secreted Signaling	PMID: 29637711; PMID: 24760155
Ovarian cancer	CD8.TPEX	MIF	CD74_CXCR4	0.0175625	0	MIF_CD74_CXCR4	MIF - (CD74+CXCR4)	MIF	Secreted Signaling	PMID: 29637711; PMID: 24760155
Ovarian cancer	CD8.CM	MIF	CD74_CD44	0.0150364	0	MIF_CD74_CD44	MIF - (CD74+CD44)	MIF	Secreted Signaling	PMID: 29637711; PMID: 26175090
Ovarian cancer	CD8.EM	MIF	CD74_CD44	0.0176575	0	MIF_CD74_CD44	MIF - (CD74+CD44)	MIF	Secreted Signaling	PMID: 29637711; PMID: 26175090
Ovarian cancer	CD8.NaiveLike	MIF	CD74_CD44	0.0119811	0	MIF_CD74_CD44	MIF - (CD74+CD44)	MIF	Secreted Signaling	PMID: 29637711; PMID: 26175090
Ovarian cancer	CD8.TEX	MIF	CD74_CD44	0.0185381	0	MIF_CD74_CD44	MIF - (CD74+CD44)	MIF	Secreted Signaling	PMID: 29637711; PMID: 26175090
Ovarian cancer	CD8.TPEX	MIF	CD74_CD44	0.017488	0	MIF_CD74_CD44	MIF - (CD74+CD44)	MIF	Secreted Signaling	PMID: 29637711; PMID: 26175090
Ovarian cancer	CD8.EM	MIF	CD74_CXCR2	0.000612705	0	MIF_CD74_CXCR2	MIF - (CD74+CXCR2)	MIF	Secreted Signaling	PMID: 29637711; PMID: 26175090
Ovarian cancer	CD8.TEX	MIF	CD74_CXCR2	0.000900748	0	MIF_CD74_CXCR2	MIF - (CD74+CXCR2)	MIF	Secreted Signaling	PMID: 29637711; PMID: 26175090
Ovarian cancer	CD8.TPEX	MIF	CD74_CXCR2	0.000982592	0	MIF_CD74_CXCR2	MIF - (CD74+CXCR2)	MIF	Secreted Signaling	PMID: 29637711; PMID: 26175090
Ovarian cancer	CD8.TEX	IL4	IL4R_IL2RG	0.000206398	0	IL4_IL4R_IL2RG	IL4 - (IL4R+IL2RG)	IL2	Secreted Signaling	KEGG: hsa04060
Ovarian cancer	CD8.TPEX	IL4	IL4R_IL2RG	0.000205971	0.01	IL4_IL4R_IL2RG	IL4 - (IL4R+IL2RG)	IL2	Secreted Signaling	KEGG: hsa04060
Ovarian cancer	CD8.TEX	IL4	IL4R	7.9e-05	0	IL4_IL4R	IL4 - IL4R	IL4	Secreted Signaling	KEGG: hsa04060
Ovarian cancer	CD8.TPEX	IL4	IL4R	8.58e-05	0.04	IL4_IL4R	IL4 - IL4R	IL4	Secreted Signaling	KEGG: hsa04060
Ovarian cancer	CD8.CM	IL13	IL4R_IL13RA1	2.14e-05	0	IL13_IL4R_IL13RA1	IL13 - (IL4R+IL13RA1)	IL4	Secreted Signaling	KEGG: hsa04060
Ovarian cancer	CD8.EM	IL13	IL4R_IL13RA1	2.33e-05	0	IL13_IL4R_IL13RA1	IL13 - (IL4R+IL13RA1)	IL4	Secreted Signaling	KEGG: hsa04060
Ovarian cancer	CD8.NaiveLike	IL13	IL4R_IL13RA1	2.3e-05	0.01	IL13_IL4R_IL13RA1	IL13 - (IL4R+IL13RA1)	IL4	Secreted Signaling	KEGG: hsa04060
Ovarian cancer	CD8.TEX	IL13	IL4R_IL13RA1	4.08e-05	0	IL13_IL4R_IL13RA1	IL13 - (IL4R+IL13RA1)	IL4	Secreted Signaling	KEGG: hsa04060
Ovarian cancer	CD8.TPEX	IL13	IL4R_IL13RA1	4.46e-05	0	IL13_IL4R_IL13RA1	IL13 - (IL4R+IL13RA1)	IL4	Secreted Signaling	KEGG: hsa04060
Ovarian cancer	CD8.CM	IL13	IL4R_IL13RA2	1.22e-05	0	IL13_IL4R_IL13RA2	IL13 - (IL4R+IL13RA2)	IL4	Secreted Signaling	KEGG: hsa04060
Ovarian cancer	CD8.EM	IL13	IL4R_IL13RA2	1.36e-05	0	IL13_IL4R_IL13RA2	IL13 - (IL4R+IL13RA2)	IL4	Secreted Signaling	KEGG: hsa04060
Ovarian cancer	CD8.NaiveLike	IL13	IL4R_IL13RA2	1.29e-05	0	IL13_IL4R_IL13RA2	IL13 - (IL4R+IL13RA2)	IL4	Secreted Signaling	KEGG: hsa04060
Ovarian cancer	CD8.TEX	IL13	IL4R_IL13RA2	2.3e-05	0	IL13_IL4R_IL13RA2	IL13 - (IL4R+IL13RA2)	IL4	Secreted Signaling	KEGG: hsa04060
Ovarian cancer	CD8.TPEX	IL13	IL4R_IL13RA2	2.71e-05	0	IL13_IL4R_IL13RA2	IL13 - (IL4R+IL13RA2)	IL4	Secreted Signaling	KEGG: hsa04060
Ovarian cancer	CD8.CM	IL13	IL13RA1	1.28e-05	0.01	IL13_IL13RA1	IL13 - IL13RA1	IL4	Secreted Signaling	KEGG: hsa04060
Ovarian cancer	CD8.EM	IL13	IL13RA1	1.4e-05	0	IL13_IL13RA1	IL13 - IL13RA1	IL4	Secreted Signaling	KEGG: hsa04060
Ovarian cancer	CD8.TEX	IL13	IL13RA1	2.44e-05	0	IL13_IL13RA1	IL13 - IL13RA1	IL4	Secreted Signaling	KEGG: hsa04060
Ovarian cancer	CD8.TPEX	IL13	IL13RA1	2.68e-05	0.01	IL13_IL13RA1	IL13 - IL13RA1	IL4	Secreted Signaling	KEGG: hsa04060
Ovarian cancer	CD8.CM	IL13	IL13RA2	4.15e-06	0	IL13_IL13RA2	IL13 - IL13RA2	IL4	Secreted Signaling	KEGG: hsa04060
Ovarian cancer	CD8.EM	IL13	IL13RA2	4.74e-06	0	IL13_IL13RA2	IL13 - IL13RA2	IL4	Secreted Signaling	KEGG: hsa04060
Ovarian cancer	CD8.TEX	IL13	IL13RA2	7.77e-06	0	IL13_IL13RA2	IL13 - IL13RA2	IL4	Secreted Signaling	KEGG: hsa04060
Ovarian cancer	CD8.TPEX	IL13	IL13RA2	9.86e-06	0	IL13_IL13RA2	IL13 - IL13RA2	IL4	Secreted Signaling	KEGG: hsa04060
Ovarian cancer	CD8.NaiveLike	IL6	IL6R_IL6ST	6.74e-05	0.01	IL6_IL6R_IL6ST	IL6 - (IL6R+IL6ST)	IL6	Secreted Signaling	KEGG: hsa04060
Ovarian cancer	CD8.NaiveLike	CNTF	CNTFR_LIFR	8.67e-07	0.01	CNTF_CNTFR_LIFR	CNTF - (CNTFR+LIFR)	LIFR	Secreted Signaling	KEGG: hsa04060
Ovarian cancer	CD8.CM	CLCF1	CNTFR_LIFR	1.12e-06	0	CLCF1_CNTFR_LIFR	CLCF1 - (CNTFR+LIFR)	LIFR	Secreted Signaling	KEGG: hsa04060
Ovarian cancer	CD8.EM	CLCF1	CNTFR_LIFR	9.18e-07	0	CLCF1_CNTFR_LIFR	CLCF1 - (CNTFR+LIFR)	LIFR	Secreted Signaling	KEGG: hsa04060
Ovarian cancer	CD8.MAIT	CLCF1	CNTFR_LIFR	6.29e-07	0	CLCF1_CNTFR_LIFR	CLCF1 - (CNTFR+LIFR)	LIFR	Secreted Signaling	KEGG: hsa04060
Ovarian cancer	CD8.NaiveLike	CLCF1	CNTFR_LIFR	2.87e-05	0	CLCF1_CNTFR_LIFR	CLCF1 - (CNTFR+LIFR)	LIFR	Secreted Signaling	KEGG: hsa04060
Ovarian cancer	CD8.TEMRA	CLCF1	CNTFR_LIFR	9.47e-07	0	CLCF1_CNTFR_LIFR	CLCF1 - (CNTFR+LIFR)	LIFR	Secreted Signaling	KEGG: hsa04060
Ovarian cancer	CD8.TEX	CLCF1	CNTFR_LIFR	7.84e-06	0	CLCF1_CNTFR_LIFR	CLCF1 - (CNTFR+LIFR)	LIFR	Secreted Signaling	KEGG: hsa04060
Ovarian cancer	CD8.TPEX	CLCF1	CNTFR_LIFR	2.34e-05	0	CLCF1_CNTFR_LIFR	CLCF1 - (CNTFR+LIFR)	LIFR	Secreted Signaling	KEGG: hsa04060
Ovarian cancer	CD8.NaiveLike	LIF	LIFR_IL6ST	3.08e-05	0.01	LIF_LIFR_IL6ST	LIF - (LIFR+IL6ST)	LIFR	Secreted Signaling	KEGG: hsa04060
Ovarian cancer	CD8.NaiveLike	OSM	LIFR_IL6ST	3.15e-06	0	OSM_LIFR_IL6ST	OSM - (LIFR+IL6ST)	OSM	Secreted Signaling	KEGG: hsa04060
Ovarian cancer	CD8.TEX	IL34	CSF1R	1.77e-06	0	IL34_CSF1R	IL34 - CSF1R	CSF	Secreted Signaling	KEGG: hsa04060
Ovarian cancer	CD8.TPEX	IL34	CSF1R	3.66e-07	0.02	IL34_CSF1R	IL34 - CSF1R	CSF	Secreted Signaling	KEGG: hsa04060
Ovarian cancer	CD8.TEX	CSF1	CSF1R	1.77e-06	0	CSF1_CSF1R	CSF1 - CSF1R	CSF	Secreted Signaling	KEGG: hsa04060
Ovarian cancer	CD8.TPEX	CSF1	CSF1R	3.66e-07	0.02	CSF1_CSF1R	CSF1 - CSF1R	CSF	Secreted Signaling	KEGG: hsa04060
Ovarian cancer	CD8.TEX	CSF3	CSF3R	6.43e-08	0	CSF3_CSF3R	CSF3 - CSF3R	CSF3	Secreted Signaling	KEGG: hsa04060
Ovarian cancer	CD8.CM	LTA	TNFRSF1B	8.86e-05	0	LTA_TNFRSF1B	LTA - TNFRSF1B	LT	Secreted Signaling	KEGG: hsa04060
Ovarian cancer	CD8.TEMRA	LTA	TNFRSF1B	0.000218434	0.01	LTA_TNFRSF1B	LTA - TNFRSF1B	LT	Secreted Signaling	KEGG: hsa04060
Ovarian cancer	CD8.TEX	LTA	TNFRSF1B	0.000664249	0	LTA_TNFRSF1B	LTA - TNFRSF1B	LT	Secreted Signaling	KEGG: hsa04060
Ovarian cancer	CD8.TPEX	LTA	TNFRSF1B	0.000649025	0	LTA_TNFRSF1B	LTA - TNFRSF1B	LT	Secreted Signaling	KEGG: hsa04060
Ovarian cancer	CD8.EM	LTA	TNFRSF14	7.32e-05	0.03	LTA_TNFRSF14	LTA - TNFRSF14	LT	Secreted Signaling	KEGG: hsa04060
Ovarian cancer	CD8.NaiveLike	LTA	TNFRSF14	0.000144509	0.01	LTA_TNFRSF14	LTA - TNFRSF14	LT	Secreted Signaling	KEGG: hsa04060
Ovarian cancer	CD8.TEMRA	LTA	TNFRSF14	0.000195395	0.03	LTA_TNFRSF14	LTA - TNFRSF14	LT	Secreted Signaling	KEGG: hsa04060
Ovarian cancer	CD8.TEX	LTA	TNFRSF14	0.000231107	0	LTA_TNFRSF14	LTA - TNFRSF14	LT	Secreted Signaling	KEGG: hsa04060
Ovarian cancer	CD8.TPEX	LTA	TNFRSF14	0.000259754	0.01	LTA_TNFRSF14	LTA - TNFRSF14	LT	Secreted Signaling	KEGG: hsa04060
Ovarian cancer	CD8.TEX	TNFSF14	TNFRSF14	9.56e-06	0	TNFSF14_TNFRSF14	TNFSF14 - TNFRSF14	LIGHT	Secreted Signaling	KEGG: hsa04060
Ovarian cancer	CD8.EM	FASLG	FAS	8.78e-07	0.04	FASL_FAS	FASL - FAS	FASLG	Secreted Signaling	KEGG: hsa04060
Ovarian cancer	CD8.TEMRA	FASLG	FAS	1.59e-06	0.01	FASL_FAS	FASL - FAS	FASLG	Secreted Signaling	KEGG: hsa04060
Ovarian cancer	CD8.TEX	FASLG	FAS	7.79e-06	0	FASL_FAS	FASL - FAS	FASLG	Secreted Signaling	KEGG: hsa04060
Ovarian cancer	CD8.TPEX	FASLG	FAS	1.14e-05	0	FASL_FAS	FASL - FAS	FASLG	Secreted Signaling	KEGG: hsa04060
Ovarian cancer	CD8.MAIT	TNFSF15	TNFRSF25	1.04e-05	0	TNFSF15_TNFRSF25	TNFSF15 - TNFRSF25	VEGI	Secreted Signaling	KEGG: hsa04060
Ovarian cancer	CD8.TEX	TNFSF10	TNFRSF10A	0.000113953	0	TNFSF10_TNFRSF10B	TNFSF10 - TNFRSF10B	TRAIL	Secreted Signaling	KEGG: hsa04060
Ovarian cancer	CD8.TPEX	TNFSF10	TNFRSF10A	5.85e-05	0.01	TNFSF10_TNFRSF10B	TNFSF10 - TNFRSF10B	TRAIL	Secreted Signaling	KEGG: hsa04060
Ovarian cancer	CD8.TEX	NGF	NGFR	6.36e-08	0	NGF_NGFR	NGF - NGFR	NGF	Secreted Signaling	KEGG: hsa04060
Ovarian cancer	CD8.TPEX	NGF	NGFR	6.77e-08	0.02	NGF_NGFR	NGF - NGFR	NGF	Secreted Signaling	KEGG: hsa04060
Ovarian cancer	CD8.CM	KLK3	NGFR	2.99e-07	0	KLK3_NGFR	KLK3 - NGFR	NGF	Secreted Signaling	KEGG: hsa04060
Ovarian cancer	CD8.EM	KLK3	NGFR	3e-07	0	KLK3_NGFR	KLK3 - NGFR	NGF	Secreted Signaling	KEGG: hsa04060
Ovarian cancer	CD8.TEMRA	KLK3	NGFR	3.67e-07	0	KLK3_NGFR	KLK3 - NGFR	NGF	Secreted Signaling	KEGG: hsa04060
Ovarian cancer	CD8.TEX	KLK3	NGFR	3.78e-07	0	KLK3_NGFR	KLK3 - NGFR	NGF	Secreted Signaling	KEGG: hsa04060
Ovarian cancer	CD8.TPEX	KLK3	NGFR	4.02e-07	0	KLK3_NGFR	KLK3 - NGFR	NGF	Secreted Signaling	KEGG: hsa04060
Ovarian cancer	CD8.MAIT	TNFSF13B	TNFRSF17	6.57e-07	0	TNFSF13B_TNFRSF17	TNFSF13B - TNFRSF17	BAFF	Secreted Signaling	KEGG: hsa04060
Ovarian cancer	CD8.TEX	TNFSF13B	TNFRSF17	8.35e-09	0.02	TNFSF13B_TNFRSF17	TNFSF13B - TNFRSF17	BAFF	Secreted Signaling	KEGG: hsa04060
Ovarian cancer	CD8.MAIT	TNFSF13B	TNFRSF13B	6.57e-07	0	TNFSF13B_TNFRSF13B	TNFSF13B - TNFRSF13B	BAFF	Secreted Signaling	KEGG: hsa04060
Ovarian cancer	CD8.TEX	TNFSF13B	TNFRSF13B	8.35e-09	0.02	TNFSF13B_TNFRSF13B	TNFSF13B - TNFRSF13B	BAFF	Secreted Signaling	KEGG: hsa04060
Ovarian cancer	CD8.MAIT	TNFSF13B	TNFRSF13C	2.42e-06	0	TNFSF13B_TNFRSF13C	TNFSF13B - TNFRSF13C	BAFF	Secreted Signaling	KEGG: hsa04060
Ovarian cancer	CD8.TEX	TNFSF13B	TNFRSF13C	8.35e-08	0.02	TNFSF13B_TNFRSF13C	TNFSF13B - TNFRSF13C	BAFF	Secreted Signaling	KEGG: hsa04060
Ovarian cancer	CD8.CM	CD40LG	ITGA5_ITGB1	0.000134569	0	CD40LG_ITGA5_ITGB1	CD40LG - (ITGA5+ITGB1)	CD40	Secreted Signaling	PMID: 28676852
Ovarian cancer	CD8.EM	CD40LG	ITGA5_ITGB1	0.000117349	0	CD40LG_ITGA5_ITGB1	CD40LG - (ITGA5+ITGB1)	CD40	Secreted Signaling	PMID: 28676852
Ovarian cancer	CD8.MAIT	CD40LG	ITGA5_ITGB1	7e-05	0	CD40LG_ITGA5_ITGB1	CD40LG - (ITGA5+ITGB1)	CD40	Secreted Signaling	PMID: 28676852
Ovarian cancer	CD8.NaiveLike	CD40LG	ITGA5_ITGB1	0.000232023	0	CD40LG_ITGA5_ITGB1	CD40LG - (ITGA5+ITGB1)	CD40	Secreted Signaling	PMID: 28676852
Ovarian cancer	CD8.TEMRA	CD40LG	ITGA5_ITGB1	0.000337788	0	CD40LG_ITGA5_ITGB1	CD40LG - (ITGA5+ITGB1)	CD40	Secreted Signaling	PMID: 28676852
Ovarian cancer	CD8.TEX	CD40LG	ITGA5_ITGB1	0.00033798	0	CD40LG_ITGA5_ITGB1	CD40LG - (ITGA5+ITGB1)	CD40	Secreted Signaling	PMID: 28676852
Ovarian cancer	CD8.TPEX	CD40LG	ITGA5_ITGB1	0.000227782	0	CD40LG_ITGA5_ITGB1	CD40LG - (ITGA5+ITGB1)	CD40	Secreted Signaling	PMID: 28676852
Ovarian cancer	CD8.CM	SPP1	CD44	0.00436694	0	SPP1_CD44	SPP1 - CD44	SPP1	Secreted Signaling	PMID: 21907263
Ovarian cancer	CD8.EM	SPP1	CD44	0.00320925	0	SPP1_CD44	SPP1 - CD44	SPP1	Secreted Signaling	PMID: 21907263
Ovarian cancer	CD8.MAIT	SPP1	CD44	0.00314594	0	SPP1_CD44	SPP1 - CD44	SPP1	Secreted Signaling	PMID: 21907263
Ovarian cancer	CD8.NaiveLike	SPP1	CD44	0.00468428	0	SPP1_CD44	SPP1 - CD44	SPP1	Secreted Signaling	PMID: 21907263
Ovarian cancer	CD8.TEMRA	SPP1	CD44	0.00266588	0	SPP1_CD44	SPP1 - CD44	SPP1	Secreted Signaling	PMID: 21907263
Ovarian cancer	CD8.TEX	SPP1	CD44	0.00311033	0	SPP1_CD44	SPP1 - CD44	SPP1	Secreted Signaling	PMID: 21907263
Ovarian cancer	CD8.TPEX	SPP1	CD44	0.00321527	0	SPP1_CD44	SPP1 - CD44	SPP1	Secreted Signaling	PMID: 21907263
Ovarian cancer	CD8.CM	SPP1	ITGAV_ITGB1	0.000254568	0	SPP1_ITGAV_ITGB1	SPP1 - (ITGAV+ITGB1)	SPP1	Secreted Signaling	PMID: 21907263
Ovarian cancer	CD8.EM	SPP1	ITGAV_ITGB1	0.000156917	0	SPP1_ITGAV_ITGB1	SPP1 - (ITGAV+ITGB1)	SPP1	Secreted Signaling	PMID: 21907263
Ovarian cancer	CD8.MAIT	SPP1	ITGAV_ITGB1	0.000111617	0	SPP1_ITGAV_ITGB1	SPP1 - (ITGAV+ITGB1)	SPP1	Secreted Signaling	PMID: 21907263
Ovarian cancer	CD8.NaiveLike	SPP1	ITGAV_ITGB1	0.000307664	0	SPP1_ITGAV_ITGB1	SPP1 - (ITGAV+ITGB1)	SPP1	Secreted Signaling	PMID: 21907263
Ovarian cancer	CD8.TEMRA	SPP1	ITGAV_ITGB1	0.000361621	0	SPP1_ITGAV_ITGB1	SPP1 - (ITGAV+ITGB1)	SPP1	Secreted Signaling	PMID: 21907263
Ovarian cancer	CD8.TEX	SPP1	ITGAV_ITGB1	0.000365382	0	SPP1_ITGAV_ITGB1	SPP1 - (ITGAV+ITGB1)	SPP1	Secreted Signaling	PMID: 21907263
Ovarian cancer	CD8.TPEX	SPP1	ITGAV_ITGB1	0.000272291	0	SPP1_ITGAV_ITGB1	SPP1 - (ITGAV+ITGB1)	SPP1	Secreted Signaling	PMID: 21907263
Ovarian cancer	CD8.CM	SPP1	ITGAV_ITGB5	8.27e-05	0	SPP1_ITGAV_ITGB5	SPP1 - (ITGAV+ITGB5)	SPP1	Secreted Signaling	PMID: 21907263
Ovarian cancer	CD8.EM	SPP1	ITGAV_ITGB5	4.96e-05	0	SPP1_ITGAV_ITGB5	SPP1 - (ITGAV+ITGB5)	SPP1	Secreted Signaling	PMID: 21907263
Ovarian cancer	CD8.MAIT	SPP1	ITGAV_ITGB5	4.61e-05	0	SPP1_ITGAV_ITGB5	SPP1 - (ITGAV+ITGB5)	SPP1	Secreted Signaling	PMID: 21907263
Ovarian cancer	CD8.NaiveLike	SPP1	ITGAV_ITGB5	9.56e-05	0	SPP1_ITGAV_ITGB5	SPP1 - (ITGAV+ITGB5)	SPP1	Secreted Signaling	PMID: 21907263
Ovarian cancer	CD8.TEMRA	SPP1	ITGAV_ITGB5	0.000110399	0	SPP1_ITGAV_ITGB5	SPP1 - (ITGAV+ITGB5)	SPP1	Secreted Signaling	PMID: 21907263
Ovarian cancer	CD8.TEX	SPP1	ITGAV_ITGB5	0.000112776	0	SPP1_ITGAV_ITGB5	SPP1 - (ITGAV+ITGB5)	SPP1	Secreted Signaling	PMID: 21907263
Ovarian cancer	CD8.TPEX	SPP1	ITGAV_ITGB5	8.37e-05	0	SPP1_ITGAV_ITGB5	SPP1 - (ITGAV+ITGB5)	SPP1	Secreted Signaling	PMID: 21907263
Ovarian cancer	CD8.CM	SPP1	ITGA4_ITGB1	0.00103565	0	SPP1_ITGA4_ITGB1	SPP1 - (ITGA4+ITGB1)	SPP1	Secreted Signaling	PMID: 21907263
Ovarian cancer	CD8.EM	SPP1	ITGA4_ITGB1	0.00101754	0	SPP1_ITGA4_ITGB1	SPP1 - (ITGA4+ITGB1)	SPP1	Secreted Signaling	PMID: 21907263
Ovarian cancer	CD8.MAIT	SPP1	ITGA4_ITGB1	0.000479538	0	SPP1_ITGA4_ITGB1	SPP1 - (ITGA4+ITGB1)	SPP1	Secreted Signaling	PMID: 21907263
Ovarian cancer	CD8.NaiveLike	SPP1	ITGA4_ITGB1	0.00133591	0	SPP1_ITGA4_ITGB1	SPP1 - (ITGA4+ITGB1)	SPP1	Secreted Signaling	PMID: 21907263
Ovarian cancer	CD8.TEMRA	SPP1	ITGA4_ITGB1	0.00225791	0	SPP1_ITGA4_ITGB1	SPP1 - (ITGA4+ITGB1)	SPP1	Secreted Signaling	PMID: 21907263
Ovarian cancer	CD8.TEX	SPP1	ITGA4_ITGB1	0.00229157	0	SPP1_ITGA4_ITGB1	SPP1 - (ITGA4+ITGB1)	SPP1	Secreted Signaling	PMID: 21907263
Ovarian cancer	CD8.TPEX	SPP1	ITGA4_ITGB1	0.00167748	0	SPP1_ITGA4_ITGB1	SPP1 - (ITGA4+ITGB1)	SPP1	Secreted Signaling	PMID: 21907263
Ovarian cancer	CD8.CM	SPP1	ITGA8_ITGB1	0.000730329	0	SPP1_ITGA8_ITGB1	SPP1 - (ITGA8+ITGB1)	SPP1	Secreted Signaling	PMID: 21907263
Ovarian cancer	CD8.EM	SPP1	ITGA8_ITGB1	0.000722413	0	SPP1_ITGA8_ITGB1	SPP1 - (ITGA8+ITGB1)	SPP1	Secreted Signaling	PMID: 21907263
Ovarian cancer	CD8.MAIT	SPP1	ITGA8_ITGB1	0.000245353	0	SPP1_ITGA8_ITGB1	SPP1 - (ITGA8+ITGB1)	SPP1	Secreted Signaling	PMID: 21907263
Ovarian cancer	CD8.NaiveLike	SPP1	ITGA8_ITGB1	0.00142361	0	SPP1_ITGA8_ITGB1	SPP1 - (ITGA8+ITGB1)	SPP1	Secreted Signaling	PMID: 21907263
Ovarian cancer	CD8.TEMRA	SPP1	ITGA8_ITGB1	0.00208942	0	SPP1_ITGA8_ITGB1	SPP1 - (ITGA8+ITGB1)	SPP1	Secreted Signaling	PMID: 21907263
Ovarian cancer	CD8.TEX	SPP1	ITGA8_ITGB1	0.00232207	0	SPP1_ITGA8_ITGB1	SPP1 - (ITGA8+ITGB1)	SPP1	Secreted Signaling	PMID: 21907263
Ovarian cancer	CD8.TPEX	SPP1	ITGA8_ITGB1	0.00145258	0	SPP1_ITGA8_ITGB1	SPP1 - (ITGA8+ITGB1)	SPP1	Secreted Signaling	PMID: 21907263
Ovarian cancer	CD8.CM	SPP1	ITGA5_ITGB1	0.000558927	0	SPP1_ITGA5_ITGB1	SPP1 - (ITGA5+ITGB1)	SPP1	Secreted Signaling	PMID: 21907263
Ovarian cancer	CD8.EM	SPP1	ITGA5_ITGB1	0.000487432	0	SPP1_ITGA5_ITGB1	SPP1 - (ITGA5+ITGB1)	SPP1	Secreted Signaling	PMID: 21907263
Ovarian cancer	CD8.MAIT	SPP1	ITGA5_ITGB1	0.000290685	0	SPP1_ITGA5_ITGB1	SPP1 - (ITGA5+ITGB1)	SPP1	Secreted Signaling	PMID: 21907263
Ovarian cancer	CD8.NaiveLike	SPP1	ITGA5_ITGB1	0.000963402	0	SPP1_ITGA5_ITGB1	SPP1 - (ITGA5+ITGB1)	SPP1	Secreted Signaling	PMID: 21907263
Ovarian cancer	CD8.TEMRA	SPP1	ITGA5_ITGB1	0.00140209	0	SPP1_ITGA5_ITGB1	SPP1 - (ITGA5+ITGB1)	SPP1	Secreted Signaling	PMID: 21907263
Ovarian cancer	CD8.TEX	SPP1	ITGA5_ITGB1	0.00140289	0	SPP1_ITGA5_ITGB1	SPP1 - (ITGA5+ITGB1)	SPP1	Secreted Signaling	PMID: 21907263
Ovarian cancer	CD8.TPEX	SPP1	ITGA5_ITGB1	0.000945806	0	SPP1_ITGA5_ITGB1	SPP1 - (ITGA5+ITGB1)	SPP1	Secreted Signaling	PMID: 21907263
Ovarian cancer	CD8.TEMRA	NAMPT	ITGA5_ITGB1	0.00279815	0.02	NAMPT_ITGA5_ITGB1	NAMPT - (ITGA5+ITGB1)	VISFATIN	Secreted Signaling	PMID: 28490838
Ovarian cancer	CD8.TEX	NAMPT	ITGA5_ITGB1	0.00279974	0	NAMPT_ITGA5_ITGB1	NAMPT - (ITGA5+ITGB1)	VISFATIN	Secreted Signaling	PMID: 28490838
Ovarian cancer	CD8.CM	MDK	ITGA4_ITGB1	0.0114688	0	MDK_ITGA4_ITGB1	MDK - (ITGA4+ITGB1)	MK	Secreted Signaling	PMID: 28356350
Ovarian cancer	CD8.EM	MDK	ITGA4_ITGB1	0.0112704	0	MDK_ITGA4_ITGB1	MDK - (ITGA4+ITGB1)	MK	Secreted Signaling	PMID: 28356350
Ovarian cancer	CD8.MAIT	MDK	ITGA4_ITGB1	0.00534036	0.02	MDK_ITGA4_ITGB1	MDK - (ITGA4+ITGB1)	MK	Secreted Signaling	PMID: 28356350
Ovarian cancer	CD8.NaiveLike	MDK	ITGA4_ITGB1	0.0147493	0	MDK_ITGA4_ITGB1	MDK - (ITGA4+ITGB1)	MK	Secreted Signaling	PMID: 28356350
Ovarian cancer	CD8.TEMRA	MDK	ITGA4_ITGB1	0.0246997	0	MDK_ITGA4_ITGB1	MDK - (ITGA4+ITGB1)	MK	Secreted Signaling	PMID: 28356350
Ovarian cancer	CD8.TEX	MDK	ITGA4_ITGB1	0.0250595	0	MDK_ITGA4_ITGB1	MDK - (ITGA4+ITGB1)	MK	Secreted Signaling	PMID: 28356350
Ovarian cancer	CD8.TPEX	MDK	ITGA4_ITGB1	0.018457	0	MDK_ITGA4_ITGB1	MDK - (ITGA4+ITGB1)	MK	Secreted Signaling	PMID: 28356350
Ovarian cancer	CD8.CM	MDK	ITGA6_ITGB1	0.00607908	0	MDK_ITGA6_ITGB1	MDK - (ITGA6+ITGB1)	MK	Secreted Signaling	PMID: 28356350
Ovarian cancer	CD8.EM	MDK	ITGA6_ITGB1	0.00597728	0	MDK_ITGA6_ITGB1	MDK - (ITGA6+ITGB1)	MK	Secreted Signaling	PMID: 28356350
Ovarian cancer	CD8.NaiveLike	MDK	ITGA6_ITGB1	0.0128994	0	MDK_ITGA6_ITGB1	MDK - (ITGA6+ITGB1)	MK	Secreted Signaling	PMID: 28356350
Ovarian cancer	CD8.TEMRA	MDK	ITGA6_ITGB1	0.0173505	0	MDK_ITGA6_ITGB1	MDK - (ITGA6+ITGB1)	MK	Secreted Signaling	PMID: 28356350
Ovarian cancer	CD8.TEX	MDK	ITGA6_ITGB1	0.0186429	0	MDK_ITGA6_ITGB1	MDK - (ITGA6+ITGB1)	MK	Secreted Signaling	PMID: 28356350
Ovarian cancer	CD8.TPEX	MDK	ITGA6_ITGB1	0.0120532	0	MDK_ITGA6_ITGB1	MDK - (ITGA6+ITGB1)	MK	Secreted Signaling	PMID: 28356350
Ovarian cancer	CD8.CM	MDK	NCL	0.0251994	0	MDK_NCL	MDK - NCL	MK	Secreted Signaling	PMID: 28356350
Ovarian cancer	CD8.EM	MDK	NCL	0.0109982	0	MDK_NCL	MDK - NCL	MK	Secreted Signaling	PMID: 28356350
Ovarian cancer	CD8.MAIT	MDK	NCL	0.0249707	0	MDK_NCL	MDK - NCL	MK	Secreted Signaling	PMID: 28356350
Ovarian cancer	CD8.NaiveLike	MDK	NCL	0.023369	0	MDK_NCL	MDK - NCL	MK	Secreted Signaling	PMID: 28356350
Ovarian cancer	CD8.TEMRA	MDK	NCL	0.0250084	0	MDK_NCL	MDK - NCL	MK	Secreted Signaling	PMID: 28356350
Ovarian cancer	CD8.TEX	MDK	NCL	0.0255464	0	MDK_NCL	MDK - NCL	MK	Secreted Signaling	PMID: 28356350
Ovarian cancer	CD8.TPEX	MDK	NCL	0.0266694	0	MDK_NCL	MDK - NCL	MK	Secreted Signaling	PMID: 28356350
Ovarian cancer	CD8.CM	MDK	ALK	8.89e-05	0	MDK_ALK	MDK - ALK	MK	Secreted Signaling	PMID: 19459784
Ovarian cancer	CD8.EM	MDK	ALK	0.000101764	0	MDK_ALK	MDK - ALK	MK	Secreted Signaling	PMID: 19459784
Ovarian cancer	CD8.NaiveLike	MDK	ALK	9.37e-05	0	MDK_ALK	MDK - ALK	MK	Secreted Signaling	PMID: 19459784
Ovarian cancer	CD8.TEMRA	MDK	ALK	0.000154832	0	MDK_ALK	MDK - ALK	MK	Secreted Signaling	PMID: 19459784
Ovarian cancer	CD8.TEX	MDK	ALK	0.000171482	0	MDK_ALK	MDK - ALK	MK	Secreted Signaling	PMID: 19459784
Ovarian cancer	CD8.TPEX	MDK	ALK	0.000153469	0	MDK_ALK	MDK - ALK	MK	Secreted Signaling	PMID: 19459784
Ovarian cancer	CD8.CM	C3	CR2	3.07e-07	0	C3_CR2	C3 - CR2	COMPLEMENT	Secreted Signaling	PMID: 16234578
Ovarian cancer	CD8.EM	C3	CR2	2.91e-07	0	C3_CR2	C3 - CR2	COMPLEMENT	Secreted Signaling	PMID: 16234578
Ovarian cancer	CD8.MAIT	C3	CR2	2.97e-07	0	C3_CR2	C3 - CR2	COMPLEMENT	Secreted Signaling	PMID: 16234578
Ovarian cancer	CD8.NaiveLike	C3	CR2	3.03e-07	0	C3_CR2	C3 - CR2	COMPLEMENT	Secreted Signaling	PMID: 16234578
Ovarian cancer	CD8.TEMRA	C3	CR2	3.44e-07	0	C3_CR2	C3 - CR2	COMPLEMENT	Secreted Signaling	PMID: 16234578
Ovarian cancer	CD8.TEX	C3	CR2	3.39e-07	0	C3_CR2	C3 - CR2	COMPLEMENT	Secreted Signaling	PMID: 16234578
Ovarian cancer	CD8.TPEX	C3	CR2	3.34e-07	0	C3_CR2	C3 - CR2	COMPLEMENT	Secreted Signaling	PMID: 16234578
Ovarian cancer	CD8.CM	C3	ITGAM_ITGB2	3.24e-06	0	C3_ITGAM_ITGB2	C3 - (ITGAM+ITGB2)	COMPLEMENT	Secreted Signaling	PMID: 16234578
Ovarian cancer	CD8.EM	C3	ITGAM_ITGB2	3.67e-06	0	C3_ITGAM_ITGB2	C3 - (ITGAM+ITGB2)	COMPLEMENT	Secreted Signaling	PMID: 16234578
Ovarian cancer	CD8.MAIT	C3	ITGAM_ITGB2	4.88e-06	0	C3_ITGAM_ITGB2	C3 - (ITGAM+ITGB2)	COMPLEMENT	Secreted Signaling	PMID: 16234578
Ovarian cancer	CD8.NaiveLike	C3	ITGAM_ITGB2	3.05e-06	0	C3_ITGAM_ITGB2	C3 - (ITGAM+ITGB2)	COMPLEMENT	Secreted Signaling	PMID: 16234578
Ovarian cancer	CD8.TEMRA	C3	ITGAM_ITGB2	6.93e-06	0	C3_ITGAM_ITGB2	C3 - (ITGAM+ITGB2)	COMPLEMENT	Secreted Signaling	PMID: 16234578
Ovarian cancer	CD8.TEX	C3	ITGAM_ITGB2	5.98e-06	0	C3_ITGAM_ITGB2	C3 - (ITGAM+ITGB2)	COMPLEMENT	Secreted Signaling	PMID: 16234578
Ovarian cancer	CD8.TPEX	C3	ITGAM_ITGB2	5.16e-06	0	C3_ITGAM_ITGB2	C3 - (ITGAM+ITGB2)	COMPLEMENT	Secreted Signaling	PMID: 16234578
Ovarian cancer	CD8.CM	C3	ITGAX_ITGB2	0.000781625	0	C3_ITGAX_ITGB2	C3 - (ITGAX+ITGB2)	COMPLEMENT	Secreted Signaling	PMID: 16234578
Ovarian cancer	CD8.EM	C3	ITGAX_ITGB2	0.000983518	0	C3_ITGAX_ITGB2	C3 - (ITGAX+ITGB2)	COMPLEMENT	Secreted Signaling	PMID: 16234578
Ovarian cancer	CD8.MAIT	C3	ITGAX_ITGB2	0.00121809	0	C3_ITGAX_ITGB2	C3 - (ITGAX+ITGB2)	COMPLEMENT	Secreted Signaling	PMID: 16234578
Ovarian cancer	CD8.NaiveLike	C3	ITGAX_ITGB2	0.000772377	0	C3_ITGAX_ITGB2	C3 - (ITGAX+ITGB2)	COMPLEMENT	Secreted Signaling	PMID: 16234578
Ovarian cancer	CD8.TEMRA	C3	ITGAX_ITGB2	0.002298	0	C3_ITGAX_ITGB2	C3 - (ITGAX+ITGB2)	COMPLEMENT	Secreted Signaling	PMID: 16234578
Ovarian cancer	CD8.TEX	C3	ITGAX_ITGB2	0.00201543	0	C3_ITGAX_ITGB2	C3 - (ITGAX+ITGB2)	COMPLEMENT	Secreted Signaling	PMID: 16234578
Ovarian cancer	CD8.TPEX	C3	ITGAX_ITGB2	0.0014609	0	C3_ITGAX_ITGB2	C3 - (ITGAX+ITGB2)	COMPLEMENT	Secreted Signaling	PMID: 16234578
Ovarian cancer	CD8.CM	PRSS3	F2R	3.34e-07	0	PRSS3_F2R	PRSS3 - F2R	PARs	Secreted Signaling	KEGG: hsa04080
Ovarian cancer	CD8.EM	PRSS3	F2R	7.09e-07	0	PRSS3_F2R	PRSS3 - F2R	PARs	Secreted Signaling	KEGG: hsa04080
Ovarian cancer	CD8.TEMRA	PRSS3	F2R	8.72e-05	0	PRSS3_F2R	PRSS3 - F2R	PARs	Secreted Signaling	KEGG: hsa04080
Ovarian cancer	CD8.TEX	PRSS3	F2R	1.15e-06	0	PRSS3_F2R	PRSS3 - F2R	PARs	Secreted Signaling	KEGG: hsa04080
Ovarian cancer	CD8.TPEX	PRSS3	F2R	6.13e-07	0	PRSS3_F2R	PRSS3 - F2R	PARs	Secreted Signaling	KEGG: hsa04080
Ovarian cancer	CD8.CM	NPPC	NPR2	2.16e-07	0	NPPC_NPR2	NPPC - NPR2	NPR2	Secreted Signaling	KEGG: hsa04080; PMID: 29934642
Ovarian cancer	CD8.EM	NPPC	NPR2	3.75e-07	0	NPPC_NPR2	NPPC - NPR2	NPR2	Secreted Signaling	KEGG: hsa04080; PMID: 29934642
Ovarian cancer	CD8.TEMRA	NPPC	NPR2	3.66e-07	0	NPPC_NPR2	NPPC - NPR2	NPR2	Secreted Signaling	KEGG: hsa04080; PMID: 29934642
Ovarian cancer	CD8.TEX	NPPC	NPR2	5.37e-07	0	NPPC_NPR2	NPPC - NPR2	NPR2	Secreted Signaling	KEGG: hsa04080; PMID: 29934642
Ovarian cancer	CD8.TPEX	NPPC	NPR2	3.98e-07	0	NPPC_NPR2	NPPC - NPR2	NPR2	Secreted Signaling	KEGG: hsa04080; PMID: 29934642
Ovarian cancer	CD8.TEX	KITLG	KIT	3.44e-07	0	KITL_KIT	KITL - KIT	KIT	Secreted Signaling	KEGG: hsa04080
Ovarian cancer	CD8.TEX	CGA	FSHR	4.03e-06	0	CGA_FSHR	CGA - FSHR	FSH	Secreted Signaling	KEGG: hsa04080
Ovarian cancer	CD8.TPEX	CGA	FSHR	3.43e-06	0	CGA_FSHR	CGA - FSHR	FSH	Secreted Signaling	KEGG: hsa04080
Ovarian cancer	CD8.CM	BDNF	NTRK2	1.45e-08	0.01	BDNF_NTRK2	BDNF - NTRK2	NT	Secreted Signaling	PMID: 27908981
Ovarian cancer	CD8.EM	BDNF	NTRK2	1.62e-08	0	BDNF_NTRK2	BDNF - NTRK2	NT	Secreted Signaling	PMID: 27908981
Ovarian cancer	CD8.TEMRA	BDNF	NTRK2	1.91e-08	0.02	BDNF_NTRK2	BDNF - NTRK2	NT	Secreted Signaling	PMID: 27908981
Ovarian cancer	CD8.TEX	BDNF	NTRK2	2.34e-08	0	BDNF_NTRK2	BDNF - NTRK2	NT	Secreted Signaling	PMID: 27908981
Ovarian cancer	CD8.TPEX	BDNF	NTRK2	2.2e-08	0	BDNF_NTRK2	BDNF - NTRK2	NT	Secreted Signaling	PMID: 27908981
Ovarian cancer	CD8.NaiveLike	FLT3LG	FLT3	8.58e-07	0	FLT3L_FLT3	FLT3L - FLT3	FLT3	Secreted Signaling	PMID: 25992210
Ovarian cancer	CD8.TEX	FLT3LG	FLT3	6.63e-08	0	FLT3L_FLT3	FLT3L - FLT3	FLT3	Secreted Signaling	PMID: 25992210
Ovarian cancer	CD8.CM	HGF	MET	1.57e-06	0	HGF_MET	HGF - MET	HGF	Secreted Signaling	PMID: 28475121
Ovarian cancer	CD8.EM	HGF	MET	1.51e-06	0	HGF_MET	HGF - MET	HGF	Secreted Signaling	PMID: 28475121
Ovarian cancer	CD8.NaiveLike	HGF	MET	1.79e-06	0	HGF_MET	HGF - MET	HGF	Secreted Signaling	PMID: 28475121
Ovarian cancer	CD8.TEMRA	HGF	MET	1.68e-06	0.03	HGF_MET	HGF - MET	HGF	Secreted Signaling	PMID: 28475121
Ovarian cancer	CD8.TEX	HGF	MET	2.17e-06	0	HGF_MET	HGF - MET	HGF	Secreted Signaling	PMID: 28475121
Ovarian cancer	CD8.TPEX	HGF	MET	2.14e-06	0.01	HGF_MET	HGF - MET	HGF	Secreted Signaling	PMID: 28475121
Ovarian cancer	CD8.TEX	KLK3	NTRK1	8.51e-07	0	KLK3_NTRK1	KLK3 - NTRK1	NT	Secreted Signaling	PMID: 27908981
Ovarian cancer	CD8.TPEX	KLK3	NTRK1	8.79e-07	0.01	KLK3_NTRK1	KLK3 - NTRK1	NT	Secreted Signaling	PMID: 27908981
Ovarian cancer	CD8.EM	NTF3	NTRK1	8.85e-09	0	NTF3_NTRK1	NTF3 - NTRK1	NT	Secreted Signaling	PMID: 27908981
Ovarian cancer	CD8.TEMRA	NTF3	NTRK1	1.05e-08	0.01	NTF3_NTRK1	NTF3 - NTRK1	NT	Secreted Signaling	PMID: 27908981
Ovarian cancer	CD8.TEX	NTF3	NTRK1	1.17e-08	0	NTF3_NTRK1	NTF3 - NTRK1	NT	Secreted Signaling	PMID: 27908981
Ovarian cancer	CD8.TPEX	NTF3	NTRK1	1.21e-08	0	NTF3_NTRK1	NTF3 - NTRK1	NT	Secreted Signaling	PMID: 27908981
Ovarian cancer	CD8.CM	NTF3	NTRK2	7.26e-09	0.01	NTF3_NTRK2	NTF3 - NTRK2	NT	Secreted Signaling	PMID: 27908981
Ovarian cancer	CD8.EM	NTF3	NTRK2	8.09e-09	0	NTF3_NTRK2	NTF3 - NTRK2	NT	Secreted Signaling	PMID: 27908981
Ovarian cancer	CD8.TEMRA	NTF3	NTRK2	9.53e-09	0.02	NTF3_NTRK2	NTF3 - NTRK2	NT	Secreted Signaling	PMID: 27908981
Ovarian cancer	CD8.TEX	NTF3	NTRK2	1.17e-08	0	NTF3_NTRK2	NTF3 - NTRK2	NT	Secreted Signaling	PMID: 27908981
Ovarian cancer	CD8.TPEX	NTF3	NTRK2	1.1e-08	0	NTF3_NTRK2	NTF3 - NTRK2	NT	Secreted Signaling	PMID: 27908981
Ovarian cancer	CD8.CM	NTF3	NTRK3	3.82e-10	0.01	NTF3_NTRK3	NTF3 - NTRK3	NT	Secreted Signaling	PMID: 27908981
Ovarian cancer	CD8.EM	NTF3	NTRK3	4.26e-10	0	NTF3_NTRK3	NTF3 - NTRK3	NT	Secreted Signaling	PMID: 27908981
Ovarian cancer	CD8.TEMRA	NTF3	NTRK3	5.02e-10	0.03	NTF3_NTRK3	NTF3 - NTRK3	NT	Secreted Signaling	PMID: 27908981
Ovarian cancer	CD8.TEX	NTF3	NTRK3	6.17e-10	0	NTF3_NTRK3	NTF3 - NTRK3	NT	Secreted Signaling	PMID: 27908981
Ovarian cancer	CD8.TPEX	NTF3	NTRK3	5.8e-10	0	NTF3_NTRK3	NTF3 - NTRK3	NT	Secreted Signaling	PMID: 27908981
Ovarian cancer	CD8.CM	NTF4	NTRK2	5.08e-08	0.01	NTF5_NTRK2	NTF5 - NTRK2	NT	Secreted Signaling	PMID: 27908981
Ovarian cancer	CD8.EM	NTF4	NTRK2	5.66e-08	0	NTF5_NTRK2	NTF5 - NTRK2	NT	Secreted Signaling	PMID: 27908981
Ovarian cancer	CD8.TEMRA	NTF4	NTRK2	6.67e-08	0.02	NTF5_NTRK2	NTF5 - NTRK2	NT	Secreted Signaling	PMID: 27908981
Ovarian cancer	CD8.TEX	NTF4	NTRK2	8.2e-08	0	NTF5_NTRK2	NTF5 - NTRK2	NT	Secreted Signaling	PMID: 27908981
Ovarian cancer	CD8.TPEX	NTF4	NTRK2	7.71e-08	0	NTF5_NTRK2	NTF5 - NTRK2	NT	Secreted Signaling	PMID: 27908981
Ovarian cancer	CD8.CM	SEMA3B	NRP1_PLXNA2	4.95e-06	0	SEMA3B_NRP1_PLXNA2	SEMA3B - (NRP1+PLXNA2)	SEMA3	Secreted Signaling	PMID: 27533782
Ovarian cancer	CD8.EM	SEMA3B	NRP1_PLXNA2	4.61e-06	0	SEMA3B_NRP1_PLXNA2	SEMA3B - (NRP1+PLXNA2)	SEMA3	Secreted Signaling	PMID: 27533782
Ovarian cancer	CD8.MAIT	SEMA3B	NRP1_PLXNA2	3.15e-06	0	SEMA3B_NRP1_PLXNA2	SEMA3B - (NRP1+PLXNA2)	SEMA3	Secreted Signaling	PMID: 27533782
Ovarian cancer	CD8.NaiveLike	SEMA3B	NRP1_PLXNA2	5.26e-06	0	SEMA3B_NRP1_PLXNA2	SEMA3B - (NRP1+PLXNA2)	SEMA3	Secreted Signaling	PMID: 27533782
Ovarian cancer	CD8.TEMRA	SEMA3B	NRP1_PLXNA2	5.03e-06	0	SEMA3B_NRP1_PLXNA2	SEMA3B - (NRP1+PLXNA2)	SEMA3	Secreted Signaling	PMID: 27533782
Ovarian cancer	CD8.TEX	SEMA3B	NRP1_PLXNA2	1.18e-05	0	SEMA3B_NRP1_PLXNA2	SEMA3B - (NRP1+PLXNA2)	SEMA3	Secreted Signaling	PMID: 27533782
Ovarian cancer	CD8.TPEX	SEMA3B	NRP1_PLXNA2	1.33e-05	0	SEMA3B_NRP1_PLXNA2	SEMA3B - (NRP1+PLXNA2)	SEMA3	Secreted Signaling	PMID: 27533782
Ovarian cancer	CD8.CM	SEMA3B	NRP2_PLXNA2	2.03e-06	0	SEMA3B_NRP2_PLXNA2	SEMA3B - (NRP2+PLXNA2)	SEMA3	Secreted Signaling	PMID: 27533782
Ovarian cancer	CD8.EM	SEMA3B	NRP2_PLXNA2	1.72e-06	0	SEMA3B_NRP2_PLXNA2	SEMA3B - (NRP2+PLXNA2)	SEMA3	Secreted Signaling	PMID: 27533782
Ovarian cancer	CD8.MAIT	SEMA3B	NRP2_PLXNA2	9.85e-07	0	SEMA3B_NRP2_PLXNA2	SEMA3B - (NRP2+PLXNA2)	SEMA3	Secreted Signaling	PMID: 27533782
Ovarian cancer	CD8.NaiveLike	SEMA3B	NRP2_PLXNA2	1.09e-05	0	SEMA3B_NRP2_PLXNA2	SEMA3B - (NRP2+PLXNA2)	SEMA3	Secreted Signaling	PMID: 27533782
Ovarian cancer	CD8.TEMRA	SEMA3B	NRP2_PLXNA2	1.8e-06	0	SEMA3B_NRP2_PLXNA2	SEMA3B - (NRP2+PLXNA2)	SEMA3	Secreted Signaling	PMID: 27533782
Ovarian cancer	CD8.TEX	SEMA3B	NRP2_PLXNA2	3.08e-06	0	SEMA3B_NRP2_PLXNA2	SEMA3B - (NRP2+PLXNA2)	SEMA3	Secreted Signaling	PMID: 27533782
Ovarian cancer	CD8.TPEX	SEMA3B	NRP2_PLXNA2	1.5e-05	0	SEMA3B_NRP2_PLXNA2	SEMA3B - (NRP2+PLXNA2)	SEMA3	Secreted Signaling	PMID: 27533782
Ovarian cancer	CD8.NaiveLike	GRN	SORT1	5.69e-05	0.01	GRN_SORT1	GRN - SORT1	GRN	Secreted Signaling	PMID: 29555433
Ovarian cancer	CD8.TEMRA	GRN	SORT1	6.85e-05	0.04	GRN_SORT1	GRN - SORT1	GRN	Secreted Signaling	PMID: 29555433
Ovarian cancer	CD8.CM	PSAP	GPR37	4.05e-05	0	PSAP_GPR37	PSAP - GPR37	PSAP	Secreted Signaling	PMID: 23690594
Ovarian cancer	CD8.EM	PSAP	GPR37	4.09e-05	0	PSAP_GPR37	PSAP - GPR37	PSAP	Secreted Signaling	PMID: 23690594
Ovarian cancer	CD8.MAIT	PSAP	GPR37	3.74e-05	0	PSAP_GPR37	PSAP - GPR37	PSAP	Secreted Signaling	PMID: 23690594
Ovarian cancer	CD8.NaiveLike	PSAP	GPR37	3.93e-05	0	PSAP_GPR37	PSAP - GPR37	PSAP	Secreted Signaling	PMID: 23690594
Ovarian cancer	CD8.TEMRA	PSAP	GPR37	4.57e-05	0	PSAP_GPR37	PSAP - GPR37	PSAP	Secreted Signaling	PMID: 23690594
Ovarian cancer	CD8.TEX	PSAP	GPR37	4.41e-05	0	PSAP_GPR37	PSAP - GPR37	PSAP	Secreted Signaling	PMID: 23690594
Ovarian cancer	CD8.TPEX	PSAP	GPR37	4.46e-05	0	PSAP_GPR37	PSAP - GPR37	PSAP	Secreted Signaling	PMID: 23690594
Ovarian cancer	CD8.EM	BTLA	TNFRSF14	4.33e-06	0	BTLA_TNFRSF14	BTLA - TNFRSF14	BTLA	Secreted Signaling	PMID: 21941365
Ovarian cancer	CD8.MAIT	BTLA	TNFRSF14	1.03e-05	0.03	BTLA_TNFRSF14	BTLA - TNFRSF14	BTLA	Secreted Signaling	PMID: 21941365
Ovarian cancer	CD8.NaiveLike	BTLA	TNFRSF14	8.54e-06	0	BTLA_TNFRSF14	BTLA - TNFRSF14	BTLA	Secreted Signaling	PMID: 21941365
Ovarian cancer	CD8.TEMRA	BTLA	TNFRSF14	1.16e-05	0	BTLA_TNFRSF14	BTLA - TNFRSF14	BTLA	Secreted Signaling	PMID: 21941365
Ovarian cancer	CD8.TEX	BTLA	TNFRSF14	1.37e-05	0	BTLA_TNFRSF14	BTLA - TNFRSF14	BTLA	Secreted Signaling	PMID: 21941365
Ovarian cancer	CD8.TPEX	BTLA	TNFRSF14	1.54e-05	0	BTLA_TNFRSF14	BTLA - TNFRSF14	BTLA	Secreted Signaling	PMID: 21941365
Ovarian cancer	CD8.MAIT	BAG6	NCR3	0.00133849	0	BAG6_NCR3-PS	BAG6 - NCR3-PS	BAG	Secreted Signaling	PMID: 30021652
Ovarian cancer	CD8.CM	KLK6	F2R	9.68e-07	0	KLK6_F2R	KLK6 - F2R	KLK	Secreted Signaling	PMID: 35102281
Ovarian cancer	CD8.EM	KLK6	F2R	2.05e-06	0	KLK6_F2R	KLK6 - F2R	KLK	Secreted Signaling	PMID: 35102281
Ovarian cancer	CD8.MAIT	KLK6	F2R	7.33e-07	0	KLK6_F2R	KLK6 - F2R	KLK	Secreted Signaling	PMID: 35102281
Ovarian cancer	CD8.NaiveLike	KLK6	F2R	7.42e-07	0	KLK6_F2R	KLK6 - F2R	KLK	Secreted Signaling	PMID: 35102281
Ovarian cancer	CD8.TEMRA	KLK6	F2R	0.000252401	0	KLK6_F2R	KLK6 - F2R	KLK	Secreted Signaling	PMID: 35102281
Ovarian cancer	CD8.TEX	KLK6	F2R	3.34e-06	0	KLK6_F2R	KLK6 - F2R	KLK	Secreted Signaling	PMID: 35102281
Ovarian cancer	CD8.TPEX	KLK6	F2R	1.78e-06	0	KLK6_F2R	KLK6 - F2R	KLK	Secreted Signaling	PMID: 35102281
Ovarian cancer	CD8.CM	KLK8	F2R	4.83e-07	0	KLK8_F2R	KLK8 - F2R	KLK	Secreted Signaling	PMID: 34552064
Ovarian cancer	CD8.EM	KLK8	F2R	1.02e-06	0	KLK8_F2R	KLK8 - F2R	KLK	Secreted Signaling	PMID: 34552064
Ovarian cancer	CD8.MAIT	KLK8	F2R	3.66e-07	0	KLK8_F2R	KLK8 - F2R	KLK	Secreted Signaling	PMID: 34552064
Ovarian cancer	CD8.NaiveLike	KLK8	F2R	3.71e-07	0	KLK8_F2R	KLK8 - F2R	KLK	Secreted Signaling	PMID: 34552064
Ovarian cancer	CD8.TEMRA	KLK8	F2R	0.000126	0	KLK8_F2R	KLK8 - F2R	KLK	Secreted Signaling	PMID: 34552064
Ovarian cancer	CD8.TEX	KLK8	F2R	1.67e-06	0	KLK8_F2R	KLK8 - F2R	KLK	Secreted Signaling	PMID: 34552064
Ovarian cancer	CD8.TPEX	KLK8	F2R	8.86e-07	0	KLK8_F2R	KLK8 - F2R	KLK	Secreted Signaling	PMID: 34552064
Ovarian cancer	CD8.NaiveLike	BDNF	SORT1	4.11e-08	0.02	BDNF_SORT1	BDNF - SORT1	NT	Secreted Signaling	uniprot
Ovarian cancer	CD8.CM	BDNF	NGFR	8.24e-09	0	BDNF_NGFR	BDNF - NGFR	NT	Secreted Signaling	uniprot
Ovarian cancer	CD8.EM	BDNF	NGFR	8.25e-09	0	BDNF_NGFR	BDNF - NGFR	NT	Secreted Signaling	uniprot
Ovarian cancer	CD8.NaiveLike	BDNF	NGFR	8.29e-09	0	BDNF_NGFR	BDNF - NGFR	NT	Secreted Signaling	uniprot
Ovarian cancer	CD8.TEMRA	BDNF	NGFR	1.01e-08	0	BDNF_NGFR	BDNF - NGFR	NT	Secreted Signaling	uniprot
Ovarian cancer	CD8.TEX	BDNF	NGFR	1.04e-08	0	BDNF_NGFR	BDNF - NGFR	NT	Secreted Signaling	uniprot
Ovarian cancer	CD8.TPEX	BDNF	NGFR	1.11e-08	0	BDNF_NGFR	BDNF - NGFR	NT	Secreted Signaling	uniprot
Ovarian cancer	CD8.TEX	IGFBP3	TMEM219	0.000958646	0	IGFBP3_TMEM219	IGFBP3 - TMEM219	IGFBP	Secreted Signaling	PMID:20353938
Ovarian cancer	CD8.TPEX	IGFBP3	TMEM219	0.000627032	0	IGFBP3_TMEM219	IGFBP3 - TMEM219	IGFBP	Secreted Signaling	PMID:20353938
Ovarian cancer	CD8.CM	NRG1	ITGA6_ITGB4	2.91e-05	0	NRG1_INTEGRIN_A6B4_COMPLEX	NRG1 - (ITGA6+ITGB4)	NRG	Secreted Signaling	PMID: 20682778
Ovarian cancer	CD8.EM	NRG1	ITGA6_ITGB4	2.83e-05	0	NRG1_INTEGRIN_A6B4_COMPLEX	NRG1 - (ITGA6+ITGB4)	NRG	Secreted Signaling	PMID: 20682778
Ovarian cancer	CD8.NaiveLike	NRG1	ITGA6_ITGB4	6.78e-05	0	NRG1_INTEGRIN_A6B4_COMPLEX	NRG1 - (ITGA6+ITGB4)	NRG	Secreted Signaling	PMID: 20682778
Ovarian cancer	CD8.TEMRA	NRG1	ITGA6_ITGB4	8.42e-05	0	NRG1_INTEGRIN_A6B4_COMPLEX	NRG1 - (ITGA6+ITGB4)	NRG	Secreted Signaling	PMID: 20682778
Ovarian cancer	CD8.TEX	NRG1	ITGA6_ITGB4	8.78e-05	0	NRG1_INTEGRIN_A6B4_COMPLEX	NRG1 - (ITGA6+ITGB4)	NRG	Secreted Signaling	PMID: 20682778
Ovarian cancer	CD8.TPEX	NRG1	ITGA6_ITGB4	5.79e-05	0	NRG1_INTEGRIN_A6B4_COMPLEX	NRG1 - (ITGA6+ITGB4)	NRG	Secreted Signaling	PMID: 20682778
Ovarian cancer	CD8.CM	NTF3	NGFR	4.12e-09	0	NTF3_NGFR	NTF3 - NGFR	NT	Secreted Signaling	uniprot
Ovarian cancer	CD8.EM	NTF3	NGFR	4.12e-09	0	NTF3_NGFR	NTF3 - NGFR	NT	Secreted Signaling	uniprot
Ovarian cancer	CD8.NaiveLike	NTF3	NGFR	4.14e-09	0	NTF3_NGFR	NTF3 - NGFR	NT	Secreted Signaling	uniprot
Ovarian cancer	CD8.TEMRA	NTF3	NGFR	5.04e-09	0	NTF3_NGFR	NTF3 - NGFR	NT	Secreted Signaling	uniprot
Ovarian cancer	CD8.TEX	NTF3	NGFR	5.2e-09	0	NTF3_NGFR	NTF3 - NGFR	NT	Secreted Signaling	uniprot
Ovarian cancer	CD8.TPEX	NTF3	NGFR	5.54e-09	0	NTF3_NGFR	NTF3 - NGFR	NT	Secreted Signaling	uniprot
Ovarian cancer	CD8.CM	NTF4	NGFR	2.88e-08	0	NTF5_NGFR	NTF4 - NGFR	NT	Secreted Signaling	uniprot
Ovarian cancer	CD8.EM	NTF4	NGFR	2.89e-08	0	NTF5_NGFR	NTF4 - NGFR	NT	Secreted Signaling	uniprot
Ovarian cancer	CD8.NaiveLike	NTF4	NGFR	2.9e-08	0	NTF5_NGFR	NTF4 - NGFR	NT	Secreted Signaling	uniprot
Ovarian cancer	CD8.TEMRA	NTF4	NGFR	3.53e-08	0	NTF5_NGFR	NTF4 - NGFR	NT	Secreted Signaling	uniprot
Ovarian cancer	CD8.TEX	NTF4	NGFR	3.64e-08	0	NTF5_NGFR	NTF4 - NGFR	NT	Secreted Signaling	uniprot
Ovarian cancer	CD8.TPEX	NTF4	NGFR	3.88e-08	0	NTF5_NGFR	NTF4 - NGFR	NT	Secreted Signaling	uniprot
Ovarian cancer	CD8.NaiveLike	COL1A1	ITGA1_ITGB1	0.00250287	0	COL1A1_ITGA1_ITGB1	COL1A1 - (ITGA1+ITGB1)	COLLAGEN	ECM-Receptor	KEGG: hsa04512
Ovarian cancer	CD8.TEMRA	COL1A1	ITGA1_ITGB1	0.0034927	0	COL1A1_ITGA1_ITGB1	COL1A1 - (ITGA1+ITGB1)	COLLAGEN	ECM-Receptor	KEGG: hsa04512
Ovarian cancer	CD8.TEX	COL1A1	ITGA1_ITGB1	0.00516091	0	COL1A1_ITGA1_ITGB1	COL1A1 - (ITGA1+ITGB1)	COLLAGEN	ECM-Receptor	KEGG: hsa04512
Ovarian cancer	CD8.TPEX	COL1A1	ITGA1_ITGB1	0.00284901	0	COL1A1_ITGA1_ITGB1	COL1A1 - (ITGA1+ITGB1)	COLLAGEN	ECM-Receptor	KEGG: hsa04512
Ovarian cancer	CD8.CM	COL1A2	ITGA1_ITGB1	0.00114027	0	COL1A2_ITGA1_ITGB1	COL1A2 - (ITGA1+ITGB1)	COLLAGEN	ECM-Receptor	KEGG: hsa04512
Ovarian cancer	CD8.EM	COL1A2	ITGA1_ITGB1	0.0011804	0	COL1A2_ITGA1_ITGB1	COL1A2 - (ITGA1+ITGB1)	COLLAGEN	ECM-Receptor	KEGG: hsa04512
Ovarian cancer	CD8.MAIT	COL1A2	ITGA1_ITGB1	0.000375512	0	COL1A2_ITGA1_ITGB1	COL1A2 - (ITGA1+ITGB1)	COLLAGEN	ECM-Receptor	KEGG: hsa04512
Ovarian cancer	CD8.NaiveLike	COL1A2	ITGA1_ITGB1	0.00208167	0	COL1A2_ITGA1_ITGB1	COL1A2 - (ITGA1+ITGB1)	COLLAGEN	ECM-Receptor	KEGG: hsa04512
Ovarian cancer	CD8.TEMRA	COL1A2	ITGA1_ITGB1	0.00290542	0	COL1A2_ITGA1_ITGB1	COL1A2 - (ITGA1+ITGB1)	COLLAGEN	ECM-Receptor	KEGG: hsa04512
Ovarian cancer	CD8.TEX	COL1A2	ITGA1_ITGB1	0.00429433	0	COL1A2_ITGA1_ITGB1	COL1A2 - (ITGA1+ITGB1)	COLLAGEN	ECM-Receptor	KEGG: hsa04512
Ovarian cancer	CD8.TPEX	COL1A2	ITGA1_ITGB1	0.0023697	0	COL1A2_ITGA1_ITGB1	COL1A2 - (ITGA1+ITGB1)	COLLAGEN	ECM-Receptor	KEGG: hsa04512
Ovarian cancer	CD8.CM	COL4A1	ITGA1_ITGB1	0.000375317	0	COL4A1_ITGA1_ITGB1	COL4A1 - (ITGA1+ITGB1)	COLLAGEN	ECM-Receptor	KEGG: hsa04512
Ovarian cancer	CD8.EM	COL4A1	ITGA1_ITGB1	0.000388537	0	COL4A1_ITGA1_ITGB1	COL4A1 - (ITGA1+ITGB1)	COLLAGEN	ECM-Receptor	KEGG: hsa04512
Ovarian cancer	CD8.MAIT	COL4A1	ITGA1_ITGB1	0.000123536	0	COL4A1_ITGA1_ITGB1	COL4A1 - (ITGA1+ITGB1)	COLLAGEN	ECM-Receptor	KEGG: hsa04512
Ovarian cancer	CD8.NaiveLike	COL4A1	ITGA1_ITGB1	0.000685613	0	COL4A1_ITGA1_ITGB1	COL4A1 - (ITGA1+ITGB1)	COLLAGEN	ECM-Receptor	KEGG: hsa04512
Ovarian cancer	CD8.TEMRA	COL4A1	ITGA1_ITGB1	0.000957449	0	COL4A1_ITGA1_ITGB1	COL4A1 - (ITGA1+ITGB1)	COLLAGEN	ECM-Receptor	KEGG: hsa04512
Ovarian cancer	CD8.TEX	COL4A1	ITGA1_ITGB1	0.00141647	0	COL4A1_ITGA1_ITGB1	COL4A1 - (ITGA1+ITGB1)	COLLAGEN	ECM-Receptor	KEGG: hsa04512
Ovarian cancer	CD8.TPEX	COL4A1	ITGA1_ITGB1	0.000780628	0	COL4A1_ITGA1_ITGB1	COL4A1 - (ITGA1+ITGB1)	COLLAGEN	ECM-Receptor	KEGG: hsa04512
Ovarian cancer	CD8.CM	COL4A2	ITGA1_ITGB1	0.00046763	0	COL4A2_ITGA1_ITGB1	COL4A2 - (ITGA1+ITGB1)	COLLAGEN	ECM-Receptor	KEGG: hsa04512
Ovarian cancer	CD8.EM	COL4A2	ITGA1_ITGB1	0.000484099	0	COL4A2_ITGA1_ITGB1	COL4A2 - (ITGA1+ITGB1)	COLLAGEN	ECM-Receptor	KEGG: hsa04512
Ovarian cancer	CD8.MAIT	COL4A2	ITGA1_ITGB1	0.00015393	0	COL4A2_ITGA1_ITGB1	COL4A2 - (ITGA1+ITGB1)	COLLAGEN	ECM-Receptor	KEGG: hsa04512
Ovarian cancer	CD8.NaiveLike	COL4A2	ITGA1_ITGB1	0.00085418	0	COL4A2_ITGA1_ITGB1	COL4A2 - (ITGA1+ITGB1)	COLLAGEN	ECM-Receptor	KEGG: hsa04512
Ovarian cancer	CD8.TEMRA	COL4A2	ITGA1_ITGB1	0.00119277	0	COL4A2_ITGA1_ITGB1	COL4A2 - (ITGA1+ITGB1)	COLLAGEN	ECM-Receptor	KEGG: hsa04512
Ovarian cancer	CD8.TEX	COL4A2	ITGA1_ITGB1	0.00176442	0	COL4A2_ITGA1_ITGB1	COL4A2 - (ITGA1+ITGB1)	COLLAGEN	ECM-Receptor	KEGG: hsa04512
Ovarian cancer	CD8.TPEX	COL4A2	ITGA1_ITGB1	0.000972533	0	COL4A2_ITGA1_ITGB1	COL4A2 - (ITGA1+ITGB1)	COLLAGEN	ECM-Receptor	KEGG: hsa04512
Ovarian cancer	CD8.NaiveLike	COL1A1	ITGA2_ITGB1	0.0023396	0	COL1A1_ITGA2_ITGB1	COL1A1 - (ITGA2+ITGB1)	COLLAGEN	ECM-Receptor	KEGG: hsa04512
Ovarian cancer	CD8.TEMRA	COL1A1	ITGA2_ITGB1	0.00344349	0	COL1A1_ITGA2_ITGB1	COL1A1 - (ITGA2+ITGB1)	COLLAGEN	ECM-Receptor	KEGG: hsa04512
Ovarian cancer	CD8.TEX	COL1A1	ITGA2_ITGB1	0.00434211	0	COL1A1_ITGA2_ITGB1	COL1A1 - (ITGA2+ITGB1)	COLLAGEN	ECM-Receptor	KEGG: hsa04512
Ovarian cancer	CD8.TPEX	COL1A1	ITGA2_ITGB1	0.00261728	0	COL1A1_ITGA2_ITGB1	COL1A1 - (ITGA2+ITGB1)	COLLAGEN	ECM-Receptor	KEGG: hsa04512
Ovarian cancer	CD8.CM	COL1A2	ITGA2_ITGB1	0.00100548	0	COL1A2_ITGA2_ITGB1	COL1A2 - (ITGA2+ITGB1)	COLLAGEN	ECM-Receptor	KEGG: hsa04512
Ovarian cancer	CD8.EM	COL1A2	ITGA2_ITGB1	0.00101656	0	COL1A2_ITGA2_ITGB1	COL1A2 - (ITGA2+ITGB1)	COLLAGEN	ECM-Receptor	KEGG: hsa04512
Ovarian cancer	CD8.MAIT	COL1A2	ITGA2_ITGB1	0.0003355	0	COL1A2_ITGA2_ITGB1	COL1A2 - (ITGA2+ITGB1)	COLLAGEN	ECM-Receptor	KEGG: hsa04512
Ovarian cancer	CD8.NaiveLike	COL1A2	ITGA2_ITGB1	0.00194582	0	COL1A2_ITGA2_ITGB1	COL1A2 - (ITGA2+ITGB1)	COLLAGEN	ECM-Receptor	KEGG: hsa04512
Ovarian cancer	CD8.TEMRA	COL1A2	ITGA2_ITGB1	0.00286445	0	COL1A2_ITGA2_ITGB1	COL1A2 - (ITGA2+ITGB1)	COLLAGEN	ECM-Receptor	KEGG: hsa04512
Ovarian cancer	CD8.TEX	COL1A2	ITGA2_ITGB1	0.00361252	0	COL1A2_ITGA2_ITGB1	COL1A2 - (ITGA2+ITGB1)	COLLAGEN	ECM-Receptor	KEGG: hsa04512
Ovarian cancer	CD8.TPEX	COL1A2	ITGA2_ITGB1	0.00217687	0	COL1A2_ITGA2_ITGB1	COL1A2 - (ITGA2+ITGB1)	COLLAGEN	ECM-Receptor	KEGG: hsa04512
Ovarian cancer	CD8.CM	COL4A1	ITGA2_ITGB1	0.000330922	0	COL4A1_ITGA2_ITGB1	COL4A1 - (ITGA2+ITGB1)	COLLAGEN	ECM-Receptor	KEGG: hsa04512
Ovarian cancer	CD8.EM	COL4A1	ITGA2_ITGB1	0.00033457	0	COL4A1_ITGA2_ITGB1	COL4A1 - (ITGA2+ITGB1)	COLLAGEN	ECM-Receptor	KEGG: hsa04512
Ovarian cancer	CD8.MAIT	COL4A1	ITGA2_ITGB1	0.00011037	0	COL4A1_ITGA2_ITGB1	COL4A1 - (ITGA2+ITGB1)	COLLAGEN	ECM-Receptor	KEGG: hsa04512
Ovarian cancer	CD8.NaiveLike	COL4A1	ITGA2_ITGB1	0.000640813	0	COL4A1_ITGA2_ITGB1	COL4A1 - (ITGA2+ITGB1)	COLLAGEN	ECM-Receptor	KEGG: hsa04512
Ovarian cancer	CD8.TEMRA	COL4A1	ITGA2_ITGB1	0.000943924	0	COL4A1_ITGA2_ITGB1	COL4A1 - (ITGA2+ITGB1)	COLLAGEN	ECM-Receptor	KEGG: hsa04512
Ovarian cancer	CD8.TEX	COL4A1	ITGA2_ITGB1	0.00119103	0	COL4A1_ITGA2_ITGB1	COL4A1 - (ITGA2+ITGB1)	COLLAGEN	ECM-Receptor	KEGG: hsa04512
Ovarian cancer	CD8.TPEX	COL4A1	ITGA2_ITGB1	0.000717014	0	COL4A1_ITGA2_ITGB1	COL4A1 - (ITGA2+ITGB1)	COLLAGEN	ECM-Receptor	KEGG: hsa04512
Ovarian cancer	CD8.CM	COL4A2	ITGA2_ITGB1	0.000412319	0	COL4A2_ITGA2_ITGB1	COL4A2 - (ITGA2+ITGB1)	COLLAGEN	ECM-Receptor	KEGG: hsa04512
Ovarian cancer	CD8.EM	COL4A2	ITGA2_ITGB1	0.000416865	0	COL4A2_ITGA2_ITGB1	COL4A2 - (ITGA2+ITGB1)	COLLAGEN	ECM-Receptor	KEGG: hsa04512
Ovarian cancer	CD8.MAIT	COL4A2	ITGA2_ITGB1	0.000137525	0	COL4A2_ITGA2_ITGB1	COL4A2 - (ITGA2+ITGB1)	COLLAGEN	ECM-Receptor	KEGG: hsa04512
Ovarian cancer	CD8.NaiveLike	COL4A2	ITGA2_ITGB1	0.000798374	0	COL4A2_ITGA2_ITGB1	COL4A2 - (ITGA2+ITGB1)	COLLAGEN	ECM-Receptor	KEGG: hsa04512
Ovarian cancer	CD8.TEMRA	COL4A2	ITGA2_ITGB1	0.00117592	0	COL4A2_ITGA2_ITGB1	COL4A2 - (ITGA2+ITGB1)	COLLAGEN	ECM-Receptor	KEGG: hsa04512
Ovarian cancer	CD8.TEX	COL4A2	ITGA2_ITGB1	0.00148368	0	COL4A2_ITGA2_ITGB1	COL4A2 - (ITGA2+ITGB1)	COLLAGEN	ECM-Receptor	KEGG: hsa04512
Ovarian cancer	CD8.TPEX	COL4A2	ITGA2_ITGB1	0.000893294	0	COL4A2_ITGA2_ITGB1	COL4A2 - (ITGA2+ITGB1)	COLLAGEN	ECM-Receptor	KEGG: hsa04512
Ovarian cancer	CD8.CM	FN1	ITGA4_ITGB1	0.000906134	0	FN1_ITGA4_ITGB1	FN1 - (ITGA4+ITGB1)	FN1	ECM-Receptor	KEGG: hsa04512
Ovarian cancer	CD8.EM	FN1	ITGA4_ITGB1	0.000890291	0	FN1_ITGA4_ITGB1	FN1 - (ITGA4+ITGB1)	FN1	ECM-Receptor	KEGG: hsa04512
Ovarian cancer	CD8.NaiveLike	FN1	ITGA4_ITGB1	0.00116889	0	FN1_ITGA4_ITGB1	FN1 - (ITGA4+ITGB1)	FN1	ECM-Receptor	KEGG: hsa04512
Ovarian cancer	CD8.TEMRA	FN1	ITGA4_ITGB1	0.00197584	0	FN1_ITGA4_ITGB1	FN1 - (ITGA4+ITGB1)	FN1	ECM-Receptor	KEGG: hsa04512
Ovarian cancer	CD8.TEX	FN1	ITGA4_ITGB1	0.00200531	0	FN1_ITGA4_ITGB1	FN1 - (ITGA4+ITGB1)	FN1	ECM-Receptor	KEGG: hsa04512
Ovarian cancer	CD8.TPEX	FN1	ITGA4_ITGB1	0.00146781	0	FN1_ITGA4_ITGB1	FN1 - (ITGA4+ITGB1)	FN1	ECM-Receptor	KEGG: hsa04512
Ovarian cancer	CD8.NaiveLike	FN1	ITGA5_ITGB1	0.000842915	0	FN1_ITGA5_ITGB1	FN1 - (ITGA5+ITGB1)	FN1	ECM-Receptor	KEGG: hsa04512
Ovarian cancer	CD8.TEMRA	FN1	ITGA5_ITGB1	0.00122681	0	FN1_ITGA5_ITGB1	FN1 - (ITGA5+ITGB1)	FN1	ECM-Receptor	KEGG: hsa04512
Ovarian cancer	CD8.TEX	FN1	ITGA5_ITGB1	0.00122751	0	FN1_ITGA5_ITGB1	FN1 - (ITGA5+ITGB1)	FN1	ECM-Receptor	KEGG: hsa04512
Ovarian cancer	CD8.TPEX	FN1	ITGA5_ITGB1	0.000827518	0	FN1_ITGA5_ITGB1	FN1 - (ITGA5+ITGB1)	FN1	ECM-Receptor	KEGG: hsa04512
Ovarian cancer	CD8.NaiveLike	FN1	ITGA8_ITGB1	0.00124564	0	FN1_ITGA8_ITGB1	FN1 - (ITGA8+ITGB1)	FN1	ECM-Receptor	KEGG: hsa04512
Ovarian cancer	CD8.TEMRA	FN1	ITGA8_ITGB1	0.00182836	0	FN1_ITGA8_ITGB1	FN1 - (ITGA8+ITGB1)	FN1	ECM-Receptor	KEGG: hsa04512
Ovarian cancer	CD8.TEX	FN1	ITGA8_ITGB1	0.00203201	0	FN1_ITGA8_ITGB1	FN1 - (ITGA8+ITGB1)	FN1	ECM-Receptor	KEGG: hsa04512
Ovarian cancer	CD8.TPEX	FN1	ITGA8_ITGB1	0.001271	0	FN1_ITGA8_ITGB1	FN1 - (ITGA8+ITGB1)	FN1	ECM-Receptor	KEGG: hsa04512
Ovarian cancer	CD8.CM	LAMA5	ITGA1_ITGB1	0.000688409	0	LAMA5_ITGA1_ITGB1	LAMA5 - (ITGA1+ITGB1)	LAMININ	ECM-Receptor	KEGG: hsa04512
Ovarian cancer	CD8.EM	LAMA5	ITGA1_ITGB1	0.000712648	0	LAMA5_ITGA1_ITGB1	LAMA5 - (ITGA1+ITGB1)	LAMININ	ECM-Receptor	KEGG: hsa04512
Ovarian cancer	CD8.MAIT	LAMA5	ITGA1_ITGB1	0.000226638	0	LAMA5_ITGA1_ITGB1	LAMA5 - (ITGA1+ITGB1)	LAMININ	ECM-Receptor	KEGG: hsa04512
Ovarian cancer	CD8.NaiveLike	LAMA5	ITGA1_ITGB1	0.00125723	0	LAMA5_ITGA1_ITGB1	LAMA5 - (ITGA1+ITGB1)	LAMININ	ECM-Receptor	KEGG: hsa04512
Ovarian cancer	CD8.TEMRA	LAMA5	ITGA1_ITGB1	0.0017553	0	LAMA5_ITGA1_ITGB1	LAMA5 - (ITGA1+ITGB1)	LAMININ	ECM-Receptor	KEGG: hsa04512
Ovarian cancer	CD8.TEX	LAMA5	ITGA1_ITGB1	0.00259584	0	LAMA5_ITGA1_ITGB1	LAMA5 - (ITGA1+ITGB1)	LAMININ	ECM-Receptor	KEGG: hsa04512
Ovarian cancer	CD8.TPEX	LAMA5	ITGA1_ITGB1	0.00143135	0	LAMA5_ITGA1_ITGB1	LAMA5 - (ITGA1+ITGB1)	LAMININ	ECM-Receptor	KEGG: hsa04512
Ovarian cancer	CD8.CM	LAMB3	ITGA1_ITGB1	0.000753829	0	LAMB3_ITGA1_ITGB1	LAMB3 - (ITGA1+ITGB1)	LAMININ	ECM-Receptor	KEGG: hsa04512
Ovarian cancer	CD8.EM	LAMB3	ITGA1_ITGB1	0.00078037	0	LAMB3_ITGA1_ITGB1	LAMB3 - (ITGA1+ITGB1)	LAMININ	ECM-Receptor	KEGG: hsa04512
Ovarian cancer	CD8.MAIT	LAMB3	ITGA1_ITGB1	0.000248186	0	LAMB3_ITGA1_ITGB1	LAMB3 - (ITGA1+ITGB1)	LAMININ	ECM-Receptor	KEGG: hsa04512
Ovarian cancer	CD8.NaiveLike	LAMB3	ITGA1_ITGB1	0.00137663	0	LAMB3_ITGA1_ITGB1	LAMB3 - (ITGA1+ITGB1)	LAMININ	ECM-Receptor	KEGG: hsa04512
Ovarian cancer	CD8.TEMRA	LAMB3	ITGA1_ITGB1	0.00192192	0	LAMB3_ITGA1_ITGB1	LAMB3 - (ITGA1+ITGB1)	LAMININ	ECM-Receptor	KEGG: hsa04512
Ovarian cancer	CD8.TEX	LAMB3	ITGA1_ITGB1	0.00284202	0	LAMB3_ITGA1_ITGB1	LAMB3 - (ITGA1+ITGB1)	LAMININ	ECM-Receptor	KEGG: hsa04512
Ovarian cancer	CD8.TPEX	LAMB3	ITGA1_ITGB1	0.00156726	0	LAMB3_ITGA1_ITGB1	LAMB3 - (ITGA1+ITGB1)	LAMININ	ECM-Receptor	KEGG: hsa04512
Ovarian cancer	CD8.CM	LAMC1	ITGA1_ITGB1	0.000863541	0	LAMC1_ITGA1_ITGB1	LAMC1 - (ITGA1+ITGB1)	LAMININ	ECM-Receptor	KEGG: hsa04512
Ovarian cancer	CD8.EM	LAMC1	ITGA1_ITGB1	0.000893941	0	LAMC1_ITGA1_ITGB1	LAMC1 - (ITGA1+ITGB1)	LAMININ	ECM-Receptor	KEGG: hsa04512
Ovarian cancer	CD8.MAIT	LAMC1	ITGA1_ITGB1	0.000284328	0	LAMC1_ITGA1_ITGB1	LAMC1 - (ITGA1+ITGB1)	LAMININ	ECM-Receptor	KEGG: hsa04512
Ovarian cancer	CD8.NaiveLike	LAMC1	ITGA1_ITGB1	0.00157684	0	LAMC1_ITGA1_ITGB1	LAMC1 - (ITGA1+ITGB1)	LAMININ	ECM-Receptor	KEGG: hsa04512
Ovarian cancer	CD8.TEMRA	LAMC1	ITGA1_ITGB1	0.00220126	0	LAMC1_ITGA1_ITGB1	LAMC1 - (ITGA1+ITGB1)	LAMININ	ECM-Receptor	KEGG: hsa04512
Ovarian cancer	CD8.TEX	LAMC1	ITGA1_ITGB1	0.00325465	0	LAMC1_ITGA1_ITGB1	LAMC1 - (ITGA1+ITGB1)	LAMININ	ECM-Receptor	KEGG: hsa04512
Ovarian cancer	CD8.TPEX	LAMC1	ITGA1_ITGB1	0.00179514	0	LAMC1_ITGA1_ITGB1	LAMC1 - (ITGA1+ITGB1)	LAMININ	ECM-Receptor	KEGG: hsa04512
Ovarian cancer	CD8.CM	LAMA5	ITGA2_ITGB1	0.000607001	0	LAMA5_ITGA2_ITGB1	LAMA5 - (ITGA2+ITGB1)	LAMININ	ECM-Receptor	KEGG: hsa04512
Ovarian cancer	CD8.EM	LAMA5	ITGA2_ITGB1	0.000613691	0	LAMA5_ITGA2_ITGB1	LAMA5 - (ITGA2+ITGB1)	LAMININ	ECM-Receptor	KEGG: hsa04512
Ovarian cancer	CD8.MAIT	LAMA5	ITGA2_ITGB1	0.000202485	0	LAMA5_ITGA2_ITGB1	LAMA5 - (ITGA2+ITGB1)	LAMININ	ECM-Receptor	KEGG: hsa04512
Ovarian cancer	CD8.NaiveLike	LAMA5	ITGA2_ITGB1	0.00117512	0	LAMA5_ITGA2_ITGB1	LAMA5 - (ITGA2+ITGB1)	LAMININ	ECM-Receptor	KEGG: hsa04512
Ovarian cancer	CD8.TEMRA	LAMA5	ITGA2_ITGB1	0.00173053	0	LAMA5_ITGA2_ITGB1	LAMA5 - (ITGA2+ITGB1)	LAMININ	ECM-Receptor	KEGG: hsa04512
Ovarian cancer	CD8.TEX	LAMA5	ITGA2_ITGB1	0.00218311	0	LAMA5_ITGA2_ITGB1	LAMA5 - (ITGA2+ITGB1)	LAMININ	ECM-Receptor	KEGG: hsa04512
Ovarian cancer	CD8.TPEX	LAMA5	ITGA2_ITGB1	0.00131477	0	LAMA5_ITGA2_ITGB1	LAMA5 - (ITGA2+ITGB1)	LAMININ	ECM-Receptor	KEGG: hsa04512
Ovarian cancer	CD8.CM	LAMB3	ITGA2_ITGB1	0.000664689	0	LAMB3_ITGA2_ITGB1	LAMB3 - (ITGA2+ITGB1)	LAMININ	ECM-Receptor	KEGG: hsa04512
Ovarian cancer	CD8.EM	LAMB3	ITGA2_ITGB1	0.000672016	0	LAMB3_ITGA2_ITGB1	LAMB3 - (ITGA2+ITGB1)	LAMININ	ECM-Receptor	KEGG: hsa04512
Ovarian cancer	CD8.MAIT	LAMB3	ITGA2_ITGB1	0.000221738	0	LAMB3_ITGA2_ITGB1	LAMB3 - (ITGA2+ITGB1)	LAMININ	ECM-Receptor	KEGG: hsa04512
Ovarian cancer	CD8.NaiveLike	LAMB3	ITGA2_ITGB1	0.00128674	0	LAMB3_ITGA2_ITGB1	LAMB3 - (ITGA2+ITGB1)	LAMININ	ECM-Receptor	KEGG: hsa04512
Ovarian cancer	CD8.TEMRA	LAMB3	ITGA2_ITGB1	0.00189479	0	LAMB3_ITGA2_ITGB1	LAMB3 - (ITGA2+ITGB1)	LAMININ	ECM-Receptor	KEGG: hsa04512
Ovarian cancer	CD8.TEX	LAMB3	ITGA2_ITGB1	0.00239024	0	LAMB3_ITGA2_ITGB1	LAMB3 - (ITGA2+ITGB1)	LAMININ	ECM-Receptor	KEGG: hsa04512
Ovarian cancer	CD8.TPEX	LAMB3	ITGA2_ITGB1	0.00143963	0	LAMB3_ITGA2_ITGB1	LAMB3 - (ITGA2+ITGB1)	LAMININ	ECM-Receptor	KEGG: hsa04512
Ovarian cancer	CD8.CM	LAMC1	ITGA2_ITGB1	0.000761438	0	LAMC1_ITGA2_ITGB1	LAMC1 - (ITGA2+ITGB1)	LAMININ	ECM-Receptor	KEGG: hsa04512
Ovarian cancer	CD8.EM	LAMC1	ITGA2_ITGB1	0.00076983	0	LAMC1_ITGA2_ITGB1	LAMC1 - (ITGA2+ITGB1)	LAMININ	ECM-Receptor	KEGG: hsa04512
Ovarian cancer	CD8.MAIT	LAMC1	ITGA2_ITGB1	0.000254029	0	LAMC1_ITGA2_ITGB1	LAMC1 - (ITGA2+ITGB1)	LAMININ	ECM-Receptor	KEGG: hsa04512
Ovarian cancer	CD8.NaiveLike	LAMC1	ITGA2_ITGB1	0.00147389	0	LAMC1_ITGA2_ITGB1	LAMC1 - (ITGA2+ITGB1)	LAMININ	ECM-Receptor	KEGG: hsa04512
Ovarian cancer	CD8.TEMRA	LAMC1	ITGA2_ITGB1	0.0021702	0	LAMC1_ITGA2_ITGB1	LAMC1 - (ITGA2+ITGB1)	LAMININ	ECM-Receptor	KEGG: hsa04512
Ovarian cancer	CD8.TEX	LAMC1	ITGA2_ITGB1	0.00273746	0	LAMC1_ITGA2_ITGB1	LAMC1 - (ITGA2+ITGB1)	LAMININ	ECM-Receptor	KEGG: hsa04512
Ovarian cancer	CD8.TPEX	LAMC1	ITGA2_ITGB1	0.00164899	0	LAMC1_ITGA2_ITGB1	LAMC1 - (ITGA2+ITGB1)	LAMININ	ECM-Receptor	KEGG: hsa04512
Ovarian cancer	CD8.CM	LAMA5	ITGA6_ITGB1	0.000450826	0	LAMA5_ITGA6_ITGB1	LAMA5 - (ITGA6+ITGB1)	LAMININ	ECM-Receptor	KEGG: hsa04512
Ovarian cancer	CD8.EM	LAMA5	ITGA6_ITGB1	0.000443235	0	LAMA5_ITGA6_ITGB1	LAMA5 - (ITGA6+ITGB1)	LAMININ	ECM-Receptor	KEGG: hsa04512
Ovarian cancer	CD8.MAIT	LAMA5	ITGA6_ITGB1	0.000196854	0	LAMA5_ITGA6_ITGB1	LAMA5 - (ITGA6+ITGB1)	LAMININ	ECM-Receptor	KEGG: hsa04512
Ovarian cancer	CD8.NaiveLike	LAMA5	ITGA6_ITGB1	0.000962738	0	LAMA5_ITGA6_ITGB1	LAMA5 - (ITGA6+ITGB1)	LAMININ	ECM-Receptor	KEGG: hsa04512
Ovarian cancer	CD8.TEMRA	LAMA5	ITGA6_ITGB1	0.00130037	0	LAMA5_ITGA6_ITGB1	LAMA5 - (ITGA6+ITGB1)	LAMININ	ECM-Receptor	KEGG: hsa04512
Ovarian cancer	CD8.TEX	LAMA5	ITGA6_ITGB1	0.00139894	0	LAMA5_ITGA6_ITGB1	LAMA5 - (ITGA6+ITGB1)	LAMININ	ECM-Receptor	KEGG: hsa04512
Ovarian cancer	CD8.TPEX	LAMA5	ITGA6_ITGB1	0.000898869	0	LAMA5_ITGA6_ITGB1	LAMA5 - (ITGA6+ITGB1)	LAMININ	ECM-Receptor	KEGG: hsa04512
Ovarian cancer	CD8.CM	LAMB3	ITGA6_ITGB1	0.00049368	0	LAMB3_ITGA6_ITGB1	LAMB3 - (ITGA6+ITGB1)	LAMININ	ECM-Receptor	KEGG: hsa04512
Ovarian cancer	CD8.EM	LAMB3	ITGA6_ITGB1	0.000485368	0	LAMB3_ITGA6_ITGB1	LAMB3 - (ITGA6+ITGB1)	LAMININ	ECM-Receptor	KEGG: hsa04512
Ovarian cancer	CD8.MAIT	LAMB3	ITGA6_ITGB1	0.000215571	0	LAMB3_ITGA6_ITGB1	LAMB3 - (ITGA6+ITGB1)	LAMININ	ECM-Receptor	KEGG: hsa04512
Ovarian cancer	CD8.NaiveLike	LAMB3	ITGA6_ITGB1	0.0010542	0	LAMB3_ITGA6_ITGB1	LAMB3 - (ITGA6+ITGB1)	LAMININ	ECM-Receptor	KEGG: hsa04512
Ovarian cancer	CD8.TEMRA	LAMB3	ITGA6_ITGB1	0.00142387	0	LAMB3_ITGA6_ITGB1	LAMB3 - (ITGA6+ITGB1)	LAMININ	ECM-Receptor	KEGG: hsa04512
Ovarian cancer	CD8.TEX	LAMB3	ITGA6_ITGB1	0.00153177	0	LAMB3_ITGA6_ITGB1	LAMB3 - (ITGA6+ITGB1)	LAMININ	ECM-Receptor	KEGG: hsa04512
Ovarian cancer	CD8.TPEX	LAMB3	ITGA6_ITGB1	0.00098427	0	LAMB3_ITGA6_ITGB1	LAMB3 - (ITGA6+ITGB1)	LAMININ	ECM-Receptor	KEGG: hsa04512
Ovarian cancer	CD8.CM	LAMC1	ITGA6_ITGB1	0.000565551	0	LAMC1_ITGA6_ITGB1	LAMC1 - (ITGA6+ITGB1)	LAMININ	ECM-Receptor	KEGG: hsa04512
Ovarian cancer	CD8.EM	LAMC1	ITGA6_ITGB1	0.00055603	0	LAMC1_ITGA6_ITGB1	LAMC1 - (ITGA6+ITGB1)	LAMININ	ECM-Receptor	KEGG: hsa04512
Ovarian cancer	CD8.MAIT	LAMC1	ITGA6_ITGB1	0.000246964	0	LAMC1_ITGA6_ITGB1	LAMC1 - (ITGA6+ITGB1)	LAMININ	ECM-Receptor	KEGG: hsa04512
Ovarian cancer	CD8.NaiveLike	LAMC1	ITGA6_ITGB1	0.00120758	0	LAMC1_ITGA6_ITGB1	LAMC1 - (ITGA6+ITGB1)	LAMININ	ECM-Receptor	KEGG: hsa04512
Ovarian cancer	CD8.TEMRA	LAMC1	ITGA6_ITGB1	0.00163094	0	LAMC1_ITGA6_ITGB1	LAMC1 - (ITGA6+ITGB1)	LAMININ	ECM-Receptor	KEGG: hsa04512
Ovarian cancer	CD8.TEX	LAMC1	ITGA6_ITGB1	0.00175451	0	LAMC1_ITGA6_ITGB1	LAMC1 - (ITGA6+ITGB1)	LAMININ	ECM-Receptor	KEGG: hsa04512
Ovarian cancer	CD8.TPEX	LAMC1	ITGA6_ITGB1	0.00112748	0	LAMC1_ITGA6_ITGB1	LAMC1 - (ITGA6+ITGB1)	LAMININ	ECM-Receptor	KEGG: hsa04512
Ovarian cancer	CD8.CM	LAMA5	ITGA7_ITGB1	0.00038918	0	LAMA5_ITGA7_ITGB1	LAMA5 - (ITGA7+ITGB1)	LAMININ	ECM-Receptor	KEGG: hsa04512
Ovarian cancer	CD8.EM	LAMA5	ITGA7_ITGB1	0.000374926	0	LAMA5_ITGA7_ITGB1	LAMA5 - (ITGA7+ITGB1)	LAMININ	ECM-Receptor	KEGG: hsa04512
Ovarian cancer	CD8.MAIT	LAMA5	ITGA7_ITGB1	0.000167081	0	LAMA5_ITGA7_ITGB1	LAMA5 - (ITGA7+ITGB1)	LAMININ	ECM-Receptor	KEGG: hsa04512
Ovarian cancer	CD8.NaiveLike	LAMA5	ITGA7_ITGB1	0.000728413	0	LAMA5_ITGA7_ITGB1	LAMA5 - (ITGA7+ITGB1)	LAMININ	ECM-Receptor	KEGG: hsa04512
Ovarian cancer	CD8.TEMRA	LAMA5	ITGA7_ITGB1	0.00105364	0	LAMA5_ITGA7_ITGB1	LAMA5 - (ITGA7+ITGB1)	LAMININ	ECM-Receptor	KEGG: hsa04512
Ovarian cancer	CD8.TEX	LAMA5	ITGA7_ITGB1	0.00118351	0	LAMA5_ITGA7_ITGB1	LAMA5 - (ITGA7+ITGB1)	LAMININ	ECM-Receptor	KEGG: hsa04512
Ovarian cancer	CD8.TPEX	LAMA5	ITGA7_ITGB1	0.00073757	0	LAMA5_ITGA7_ITGB1	LAMA5 - (ITGA7+ITGB1)	LAMININ	ECM-Receptor	KEGG: hsa04512
Ovarian cancer	CD8.CM	LAMB3	ITGA7_ITGB1	0.000426177	0	LAMB3_ITGA7_ITGB1	LAMB3 - (ITGA7+ITGB1)	LAMININ	ECM-Receptor	KEGG: hsa04512
Ovarian cancer	CD8.EM	LAMB3	ITGA7_ITGB1	0.000410568	0	LAMB3_ITGA7_ITGB1	LAMB3 - (ITGA7+ITGB1)	LAMININ	ECM-Receptor	KEGG: hsa04512
Ovarian cancer	CD8.MAIT	LAMB3	ITGA7_ITGB1	0.000182968	0	LAMB3_ITGA7_ITGB1	LAMB3 - (ITGA7+ITGB1)	LAMININ	ECM-Receptor	KEGG: hsa04512
Ovarian cancer	CD8.NaiveLike	LAMB3	ITGA7_ITGB1	0.000797631	0	LAMB3_ITGA7_ITGB1	LAMB3 - (ITGA7+ITGB1)	LAMININ	ECM-Receptor	KEGG: hsa04512
Ovarian cancer	CD8.TEMRA	LAMB3	ITGA7_ITGB1	0.00115373	0	LAMB3_ITGA7_ITGB1	LAMB3 - (ITGA7+ITGB1)	LAMININ	ECM-Receptor	KEGG: hsa04512
Ovarian cancer	CD8.TEX	LAMB3	ITGA7_ITGB1	0.00129592	0	LAMB3_ITGA7_ITGB1	LAMB3 - (ITGA7+ITGB1)	LAMININ	ECM-Receptor	KEGG: hsa04512
Ovarian cancer	CD8.TPEX	LAMB3	ITGA7_ITGB1	0.000807658	0	LAMB3_ITGA7_ITGB1	LAMB3 - (ITGA7+ITGB1)	LAMININ	ECM-Receptor	KEGG: hsa04512
Ovarian cancer	CD8.CM	LAMC1	ITGA7_ITGB1	0.000488226	0	LAMC1_ITGA7_ITGB1	LAMC1 - (ITGA7+ITGB1)	LAMININ	ECM-Receptor	KEGG: hsa04512
Ovarian cancer	CD8.EM	LAMC1	ITGA7_ITGB1	0.000470345	0	LAMC1_ITGA7_ITGB1	LAMC1 - (ITGA7+ITGB1)	LAMININ	ECM-Receptor	KEGG: hsa04512
Ovarian cancer	CD8.MAIT	LAMC1	ITGA7_ITGB1	0.000209614	0	LAMC1_ITGA7_ITGB1	LAMC1 - (ITGA7+ITGB1)	LAMININ	ECM-Receptor	KEGG: hsa04512
Ovarian cancer	CD8.NaiveLike	LAMC1	ITGA7_ITGB1	0.000913713	0	LAMC1_ITGA7_ITGB1	LAMC1 - (ITGA7+ITGB1)	LAMININ	ECM-Receptor	KEGG: hsa04512
Ovarian cancer	CD8.TEMRA	LAMC1	ITGA7_ITGB1	0.00132157	0	LAMC1_ITGA7_ITGB1	LAMC1 - (ITGA7+ITGB1)	LAMININ	ECM-Receptor	KEGG: hsa04512
Ovarian cancer	CD8.TEX	LAMC1	ITGA7_ITGB1	0.00148441	0	LAMC1_ITGA7_ITGB1	LAMC1 - (ITGA7+ITGB1)	LAMININ	ECM-Receptor	KEGG: hsa04512
Ovarian cancer	CD8.TPEX	LAMC1	ITGA7_ITGB1	0.000925197	0	LAMC1_ITGA7_ITGB1	LAMC1 - (ITGA7+ITGB1)	LAMININ	ECM-Receptor	KEGG: hsa04512
Ovarian cancer	CD8.CM	VTN	ITGA8_ITGB1	0.000171202	0	VTN_ITGA8_ITGB1	VTN - (ITGA8+ITGB1)	VTN	ECM-Receptor	KEGG: hsa04512
Ovarian cancer	CD8.EM	VTN	ITGA8_ITGB1	0.000169346	0.02	VTN_ITGA8_ITGB1	VTN - (ITGA8+ITGB1)	VTN	ECM-Receptor	KEGG: hsa04512
Ovarian cancer	CD8.NaiveLike	VTN	ITGA8_ITGB1	0.000333897	0	VTN_ITGA8_ITGB1	VTN - (ITGA8+ITGB1)	VTN	ECM-Receptor	KEGG: hsa04512
Ovarian cancer	CD8.TEMRA	VTN	ITGA8_ITGB1	0.000490308	0	VTN_ITGA8_ITGB1	VTN - (ITGA8+ITGB1)	VTN	ECM-Receptor	KEGG: hsa04512
Ovarian cancer	CD8.TEX	VTN	ITGA8_ITGB1	0.000545001	0	VTN_ITGA8_ITGB1	VTN - (ITGA8+ITGB1)	VTN	ECM-Receptor	KEGG: hsa04512
Ovarian cancer	CD8.TPEX	VTN	ITGA8_ITGB1	0.000340701	0	VTN_ITGA8_ITGB1	VTN - (ITGA8+ITGB1)	VTN	ECM-Receptor	KEGG: hsa04512
Ovarian cancer	CD8.CM	FN1	ITGA4_ITGB7	0.000597125	0	FN1_ITGA4_ITGB7	FN1 - (ITGA4+ITGB7)	FN1	ECM-Receptor	KEGG: hsa04512
Ovarian cancer	CD8.EM	FN1	ITGA4_ITGB7	0.000649382	0	FN1_ITGA4_ITGB7	FN1 - (ITGA4+ITGB7)	FN1	ECM-Receptor	KEGG: hsa04512
Ovarian cancer	CD8.MAIT	FN1	ITGA4_ITGB7	0.00049236	0	FN1_ITGA4_ITGB7	FN1 - (ITGA4+ITGB7)	FN1	ECM-Receptor	KEGG: hsa04512
Ovarian cancer	CD8.NaiveLike	FN1	ITGA4_ITGB7	0.000552339	0	FN1_ITGA4_ITGB7	FN1 - (ITGA4+ITGB7)	FN1	ECM-Receptor	KEGG: hsa04512
Ovarian cancer	CD8.TEMRA	FN1	ITGA4_ITGB7	0.0014296	0	FN1_ITGA4_ITGB7	FN1 - (ITGA4+ITGB7)	FN1	ECM-Receptor	KEGG: hsa04512
Ovarian cancer	CD8.TEX	FN1	ITGA4_ITGB7	0.00144291	0	FN1_ITGA4_ITGB7	FN1 - (ITGA4+ITGB7)	FN1	ECM-Receptor	KEGG: hsa04512
Ovarian cancer	CD8.TPEX	FN1	ITGA4_ITGB7	0.00108671	0	FN1_ITGA4_ITGB7	FN1 - (ITGA4+ITGB7)	FN1	ECM-Receptor	KEGG: hsa04512
Ovarian cancer	CD8.CM	LAMA5	ITGA6_ITGB4	0.000107107	0	LAMA5_ITGA6_ITGB4	LAMA5 - (ITGA6+ITGB4)	LAMININ	ECM-Receptor	KEGG: hsa04512
Ovarian cancer	CD8.EM	LAMA5	ITGA6_ITGB4	0.000104434	0	LAMA5_ITGA6_ITGB4	LAMA5 - (ITGA6+ITGB4)	LAMININ	ECM-Receptor	KEGG: hsa04512
Ovarian cancer	CD8.MAIT	LAMA5	ITGA6_ITGB4	6.05e-05	0	LAMA5_ITGA6_ITGB4	LAMA5 - (ITGA6+ITGB4)	LAMININ	ECM-Receptor	KEGG: hsa04512
Ovarian cancer	CD8.NaiveLike	LAMA5	ITGA6_ITGB4	0.000249914	0	LAMA5_ITGA6_ITGB4	LAMA5 - (ITGA6+ITGB4)	LAMININ	ECM-Receptor	KEGG: hsa04512
Ovarian cancer	CD8.TEMRA	LAMA5	ITGA6_ITGB4	0.00031018	0	LAMA5_ITGA6_ITGB4	LAMA5 - (ITGA6+ITGB4)	LAMININ	ECM-Receptor	KEGG: hsa04512
Ovarian cancer	CD8.TEX	LAMA5	ITGA6_ITGB4	0.000323229	0	LAMA5_ITGA6_ITGB4	LAMA5 - (ITGA6+ITGB4)	LAMININ	ECM-Receptor	KEGG: hsa04512
Ovarian cancer	CD8.TPEX	LAMA5	ITGA6_ITGB4	0.000213169	0	LAMA5_ITGA6_ITGB4	LAMA5 - (ITGA6+ITGB4)	LAMININ	ECM-Receptor	KEGG: hsa04512
Ovarian cancer	CD8.CM	LAMB3	ITGA6_ITGB4	0.000117292	0	LAMB3_ITGA6_ITGB4	LAMB3 - (ITGA6+ITGB4)	LAMININ	ECM-Receptor	KEGG: hsa04512
Ovarian cancer	CD8.EM	LAMB3	ITGA6_ITGB4	0.000114365	0	LAMB3_ITGA6_ITGB4	LAMB3 - (ITGA6+ITGB4)	LAMININ	ECM-Receptor	KEGG: hsa04512
Ovarian cancer	CD8.MAIT	LAMB3	ITGA6_ITGB4	6.63e-05	0	LAMB3_ITGA6_ITGB4	LAMB3 - (ITGA6+ITGB4)	LAMININ	ECM-Receptor	KEGG: hsa04512
Ovarian cancer	CD8.NaiveLike	LAMB3	ITGA6_ITGB4	0.000273675	0	LAMB3_ITGA6_ITGB4	LAMB3 - (ITGA6+ITGB4)	LAMININ	ECM-Receptor	KEGG: hsa04512
Ovarian cancer	CD8.TEMRA	LAMB3	ITGA6_ITGB4	0.000339669	0	LAMB3_ITGA6_ITGB4	LAMB3 - (ITGA6+ITGB4)	LAMININ	ECM-Receptor	KEGG: hsa04512
Ovarian cancer	CD8.TEX	LAMB3	ITGA6_ITGB4	0.000353958	0	LAMB3_ITGA6_ITGB4	LAMB3 - (ITGA6+ITGB4)	LAMININ	ECM-Receptor	KEGG: hsa04512
Ovarian cancer	CD8.TPEX	LAMB3	ITGA6_ITGB4	0.000233438	0	LAMB3_ITGA6_ITGB4	LAMB3 - (ITGA6+ITGB4)	LAMININ	ECM-Receptor	KEGG: hsa04512
Ovarian cancer	CD8.CM	LAMC1	ITGA6_ITGB4	0.000134375	0	LAMC1_ITGA6_ITGB4	LAMC1 - (ITGA6+ITGB4)	LAMININ	ECM-Receptor	KEGG: hsa04512
Ovarian cancer	CD8.EM	LAMC1	ITGA6_ITGB4	0.000131022	0	LAMC1_ITGA6_ITGB4	LAMC1 - (ITGA6+ITGB4)	LAMININ	ECM-Receptor	KEGG: hsa04512
Ovarian cancer	CD8.MAIT	LAMC1	ITGA6_ITGB4	7.59e-05	0	LAMC1_ITGA6_ITGB4	LAMC1 - (ITGA6+ITGB4)	LAMININ	ECM-Receptor	KEGG: hsa04512
Ovarian cancer	CD8.NaiveLike	LAMC1	ITGA6_ITGB4	0.000313528	0	LAMC1_ITGA6_ITGB4	LAMC1 - (ITGA6+ITGB4)	LAMININ	ECM-Receptor	KEGG: hsa04512
Ovarian cancer	CD8.TEMRA	LAMC1	ITGA6_ITGB4	0.000389127	0	LAMC1_ITGA6_ITGB4	LAMC1 - (ITGA6+ITGB4)	LAMININ	ECM-Receptor	KEGG: hsa04512
Ovarian cancer	CD8.TEX	LAMC1	ITGA6_ITGB4	0.000405496	0	LAMC1_ITGA6_ITGB4	LAMC1 - (ITGA6+ITGB4)	LAMININ	ECM-Receptor	KEGG: hsa04512
Ovarian cancer	CD8.TPEX	LAMC1	ITGA6_ITGB4	0.000267432	0	LAMC1_ITGA6_ITGB4	LAMC1 - (ITGA6+ITGB4)	LAMININ	ECM-Receptor	KEGG: hsa04512
Ovarian cancer	CD8.CM	FN1	CD44	0.00382242	0	FN1_CD44	FN1 - CD44	FN1	ECM-Receptor	KEGG: hsa04512
Ovarian cancer	CD8.EM	FN1	CD44	0.00280868	0	FN1_CD44	FN1 - CD44	FN1	ECM-Receptor	KEGG: hsa04512
Ovarian cancer	CD8.MAIT	FN1	CD44	0.00275325	0	FN1_CD44	FN1 - CD44	FN1	ECM-Receptor	KEGG: hsa04512
Ovarian cancer	CD8.NaiveLike	FN1	CD44	0.00410035	0	FN1_CD44	FN1 - CD44	FN1	ECM-Receptor	KEGG: hsa04512
Ovarian cancer	CD8.TEMRA	FN1	CD44	0.00233297	0	FN1_CD44	FN1 - CD44	FN1	ECM-Receptor	KEGG: hsa04512
Ovarian cancer	CD8.TEX	FN1	CD44	0.00272207	0	FN1_CD44	FN1 - CD44	FN1	ECM-Receptor	KEGG: hsa04512
Ovarian cancer	CD8.TPEX	FN1	CD44	0.00281395	0	FN1_CD44	FN1 - CD44	FN1	ECM-Receptor	KEGG: hsa04512
Ovarian cancer	CD8.CM	COL1A1	CD44	0.00716319	0	COL1A1_CD44	COL1A1 - CD44	COLLAGEN	ECM-Receptor	KEGG: hsa04512
Ovarian cancer	CD8.EM	COL1A1	CD44	0.00526812	0	COL1A1_CD44	COL1A1 - CD44	COLLAGEN	ECM-Receptor	KEGG: hsa04512
Ovarian cancer	CD8.MAIT	COL1A1	CD44	0.00516441	0	COL1A1_CD44	COL1A1 - CD44	COLLAGEN	ECM-Receptor	KEGG: hsa04512
Ovarian cancer	CD8.NaiveLike	COL1A1	CD44	0.00768215	0	COL1A1_CD44	COL1A1 - CD44	COLLAGEN	ECM-Receptor	KEGG: hsa04512
Ovarian cancer	CD8.TEMRA	COL1A1	CD44	0.00437769	0	COL1A1_CD44	COL1A1 - CD44	COLLAGEN	ECM-Receptor	KEGG: hsa04512
Ovarian cancer	CD8.TEX	COL1A1	CD44	0.00510606	0	COL1A1_CD44	COL1A1 - CD44	COLLAGEN	ECM-Receptor	KEGG: hsa04512
Ovarian cancer	CD8.TPEX	COL1A1	CD44	0.00527799	0	COL1A1_CD44	COL1A1 - CD44	COLLAGEN	ECM-Receptor	KEGG: hsa04512
Ovarian cancer	CD8.CM	COL1A2	CD44	0.00596241	0	COL1A2_CD44	COL1A2 - CD44	COLLAGEN	ECM-Receptor	KEGG: hsa04512
Ovarian cancer	CD8.EM	COL1A2	CD44	0.00438361	0	COL1A2_CD44	COL1A2 - CD44	COLLAGEN	ECM-Receptor	KEGG: hsa04512
Ovarian cancer	CD8.MAIT	COL1A2	CD44	0.00429724	0	COL1A2_CD44	COL1A2 - CD44	COLLAGEN	ECM-Receptor	KEGG: hsa04512
Ovarian cancer	CD8.NaiveLike	COL1A2	CD44	0.00639494	0	COL1A2_CD44	COL1A2 - CD44	COLLAGEN	ECM-Receptor	KEGG: hsa04512
Ovarian cancer	CD8.TEMRA	COL1A2	CD44	0.00364214	0	COL1A2_CD44	COL1A2 - CD44	COLLAGEN	ECM-Receptor	KEGG: hsa04512
Ovarian cancer	CD8.TEX	COL1A2	CD44	0.00424865	0	COL1A2_CD44	COL1A2 - CD44	COLLAGEN	ECM-Receptor	KEGG: hsa04512
Ovarian cancer	CD8.TPEX	COL1A2	CD44	0.00439183	0	COL1A2_CD44	COL1A2 - CD44	COLLAGEN	ECM-Receptor	KEGG: hsa04512
Ovarian cancer	CD8.CM	COL4A1	CD44	0.0019689	0	COL4A1_CD44	COL4A1 - CD44	COLLAGEN	ECM-Receptor	KEGG: hsa04512
Ovarian cancer	CD8.EM	COL4A1	CD44	0.00144601	0	COL4A1_CD44	COL4A1 - CD44	COLLAGEN	ECM-Receptor	KEGG: hsa04512
Ovarian cancer	CD8.MAIT	COL4A1	CD44	0.00141744	0	COL4A1_CD44	COL4A1 - CD44	COLLAGEN	ECM-Receptor	KEGG: hsa04512
Ovarian cancer	CD8.NaiveLike	COL4A1	CD44	0.00211234	0	COL4A1_CD44	COL4A1 - CD44	COLLAGEN	ECM-Receptor	KEGG: hsa04512
Ovarian cancer	CD8.TEMRA	COL4A1	CD44	0.00120082	0	COL4A1_CD44	COL4A1 - CD44	COLLAGEN	ECM-Receptor	KEGG: hsa04512
Ovarian cancer	CD8.TEX	COL4A1	CD44	0.00140136	0	COL4A1_CD44	COL4A1 - CD44	COLLAGEN	ECM-Receptor	KEGG: hsa04512
Ovarian cancer	CD8.TPEX	COL4A1	CD44	0.00144873	0	COL4A1_CD44	COL4A1 - CD44	COLLAGEN	ECM-Receptor	KEGG: hsa04512
Ovarian cancer	CD8.CM	COL4A2	CD44	0.0024522	0	COL4A2_CD44	COL4A2 - CD44	COLLAGEN	ECM-Receptor	KEGG: hsa04512
Ovarian cancer	CD8.EM	COL4A2	CD44	0.0018012	0	COL4A2_CD44	COL4A2 - CD44	COLLAGEN	ECM-Receptor	KEGG: hsa04512
Ovarian cancer	CD8.MAIT	COL4A2	CD44	0.00176561	0	COL4A2_CD44	COL4A2 - CD44	COLLAGEN	ECM-Receptor	KEGG: hsa04512
Ovarian cancer	CD8.NaiveLike	COL4A2	CD44	0.00263077	0	COL4A2_CD44	COL4A2 - CD44	COLLAGEN	ECM-Receptor	KEGG: hsa04512
Ovarian cancer	CD8.TEMRA	COL4A2	CD44	0.00149587	0	COL4A2_CD44	COL4A2 - CD44	COLLAGEN	ECM-Receptor	KEGG: hsa04512
Ovarian cancer	CD8.TEX	COL4A2	CD44	0.0017456	0	COL4A2_CD44	COL4A2 - CD44	COLLAGEN	ECM-Receptor	KEGG: hsa04512
Ovarian cancer	CD8.TPEX	COL4A2	CD44	0.00180458	0	COL4A2_CD44	COL4A2 - CD44	COLLAGEN	ECM-Receptor	KEGG: hsa04512
Ovarian cancer	CD8.CM	LAMA5	CD44	0.00360656	0	LAMA5_CD44	LAMA5 - CD44	LAMININ	ECM-Receptor	KEGG: hsa04512
Ovarian cancer	CD8.EM	LAMA5	CD44	0.00264991	0	LAMA5_CD44	LAMA5 - CD44	LAMININ	ECM-Receptor	KEGG: hsa04512
Ovarian cancer	CD8.MAIT	LAMA5	CD44	0.00259761	0	LAMA5_CD44	LAMA5 - CD44	LAMININ	ECM-Receptor	KEGG: hsa04512
Ovarian cancer	CD8.NaiveLike	LAMA5	CD44	0.00386886	0	LAMA5_CD44	LAMA5 - CD44	LAMININ	ECM-Receptor	KEGG: hsa04512
Ovarian cancer	CD8.TEMRA	LAMA5	CD44	0.00220104	0	LAMA5_CD44	LAMA5 - CD44	LAMININ	ECM-Receptor	KEGG: hsa04512
Ovarian cancer	CD8.TEX	LAMA5	CD44	0.00256819	0	LAMA5_CD44	LAMA5 - CD44	LAMININ	ECM-Receptor	KEGG: hsa04512
Ovarian cancer	CD8.TPEX	LAMA5	CD44	0.00265489	0	LAMA5_CD44	LAMA5 - CD44	LAMININ	ECM-Receptor	KEGG: hsa04512
Ovarian cancer	CD8.CM	LAMB3	CD44	0.0039482	0	LAMB3_CD44	LAMB3 - CD44	LAMININ	ECM-Receptor	KEGG: hsa04512
Ovarian cancer	CD8.EM	LAMB3	CD44	0.0029012	0	LAMB3_CD44	LAMB3 - CD44	LAMININ	ECM-Receptor	KEGG: hsa04512
Ovarian cancer	CD8.MAIT	LAMB3	CD44	0.00284395	0	LAMB3_CD44	LAMB3 - CD44	LAMININ	ECM-Receptor	KEGG: hsa04512
Ovarian cancer	CD8.NaiveLike	LAMB3	CD44	0.00423524	0	LAMB3_CD44	LAMB3 - CD44	LAMININ	ECM-Receptor	KEGG: hsa04512
Ovarian cancer	CD8.TEMRA	LAMB3	CD44	0.00240986	0	LAMB3_CD44	LAMB3 - CD44	LAMININ	ECM-Receptor	KEGG: hsa04512
Ovarian cancer	CD8.TEX	LAMB3	CD44	0.00281174	0	LAMB3_CD44	LAMB3 - CD44	LAMININ	ECM-Receptor	KEGG: hsa04512
Ovarian cancer	CD8.TPEX	LAMB3	CD44	0.00290664	0	LAMB3_CD44	LAMB3 - CD44	LAMININ	ECM-Receptor	KEGG: hsa04512
Ovarian cancer	CD8.CM	LAMC1	CD44	0.00452072	0	LAMC1_CD44	LAMC1 - CD44	LAMININ	ECM-Receptor	KEGG: hsa04512
Ovarian cancer	CD8.EM	LAMC1	CD44	0.0033224	0	LAMC1_CD44	LAMC1 - CD44	LAMININ	ECM-Receptor	KEGG: hsa04512
Ovarian cancer	CD8.MAIT	LAMC1	CD44	0.00325686	0	LAMC1_CD44	LAMC1 - CD44	LAMININ	ECM-Receptor	KEGG: hsa04512
Ovarian cancer	CD8.NaiveLike	LAMC1	CD44	0.00484917	0	LAMC1_CD44	LAMC1 - CD44	LAMININ	ECM-Receptor	KEGG: hsa04512
Ovarian cancer	CD8.TEMRA	LAMC1	CD44	0.00275992	0	LAMC1_CD44	LAMC1 - CD44	LAMININ	ECM-Receptor	KEGG: hsa04512
Ovarian cancer	CD8.TEX	LAMC1	CD44	0.00322	0	LAMC1_CD44	LAMC1 - CD44	LAMININ	ECM-Receptor	KEGG: hsa04512
Ovarian cancer	CD8.TPEX	LAMC1	CD44	0.00332863	0	LAMC1_CD44	LAMC1 - CD44	LAMININ	ECM-Receptor	KEGG: hsa04512
Ovarian cancer	CD8.CM	THBS1	CD47	0.000280781	0	THBS1_CD47	THBS1 - CD47	THBS	ECM-Receptor	KEGG: hsa04512
Ovarian cancer	CD8.EM	THBS1	CD47	0.000320758	0	THBS1_CD47	THBS1 - CD47	THBS	ECM-Receptor	KEGG: hsa04512
Ovarian cancer	CD8.MAIT	THBS1	CD47	0.000298632	0.01	THBS1_CD47	THBS1 - CD47	THBS	ECM-Receptor	KEGG: hsa04512
Ovarian cancer	CD8.NaiveLike	THBS1	CD47	0.000277705	0	THBS1_CD47	THBS1 - CD47	THBS	ECM-Receptor	KEGG: hsa04512
Ovarian cancer	CD8.TEMRA	THBS1	CD47	0.000449615	0	THBS1_CD47	THBS1 - CD47	THBS	ECM-Receptor	KEGG: hsa04512
Ovarian cancer	CD8.TEX	THBS1	CD47	0.000368332	0	THBS1_CD47	THBS1 - CD47	THBS	ECM-Receptor	KEGG: hsa04512
Ovarian cancer	CD8.TPEX	THBS1	CD47	0.000321612	0	THBS1_CD47	THBS1 - CD47	THBS	ECM-Receptor	KEGG: hsa04512

## Sheet: Supplementary Table S5
Supplementary Table S5 Cell-cell communication with ovarian cancer cells as source of signaling and CD8+ T cell subtypes as targets using LIANA.
source	target	ligand.complex	receptor.complex	aggregate_rank	mean_rank	natmi.edge_specificity	natmi.rank	connectome.weight_sc	connectome.rank	logfc.logfc_comb	logfc.rank	sca.LRscore	sca.rank	cellphonedb.pvalue	cellphonedb.rank
Ovarian cancer	CD8.MAIT	DEFB1	CCR6	0.000320882	1985.6	0.582871	23	2.77609	12	1.11258	1486	0.836363	5332	0	3075
Ovarian cancer	CD8.TEMRA	CDH1	KLRG1	0.011422	1461.8	0.319601	139	1.85378	49	1.41717	753	0.889593	3293	0	3075
Ovarian cancer	CD8.TEX	LGALS3	LAG3	0.0115094	1326.2	0.0852656	1131	1.15184	818	1.73738	237	0.944726	1370	0	3075
Ovarian cancer	CD8.TEX	CD59	CD2	0.0116725	1334.2	0.0883662	1081	1.09476	1007	1.84622	133	0.944614	1375	0	3075
Ovarian cancer	CD8.TPEX	CADM1	CRTAM	0.0141411	1516.6	0.208628	250.5	1.28615	450.5	1.48143	615.5	0.891931	3191.5	0	3075
Ovarian cancer	CD8.TPEX	NECTIN2	TIGIT	0.0171124	1296	0.256498	190.5	1.2023	657.5	1.64454	360.5	0.921941	2196.5	0	3075
Ovarian cancer	CD8.TPEX	CD59	CD2	0.0189333	1609.2	0.0756393	1354	0.914136	1559	1.53655	513	0.940402	1545	0	3075
Ovarian cancer	CD8.TEX	NECTIN2	TIGIT	0.0207933	1288.4	0.253528	196.5	1.18777	703.5	1.72346	257.5	0.921521	2209.5	0	3075
Ovarian cancer	CD8.TEX	GAL	HLA-DPA1	0.0225691	1893	0.245904	208	0.697037	2297	1.27029	1089	0.903314	2796	0	3075
Ovarian cancer	CD8.MAIT	LGALS3	MCAM	0.0225691	2194.4	0.176933	309	0.570883	2869	1.04529	1686	0.896295	3033	0	3075
Ovarian cancer	CD8.TPEX	NECTIN2	CD96	0.0225691	1643.4	0.160173	370	0.891015	1634	1.41017	770	0.917116	2368	0	3075
Ovarian cancer	CD8.TEX	NECTIN2	CD96	0.0225691	1715.8	0.150596	409	0.832371	1827	1.37901	832	0.914743	2436	0	3075
Ovarian cancer	CD8.NaiveLike	LAMB3	CD44	0.0225691	1957.2	0.147264	422	0.68815	2331	1.20337	1239	0.905842	2719	0	3075
Ovarian cancer	CD8.CM	LAMB3	CD44	0.0225691	2023.4	0.13724	470	0.62181	2616	1.244	1146	0.902792	2810	0	3075
Ovarian cancer	CD8.NaiveLike	MMP7	CD44	0.0225691	1493.4	0.124686	556	0.698468	2291	2.16297	18	0.940905	1527	0	3075
Ovarian cancer	CD8.NaiveLike	LAMA5	CD44	0.0225691	2063.6	0.123894	562	0.683098	2348	1.13995	1402	0.89936	2931	0	3075
Ovarian cancer	CD8.NaiveLike	LAMC1	CD44	0.0225691	2023.8	0.122998	570	0.692372	2318	1.14989	1379	0.903723	2777	0	3075
Ovarian cancer	CD8.CM	MMP7	CD44	0.0225691	1581.6	0.116199	649	0.632128	2567	2.20359	11	0.938915	1606	0	3075
Ovarian cancer	CD8.CM	LAMA5	CD44	0.0225691	2141.8	0.115462	658	0.616758	2638	1.18057	1298	0.896125	3040	0	3075
Ovarian cancer	CD8.CM	LAMC1	CD44	0.0225691	2098.4	0.114626	666	0.626032	2597	1.19051	1266	0.900612	2888	0	3075
Ovarian cancer	CD8.TPEX	GRN	TNFRSF1B	0.0225691	1924.6	0.112245	694	0.828542	1837	1.21064	1220	0.903191	2797	0	3075
Ovarian cancer	CD8.TEX	MYL9	CD69	0.0225691	1415.8	0.111619	705	0.845631	1798	1.86012	125	0.944614	1376	0	3075
Ovarian cancer	CD8.MAIT	NECTIN2	CD96	0.0225691	2154.8	0.110788	714	0.588599	2788	1.16015	1354	0.901985	2843	0	3075
Ovarian cancer	CD8.CM	NECTIN2	CD96	0.0225691	2112.2	0.109566	733	0.581116	2821	1.27708	1070	0.901493	2862	0	3075
Ovarian cancer	CD8.TEX	GRN	TNFRSF1B	0.0225691	1961.6	0.109226	741	0.803966	1910	1.20325	1240	0.901992	2842	0	3075
Ovarian cancer	CD8.NaiveLike	VEGFA	CD44	0.0225691	1983	0.10558	806	0.678996	2370	1.27159	1087	0.910125	2577	0	3075
Ovarian cancer	CD8.EM	NECTIN2	CD96	0.0225691	2173.2	0.105097	811	0.553753	2953	1.26157	1109	0.899629	2918	0	3075
Ovarian cancer	CD8.CM	MYL9	CD69	0.0225691	1492.8	0.10308	835	0.769259	2029	1.96593	74	0.942495	1451	0	3075
Ovarian cancer	CD8.NaiveLike	MYL9	CD69	0.0225691	1542.2	0.101932	841	0.758989	2064	1.71442	267	0.94219	1464	0	3075
Ovarian cancer	CD8.TEX	C3	IFITM1	0.0225691	2027.4	0.100161	863	0.679283	2368	1.24981	1132	0.906602	2699	0	3075
Ovarian cancer	CD8.CM	VEGFA	CD44	0.0225691	2059.2	0.0983933	891	0.612656	2668	1.31222	984	0.9072	2678	0	3075
Ovarian cancer	CD8.TPEX	MYL9	CD69	0.0225691	1623.4	0.0957561	940	0.703755	2274	1.70001	287	0.940465	1541	0	3075
Ovarian cancer	CD8.NaiveLike	COL4A2	CD44	0.0225691	2153.6	0.0956864	943	0.671488	2405	1.1444	1395	0.898681	2950	0	3075
Ovarian cancer	CD8.TEMRA	S100A9	ITGB2	0.0225691	1653.2	0.0936769	987	0.913564	1560	1.90006	105	0.911237	2539	0	3075
Ovarian cancer	CD8.NaiveLike	COL6A1	CD44	0.0225691	2191.6	0.0909461	1025	0.663369	2437	1.14064	1401	0.896807	3020	0	3075
Ovarian cancer	CD8.CM	COL4A2	CD44	0.0225691	2236.6	0.0891735	1061	0.605148	2698	1.18502	1284	0.895427	3065	0	3075
Ovarian cancer	CD8.NaiveLike	TIMP3	CD44	0.0225691	2053.6	0.0886788	1076	0.672456	2401	1.25522	1121	0.909654	2595	0	3075
Ovarian cancer	CD8.MAIT	MYL9	CD69	0.0225691	1756	0.0870846	1100	0.626198	2596	1.63105	376	0.937751	1633	0	3075
Ovarian cancer	CD8.TEMRA	MYL9	CD69	0.0225691	1809.2	0.0866881	1109	0.622652	2611	1.48511	610	0.937618	1641	0	3075
Ovarian cancer	CD8.NaiveLike	TIMP2	CD44	0.0225691	2192.6	0.0852712	1130	0.670472	2411	1.09174	1538	0.902801	2809	0	3075
Ovarian cancer	CD8.TEX	CD47	SIRPG	0.0225691	1956.6	0.0850951	1134.5	0.861355	1733.5	1.16712	1333.5	0.912072	2506.5	0	3075
Ovarian cancer	CD8.EM	MYL9	CD69	0.0225691	1789.6	0.0840348	1165	0.598921	2733	1.69817	290	0.936702	1685	0	3075
Ovarian cancer	CD8.CM	TIMP3	CD44	0.0225691	2135	0.0826429	1192	0.606116	2693	1.29585	1021	0.906715	2694	0	3075
Ovarian cancer	CD8.CM	TIMP2	CD44	0.0225691	2277.6	0.0794672	1262	0.604133	2706	1.13237	1429	0.899664	2916	0	3075
Ovarian cancer	CD8.TEX	S100A9	ITGB2	0.0225691	1888	0.0783138	1284	0.737548	2149	1.81524	154	0.903721	2778	0	3075
Ovarian cancer	CD8.TEX	ICAM1	IL2RG	0.0225691	1923	0.0762627	1334	1.00241	1302	1.35232	891	0.897112	3013	0	3075
Ovarian cancer	CD8.EM	CD59	CD2	0.0225691	1696.4	0.0685538	1523	0.813574	1879	1.64256	363	0.937586	1642	0	3075
Ovarian cancer	CD8.TPEX	LGALS3	LAG3	0.0225691	1749.6	0.0648782	1627	0.849401	1780	1.48896	600	0.937143	1666	0	3075
Ovarian cancer	CD8.NaiveLike	FN1	CD44	0.0225691	2045.8	0.0643483	1643	0.661213	2448	1.38843	815	0.920738	2248	0	3075
Ovarian cancer	CD8.TEMRA	CD59	CD2	0.0225691	1974.2	0.0628	1691	0.731914	2167	1.22429	1194	0.934971	1744	0	3075
Ovarian cancer	CD8.TPEX	CD47	SIRPG	0.0225691	2465.2	0.0606259	1761.5	0.603814	2710.5	1.01468	1782.5	0.897494	2996.5	0	3075
Ovarian cancer	CD8.TEX	HMGB1	HAVCR2	0.0225691	1850.8	0.060596	1763	1.03629	1197	0.964895	1945	0.947525	1274	0	3075
Ovarian cancer	CD8.CM	FN1	CD44	0.0225691	2131.2	0.0599684	1779	0.594873	2757	1.42905	719	0.918127	2326	0	3075
Ovarian cancer	CD8.TEMRA	GNAS	ADRB2	0.0225691	2430	0.0588287	1811	0.800801	1923	0.686936	2946	0.916148	2395	0	3075
Ovarian cancer	CD8.TEX	FAM3C	CLEC2D	0.0225691	2018.4	0.0517522	2044	0.900074	1601	1.28982	1041	0.917911	2331	0	3075
Ovarian cancer	CD8.TPEX	FAM3C	CLEC2D	0.0225691	2019.8	0.0512257	2063	0.889408	1638	1.31602	971	0.917525	2352	0	3075
Ovarian cancer	CD8.CM	CD59	CD2	0.0225691	2248.2	0.0508475	2080	0.562278	2905	1.22426	1195	0.92825	1986	0	3075
Ovarian cancer	CD8.NaiveLike	COL1A1	CD44	0.0225691	2043.6	0.0500245	2107	0.661501	2446	1.42274	740	0.932445	1850	0	3075
Ovarian cancer	CD8.TEX	HLA-DRA	LAG3	0.0225691	1735	0.0498278	2119	1.08907	1025	1.28598	1050	0.943849	1406	0	3075
Ovarian cancer	CD8.NaiveLike	COL1A2	CD44	0.0225691	2144.2	0.0480003	2179	0.659268	2452	1.30168	1002	0.927404	2013	0	3075
Ovarian cancer	CD8.CM	COL1A1	CD44	0.0225691	2127.6	0.0466196	2233	0.595162	2754	1.46337	649	0.930191	1927	0	3075
Ovarian cancer	CD8.NaiveLike	PKM	CD44	0.0225691	1728.2	0.0453094	2291	0.734703	2156	1.70457	280	0.958672	839	0	3075
Ovarian cancer	CD8.CM	COL1A2	CD44	0.0225691	2230.6	0.0447331	2313	0.592928	2765	1.3423	913	0.924995	2087	0	3075
Ovarian cancer	CD8.EM	LGALS3	LAG3	0.0225691	2296	0.0439473	2344	0.538903	3036	1.33746	924	0.924646	2101	0	3075
Ovarian cancer	CD8.NaiveLike	SPP1	CD44	0.0225691	2227	0.0439113	2346	0.66046	2450	1.26166	1108	0.923117	2156	0	3075
Ovarian cancer	CD8.CM	PKM	CD44	0.0225691	1809.4	0.0422254	2427	0.668363	2423	1.74519	232	0.957253	890	0	3075
Ovarian cancer	CD8.CM	SPP1	CD44	0.0225691	2315.6	0.0409225	2491	0.59412	2760	1.30229	1000	0.920578	2252	0	3075
Ovarian cancer	CD8.TPEX	HLA-DRA	LAG3	0.0225691	2223	0.0379137	2653	0.786638	1974	1.03756	1707	0.936153	1706	0	3075
Ovarian cancer	CD8.TEMRA	FAM3C	CLEC2D	0.0225691	2709	0.0363406	2743	0.587835	2793	0.903321	2148	0.903569	2786	0	3075
Ovarian cancer	CD8.NaiveLike	COL4A1	CD44	0.0246609	2232	0.0888214	1071	0.664983	2432	1.1261	1452	0.893872	3130	0	3075
Ovarian cancer	CD8.EM	FAM3C	CLEC2D	0.0246609	2765.8	0.0329069	2994	0.518269	3130	1.04175	1694	0.899158	2936	0	3075
Ovarian cancer	CD8.CM	COL6A1	CD44	0.0250973	2279.4	0.0847558	1146	0.59703	2743	1.18127	1292	0.893499	3141	0	3075
Ovarian cancer	CD8.NaiveLike	COL6A2	CD44	0.0251773	2503.4	0.0459004	2263	0.655175	2471	1.08143	1565	0.893356	3143	0	3075
Ovarian cancer	CD8.TEX	CD55	ADGRE5	0.0252174	2364.4	0.031049	3144	0.728939	2179	1.19031	1267	0.923079	2157	0	3075
Ovarian cancer	CD8.NaiveLike	LAMC2	CD44	0.0252977	2097.2	0.148019	421	0.681109	2364	1.11759	1480	0.893276	3146	0	3075
Ovarian cancer	CD8.TEX	PKM	CD44	0.025338	2188.8	0.0351041	2831	0.515176	3147	1.36877	854	0.95331	1037	0	3075
Ovarian cancer	CD8.TPEX	ICAM1	IL2RG	0.0258247	2115.2	0.0698631	1485	0.904202	1589	1.19013	1268	0.892996	3159	0	3075
Ovarian cancer	CD8.MAIT	PKM	CD44	0.0272874	2210.6	0.0347589	2854	0.507752	3194	1.35682	883	0.953089	1047	0	3075
Ovarian cancer	CD8.NaiveLike	NECTIN2	CD96	0.0273302	2400.2	0.0975845	910	0.507747	3195	1.01435	1784	0.896231	3037	0	3075
Ovarian cancer	CD8.TEMRA	MDK	ITGA4_ITGB1	0.0277606	1764.4	0.112707	687	0.505786	3205	1.77848	195	0.937295	1660	0	3075
Ovarian cancer	CD8.EM	S100A9	ITGB2	0.0280214	2275.8	0.0598297	1785	0.525776	3094	1.7587	214	0.891355	3211	0	3075
Ovarian cancer	CD8.TPEX	PKM	CD44	0.0282842	2208.2	0.0345471	2868	0.503195	3217	1.38294	826	0.952953	1055	0	3075
Ovarian cancer	CD8.TPEX	CD55	ADGRE5	0.0289946	2438	0.0301571	3233	0.702331	2279	1.13748	1411	0.922038	2192	0	3075
Ovarian cancer	CD8.TPEX	C3	IFITM1	0.0292646	2486.6	0.0794014	1263	0.499368	3239	1.00141	1822	0.896294	3034	0	3075
Ovarian cancer	CD8.CM	COL4A1	CD44	0.0296735	2316.6	0.0827757	1187	0.598643	2736	1.16672	1337	0.890482	3248	0	3075
Ovarian cancer	CD8.TEMRA	MDK	SORL1	0.0308803	1869.2	0.148576	419	0.4923	3274	1.73152	244	0.917867	2334	0	3075
Ovarian cancer	CD8.CM	COL6A2	CD44	0.0309747	2599.6	0.0427762	2398	0.588835	2786	1.12205	1463	0.889951	3276	0	3075
Ovarian cancer	CD8.CM	LAMC2	CD44	0.0311643	2166.2	0.137944	467	0.61477	2653	1.15821	1356	0.889869	3280	0	3075
Ovarian cancer	CD8.TEX	HLA-DRB5	LAG3	0.0312594	2099	0.0640246	1655	1.09231	1016	1.12044	1467	0.88984	3282	0	3075
Ovarian cancer	CD8.TEX	HLA-DRB1	LAG3	0.0319318	2472.4	0.0296143	3296	1.02655	1235	0.690389	2937	0.933095	1819	0	3075
Ovarian cancer	CD8.TPEX	S100A9	ITGB2	0.0325174	2405.8	0.0573002	1873	0.496794	3246	1.5298	527	0.889246	3308	0	3075
Ovarian cancer	CD8.MAIT	TFF3	CXCR4	0.033462	1906.4	0.135877	483	0.877913	1673	1.31576	974	0.888767	3327	0	3075
Ovarian cancer	CD8.TEX	MDK	ITGA4_ITGB1	0.0335123	1783.6	0.115205	660	0.486237	3328	1.74794	227	0.937936	1628	0	3075
Ovarian cancer	CD8.TEMRA	CCN1	ITGB2	0.0342232	1940	0.108048	760	0.906722	1583	1.32893	940	0.88827	3342	0	3075
Ovarian cancer	CD8.TEX	HLA-DQB1	LAG3	0.0354698	2552.8	0.0289494	3366	1.03318	1210	0.803285	2486	0.908917	2627	0	3075
Ovarian cancer	CD8.MAIT	CCL20	CCR6	0.0357849	1837.6	0.18114	302	2.77167	13	1.31273	982	0.851711	4816	0	3075
Ovarian cancer	CD8.TEX	APP	CD74	0.0360532	2143	0.119624	613	0.479156	3377	0.966599	1935	0.935858	1715	0	3075
Ovarian cancer	CD8.TEX	MMP7	CD44	0.03616	1867	0.0966022	925	0.478941	3379	1.82718	148	0.933398	1808	0	3075
Ovarian cancer	CD8.NaiveLike	CD55	ADGRE5	0.037628	2535	0.0286542	3406	0.657496	2463	1.12041	1468	0.920181	2263	0	3075
Ovarian cancer	CD8.NaiveLike	MDK	SORL1	0.0380163	1931.6	0.143898	438	0.474623	3413	1.64982	351	0.916653	2381	0	3075
Ovarian cancer	CD8.TEX	LAMC1	CD44	0.0385201	2617.6	0.0952946	951	0.472845	3422	0.814099	2452	0.892034	3188	0	3075
Ovarian cancer	CD8.MAIT	MMP7	CD44	0.038859	1884.4	0.0956524	944	0.471517	3428	1.81522	155	0.93309	1820	0	3075
Ovarian cancer	CD8.TEX	LAMB3	CD44	0.0397744	2514	0.114095	672	0.468623	3444	0.867582	2265	0.89438	3114	0	3075
Ovarian cancer	CD8.TPEX	MMP7	CD44	0.0405308	1891.4	0.0950694	957	0.466959	3457	1.84134	137	0.932899	1831	0	3075
Ovarian cancer	CD8.MAIT	S100A9	ITGB2	0.0410611	2521.8	0.0545719	1955	0.465537	3466	1.42896	722	0.886821	3391	0	3075
Ovarian cancer	CD8.MAIT	LAMC1	CD44	0.0412391	2642	0.0943577	973	0.465421	3469	0.802143	2489	0.891557	3204	0	3075
Ovarian cancer	CD8.MAIT	TNFSF10	CCR6	0.0412721	2179.4	0.104842	813	2.71734	15	0.746045	2692	0.864465	4302	0	3075
Ovarian cancer	CD8.NaiveLike	SPP1	PTGER4	0.041837	2670	0.0474223	2202	0.5981	2739	0.992523	1855	0.884663	3479	0	3075
Ovarian cancer	CD8.EM	PKM	CD44	0.042078	2290.4	0.0327219	3011	0.463932	3483	1.40266	785	0.951721	1098	0	3075
Ovarian cancer	CD8.TEX	LAMA5	CD44	0.042199	2670.8	0.095989	934	0.463571	3485	0.80416	2483	0.887209	3377	0	3075
Ovarian cancer	CD8.EM	NECTIN2	TIGIT	0.0427773	2410.4	0.107502	767.5	0.473916	3418.5	1.1806	1296.5	0.884343	3494.5	0	3075
Ovarian cancer	CD8.MAIT	LAMB3	CD44	0.0428692	2538.6	0.112973	684	0.461199	3496	0.855626	2310	0.893913	3128	0	3075
Ovarian cancer	CD8.TPEX	LAMC1	CD44	0.043115	2634.4	0.0937825	985	0.460863	3500	0.828266	2398	0.891262	3214	0	3075
Ovarian cancer	CD8.TPEX	GAL	HLA-DPA1	0.0435479	2427	0.187304	283	0.459638	3507	0.938889	2032	0.890757	3238	0	3075
Ovarian cancer	CD8.TEX	VEGFA	CD44	0.04361	2556.4	0.0817992	1213	0.459469	3508	0.935804	2048	0.899127	2938	0	3075
Ovarian cancer	CD8.TEMRA	CCN2	ITGB2	0.0438592	2117.6	0.0778583	1298	0.89494	1617	1.27174	1086	0.883982	3512	0	3075
Ovarian cancer	CD8.TPEX	LAMB3	CD44	0.0448674	2530.8	0.112284	692	0.456642	3528	0.881749	2220	0.893623	3139	0	3075
Ovarian cancer	CD8.MAIT	LAMA5	CD44	0.0451223	2698	0.0950453	958	0.456147	3532	0.792204	2530	0.886713	3395	0	3075
Ovarian cancer	CD8.CM	TFF3	CXCR4	0.0466763	2002.4	0.12012	605	0.741275	2133	1.46767	643	0.882527	3556	0	3075
Ovarian cancer	CD8.TEX	TIMP3	CD44	0.0468077	2642.6	0.0687052	1519	0.452929	3558	0.919434	2104	0.898605	2957	0	3075
Ovarian cancer	CD8.MAIT	VEGFA	CD44	0.0475358	2583	0.080995	1229	0.452045	3569	0.923848	2090	0.898678	2952	0	3075
Ovarian cancer	CD8.TEX	COL4A2	CD44	0.0477359	2782.4	0.0741344	1389	0.451961	3572	0.80861	2468	0.886458	3408	0	3075
Ovarian cancer	CD8.TPEX	LAMA5	CD44	0.0478697	2693.2	0.094466	970	0.45159	3574	0.818327	2435	0.886406	3412	0	3075
Ovarian cancer	CD8.TEX	TIMP2	CD44	0.0482729	2825.6	0.066065	1589	0.450946	3580	0.755951	2656	0.891014	3228	0	3075
Ovarian cancer	CD8.MAIT	MDK	SORL1	0.0492242	1976.4	0.137173	471	0.44921	3594	1.67964	311	0.914807	2431	0	3075
Ovarian cancer	CD8.TEX	COL18A1	ITGA1_ITGB1	0.0493613	2551.4	0.113073	680	0.448911	3596	0.892264	2183	0.891103	3223	0	3075
Ovarian cancer	CD8.CM	SPP1	PTGER4	0.0494987	2703.6	0.0446745	2318	0.555856	2943	1.07658	1584	0.881583	3598	0	3075
Ovarian cancer	CD8.TPEX	VEGFA	CD44	0.0501209	2575.6	0.0805013	1243	0.447488	3607	0.949971	1988	0.8984	2965	0	3075
Ovarian cancer	CD8.MAIT	TIMP3	CD44	0.0511011	2669.8	0.0680297	1540	0.445505	3621	0.907479	2139	0.898154	2974	0	3075
Ovarian cancer	CD8.TEX	COL4A1	CD44	0.0512424	2872.8	0.0688156	1512	0.445456	3623	0.790307	2534	0.881145	3620	0	3075
Ovarian cancer	CD8.NaiveLike	LAMA3	CD44	0.0517394	2241	0.130212	512	0.671304	2406	1.07779	1582	0.88086	3630	0	3075
Ovarian cancer	CD8.MAIT	COL4A2	CD44	0.0518821	2810.4	0.0734056	1406	0.444537	3632	0.796654	2510	0.88596	3429	0	3075
Ovarian cancer	CD8.TEX	COL6A1	CD44	0.0525281	2831.6	0.0704618	1472	0.443843	3641	0.804851	2479	0.884387	3491	0	3075
Ovarian cancer	CD8.MAIT	TIMP2	CD44	0.0526002	2854.4	0.0654155	1608	0.443521	3642	0.743995	2702	0.890534	3245	0	3075
Ovarian cancer	CD8.TEX	LAMC2	CD44	0.0531805	2688.6	0.11468	664	0.461583	3494	0.781795	2560	0.880487	3650	0	3075
Ovarian cancer	CD8.TEX	COL1A1	CD44	0.0535457	2603	0.0387572	2610	0.441975	3655	1.08695	1551	0.92395	2124	0	3075
Ovarian cancer	CD8.TEX	FN1	CD44	0.0538394	2613.2	0.0498548	2116	0.441686	3659	1.05264	1663	0.910912	2553	0	3075
Ovarian cancer	CD8.TPEX	TIMP3	CD44	0.0543563	2665.4	0.067615	1547	0.440948	3666	0.933601	2057	0.897874	2982	0	3075
Ovarian cancer	CD8.TEX	SPP1	CD44	0.0544305	2839.6	0.0340209	2903	0.440933	3667	0.925873	2085	0.913558	2468	0	3075
Ovarian cancer	CD8.MAIT	LAMC2	CD44	0.0546535	2714.2	0.113552	678	0.454158	3546	0.769839	2602	0.879966	3670	0	3075
Ovarian cancer	CD8.TPEX	COL4A2	CD44	0.0548773	2806.4	0.0729581	1423	0.43998	3673	0.822777	2422	0.885651	3439	0	3075
Ovarian cancer	CD8.TEX	COL1A2	CD44	0.0551018	2740.8	0.0371889	2695	0.439741	3676	0.96589	1938	0.918331	2320	0	3075
Ovarian cancer	CD8.TPEX	LAMC2	CD44	0.0555529	2710	0.11286	685	0.449601	3589	0.795962	2519	0.879643	3682	0	3075
Ovarian cancer	CD8.TPEX	TIMP2	CD44	0.0557796	2849	0.0650168	1621	0.438964	3685	0.770118	2601	0.890235	3263	0	3075
Ovarian cancer	CD8.MAIT	COL4A1	CD44	0.0562352	2904.2	0.068139	1536	0.438032	3691	0.778351	2574	0.880627	3645	0	3075
Ovarian cancer	CD8.TEMRA	GNAS	PTGDR	0.0570782	2928.2	0.056003	1912	0.601497	2720	0.54609	3702	0.890931	3232	0	3075
Ovarian cancer	CD8.TEX	CCN1	ITGB2	0.0574647	2226.8	0.0903283	1036	0.730706	2171	1.24411	1145	0.879067	3707	0	3075
Ovarian cancer	CD8.MAIT	COL6A1	CD44	0.0575422	2862.2	0.069769	1486	0.436418	3708	0.792896	2528	0.883881	3514	0	3075
Ovarian cancer	CD8.TEMRA	APOE	SORL1	0.0576198	2531	0.0970731	914	0.436389	3709	1.06886	1602	0.887884	3355	0	3075
Ovarian cancer	CD8.TEX	COL6A2	CD44	0.0580093	3186.8	0.035562	2802	0.435648	3714	0.745639	2695	0.880575	3648	0	3075
Ovarian cancer	CD8.MAIT	COL1A1	CD44	0.0582439	2628	0.0383761	2629	0.434551	3717	1.07499	1588	0.923603	2131	0	3075
Ovarian cancer	CD8.MAIT	FN1	CD44	0.0584794	2639.8	0.0493646	2135	0.434262	3720	1.04068	1697	0.91051	2572	0	3075
Ovarian cancer	CD8.MAIT	SPP1	CD44	0.0592696	2865.4	0.0336864	2923	0.433509	3730	0.913918	2121	0.913167	2478	0	3075
Ovarian cancer	CD8.TPEX	COL4A1	CD44	0.0593491	2898.4	0.0677237	1546	0.433475	3731	0.804474	2482	0.880305	3658	0	3075
Ovarian cancer	CD8.TEX	FAM3C	PDCD1	0.0594287	2392.4	0.0834712	1170	0.786535	1975	0.943309	2010	0.878494	3732	0	3075
Ovarian cancer	CD8.MAIT	COL1A2	CD44	0.0598279	2767.4	0.0368233	2722	0.432317	3737	0.953935	1974	0.917959	2329	0	3075
Ovarian cancer	CD8.TPEX	COL6A1	CD44	0.0601487	2853.4	0.0693437	1497	0.431861	3741	0.819018	2433	0.883566	3521	0	3075
Ovarian cancer	CD8.TPEX	COL1A1	CD44	0.0610383	2623.4	0.0381422	2641	0.429993	3752	1.10112	1509	0.923387	2140	0	3075
Ovarian cancer	CD8.TPEX	FN1	CD44	0.0612011	2631.6	0.0490637	2147	0.429704	3754	1.0668	1608	0.910261	2574	0	3075
Ovarian cancer	CD8.TPEX	SPP1	CD44	0.0616918	2857.8	0.0334811	2944	0.428951	3760	0.94004	2028	0.912924	2482	0	3075
Ovarian cancer	CD8.MAIT	COL6A2	CD44	0.062103	3214.8	0.0352124	2826	0.428224	3765	0.733684	2740	0.880055	3668	0	3075
Ovarian cancer	CD8.TPEX	FAM3C	PDCD1	0.0621856	2431.4	0.0815243	1222	0.767085	2039	0.933752	2055	0.877229	3766	0	3075
Ovarian cancer	CD8.TPEX	COL1A2	CD44	0.0623509	2760.6	0.0365988	2736	0.42776	3768	0.980057	1885	0.917729	2339	0	3075
Ovarian cancer	CD8.EM	MMP7	CD44	0.0624336	1979.8	0.0900466	1039	0.427697	3769	1.86106	124	0.93118	1892	0	3075
Ovarian cancer	CD8.CM	LAMA3	CD44	0.0630156	2323.2	0.121349	590	0.604964	2701	1.11842	1474	0.877111	3776	0	3075
Ovarian cancer	CD8.EM	TFF3	CXCR4	0.0631826	2168.6	0.108381	755	0.639475	2542	1.43906	693	0.87709	3778	0	3075
Ovarian cancer	CD8.TEMRA	ARPC5	ADRB2	0.0640233	2850.2	0.0582053	1834	0.796814	1932	0.532293	3788	0.881086	3622	0	3075
Ovarian cancer	CD8.EM	HLA-DRA	LAG3	0.0653869	2924	0.0256821	3804	0.47614	3401	0.886067	2206	0.923476	2134	0	3075
Ovarian cancer	CD8.TPEX	COL6A2	CD44	0.0657314	3208.2	0.0349977	2837	0.423667	3808	0.759806	2642	0.879732	3679	0	3075
Ovarian cancer	CD8.EM	LAMC1	CD44	0.0675639	2728.2	0.0888278	1070	0.421601	3829	0.847985	2336	0.888603	3331	0	3075
Ovarian cancer	CD8.TPEX	HLA-DRB5	LAG3	0.0679176	2655.4	0.048716	2159	0.789878	1964	0.872016	2246	0.875716	3833	0	3075
Ovarian cancer	CD8.TEX	SLPI	PLSCR1	0.0679444	1906	0.165458	347	0.346998	4386	1.97029	70	0.937425	1652	0	3075
Ovarian cancer	CD8.TEX	COL1A1	ITGA1_ITGB1	0.0680949	2580.6	0.0672178	1558	0.421283	3835	1.01404	1785	0.908233	2650	0	3075
Ovarian cancer	CD8.TEMRA	GNAI2	S1PR5	0.068635	2755.2	0.070124	1480	2.35428	25	0.348907	4943	0.865799	4253	0	3075
Ovarian cancer	CD8.TEMRA	NECTIN2	TIGIT	0.0700252	2691.8	0.0963516	928.5	0.419407	3856.5	0.984088	1877.5	0.878624	3721.5	0	3075
Ovarian cancer	CD8.TEX	COL1A2	ITGA1_ITGB1	0.070526	2723.2	0.0644979	1639	0.419049	3862	0.892981	2181	0.901575	2859	0	3075
Ovarian cancer	CD8.NaiveLike	APOE	SORL1	0.0707088	2640.8	0.0940168	981	0.418711	3864	0.987157	1868	0.886282	3416	0	3075
Ovarian cancer	CD8.TEMRA	FN1	ITGA4_ITGB1	0.0708004	2740.4	0.0663632	1582	0.418522	3865	0.972103	1912	0.890084	3268	0	3075
Ovarian cancer	CD8.TPEX	NECTIN2	CD226	0.070892	2044.2	0.224721	236	0.851494	1769	1.18799	1275	0.874977	3866	0	3075
Ovarian cancer	CD8.TEMRA	SPP1	ITGA4_ITGB1	0.0711675	2946	0.0452862	2293	0.41777	3869	0.845339	2348	0.893276	3145	0	3075
Ovarian cancer	CD8.TEMRA	B2M	KLRD1	0.0713699	2558.4	0.0347951	2853	1.50946	147	0.108699	6361	0.967291	356	0	3075
Ovarian cancer	CD8.EM	LAMB3	CD44	0.0714438	2622.4	0.106352	785	0.417379	3872	0.901468	2153	0.891015	3227	0	3075
Ovarian cancer	CD8.TEX	CCN2	ITGB2	0.0729322	2414.6	0.0650894	1619	0.718925	2212	1.18692	1279	0.874475	3888	0	3075
Ovarian cancer	CD8.TEMRA	ICAM1	ITGAL_ITGB2	0.0733081	2297.2	0.0832204	1174	0.875002	1688	1.05375	1657	0.874381	3892	0	3075
Ovarian cancer	CD8.EM	ICAM1	IL2RG	0.0745406	2735.8	0.0481558	2172	0.571078	2868	1.05326	1659	0.873875	3905	0	3075
Ovarian cancer	CD8.TEX	MIF	CD44_CD74	0.0753073	2928.4	0.0252852	3855	0.413877	3913	0.749767	2683	0.951332	1116	0	3075
Ovarian cancer	CD8.TEMRA	ICAM1	IL2RG	0.0758865	2862.8	0.0478283	2186	0.566052	2889	0.872334	2245	0.873499	3919	0	3075
Ovarian cancer	CD8.NaiveLike	TFF3	CXCR4	0.0762745	2499.6	0.101348	849	0.578495	2835	1.00328	1816	0.873428	3923	0	3075
Ovarian cancer	CD8.EM	LAMA5	CD44	0.0767618	2788.8	0.0894751	1052	0.412327	3928	0.838045	2369	0.883644	3520	0	3075
Ovarian cancer	CD8.TPEX	NECTIN3	TIGIT	0.0772516	2099.6	0.0788114	1275	1.13174	886	1.1686	1329	0.873238	3933	0	3075
Ovarian cancer	CD8.EM	LAMC2	CD44	0.0779416	2805.8	0.106897	778	0.410339	3940	0.81568	2446	0.87674	3790	0	3075
Ovarian cancer	CD8.TEX	COL3A1	ITGA1_ITGB1	0.0792359	2964.4	0.0618244	1718	0.408606	3953	0.762304	2636	0.885641	3440	0	3075
Ovarian cancer	CD8.EM	VEGFA	CD44	0.0794365	2666.2	0.0762482	1336	0.408225	3955	0.96969	1920	0.895896	3045	0	3075
Ovarian cancer	CD8.TEMRA	LGALS1	PTPRC	0.0800409	2142.4	0.0246272	3961	0.909198	1573	1.22608	1189	0.956634	914	0	3075
Ovarian cancer	CD8.TEMRA	GRN	TNFRSF1B	0.0802432	3045	0.0606761	1757	0.408771	3949	0.804602	2481	0.872764	3963	0	3075
Ovarian cancer	CD8.NaiveLike	CD59	CD2	0.080649	2838.6	0.0399101	2552	0.407049	3967	0.851029	2324	0.919755	2275	0	3075
Ovarian cancer	CD8.TEX	SPP1	PTGER4	0.0807507	3113.2	0.037853	2654	0.450982	3579	0.861497	2290	0.872657	3968	0	3075
Ovarian cancer	CD8.TEX	NECTIN3	TIGIT	0.0812607	2083.8	0.0778987	1296	1.11722	936	1.24751	1139	0.872592	3973	0	3075
Ovarian cancer	CD8.NaiveLike	PSEN1	CD44	0.0824954	3187	0.0245156	3983	0.633703	2561	0.849038	2331	0.872309	3985	0	3075
Ovarian cancer	CD8.EM	MIF	CD74_CXCR4	0.0825989	2769.4	0.0244905	3986	0.434261	3721	0.945457	2003	0.952726	1062	0	3075
Ovarian cancer	CD8.EM	TIMP3	CD44	0.0843754	2754.8	0.0640427	1653	0.401685	4003	0.95332	1976	0.895358	3067	0	3075
Ovarian cancer	CD8.MAIT	CXADR	JAML	0.0853814	2252.4	0.191314	276.5	0.739593	2139.5	1.01975	1758.5	0.87158	4012.5	0	3075
Ovarian cancer	CD8.EM	COL4A2	CD44	0.0855411	2897.6	0.0691036	1502	0.400717	4014	0.842496	2356	0.882873	3541	0	3075
Ovarian cancer	CD8.EM	TIMP2	CD44	0.0862896	2945.2	0.0615818	1729	0.399702	4021	0.789837	2536	0.887555	3365	0	3075
Ovarian cancer	CD8.EM	GAL	HLA-DPA1	0.0865044	2522.6	0.172436	322	0.399404	4023	1.00912	1795	0.886667	3398	0	3075
Ovarian cancer	CD8.TEX	FN1	ITGA4_ITGB1	0.0869353	2777.2	0.0678336	1544	0.398973	4027	0.941565	2021	0.891152	3219	0	3075
Ovarian cancer	CD8.NaiveLike	LAMB2	CD44	0.0872596	2380.8	0.127022	534	0.669117	2417	0.994912	1848	0.870957	4030	0	3075
Ovarian cancer	CD8.MAIT	BAG6	NCR3	0.0877171	1974.8	0.149684	414	2.26739	32	0.998723	1831	0.859273	4522	0	3075
Ovarian cancer	CD8.TEX	SPP1	ITGA4_ITGB1	0.0878022	2984	0.0462897	2246	0.39822	4035	0.814801	2448	0.894316	3116	0	3075
Ovarian cancer	CD8.TEMRA	LRPAP1	SORL1	0.0887858	3445.2	0.0439376	2345	0.396343	4044	0.516139	3895	0.874976	3867	0	3075
Ovarian cancer	CD8.CM	CD55	ADGRE5	0.0887858	2833.2	0.0242408	4044	0.525835	3093	1.10973	1493	0.913818	2461	0	3075
Ovarian cancer	CD8.EM	COL4A1	CD44	0.0897782	2989.6	0.0641457	1649	0.394212	4053	0.824192	2415	0.877416	3756	0	3075
Ovarian cancer	CD8.MAIT	APOE	SORL1	0.0902221	2692.6	0.0896231	1048	0.393299	4057	1.01698	1768	0.883848	3515	0	3075
Ovarian cancer	CD8.MAIT	GNAS	ADRB2	0.0904447	3532.6	0.0307289	3167	0.393039	4059	0.498885	3998	0.887596	3364	0	3075
Ovarian cancer	CD8.EM	COL6A1	CD44	0.0910032	2948.8	0.0656801	1599	0.392599	4064	0.838737	2366	0.880745	3640	0	3075
Ovarian cancer	CD8.TPEX	HMGB1	HAVCR2	0.0928087	3337.6	0.0276973	3528	0.390991	4080	0.516363	3892	0.924287	2113	0	3075
Ovarian cancer	CD8.EM	COL1A1	CD44	0.0931504	2719.2	0.0361271	2760	0.390731	4083	1.12084	1466	0.921444	2212	0	3075
Ovarian cancer	CD8.EM	FN1	CD44	0.0934931	2721.2	0.0464716	2234	0.390442	4086	1.08652	1555	0.908019	2656	0	3075
Ovarian cancer	CD8.TEX	LGALS1	CD69	0.0937222	2337.4	0.0240226	4088	0.755132	2082	1.15805	1357	0.952043	1085	0	3075
Ovarian cancer	CD8.TEMRA	HSPA8	ADRB2	0.0939517	2825	0.0508503	2079	0.778331	1996	0.483965	4090	0.900681	2885	0	3075
Ovarian cancer	CD8.EM	SPP1	CD44	0.094412	2953.8	0.0317122	3081	0.389689	4094	0.959759	1959	0.910742	2560	0	3075
Ovarian cancer	CD8.MAIT	ICAM1	IL2RG	0.0945273	3064.8	0.0444883	2320	0.514797	3150	0.749324	2684	0.869445	4095	0	3075
Ovarian cancer	CD8.MAIT	HMGB1	CXCR4	0.0951058	2315.8	0.023945	4100	0.817482	1873	0.916997	2113	0.966264	418	0	3075
Ovarian cancer	CD8.EM	COL1A2	CD44	0.095338	2854.6	0.0346652	2863	0.388497	4102	0.999776	1827	0.915656	2406	0	3075
Ovarian cancer	CD8.TEX	NECTIN4	TIGIT	0.0964185	2231	0.255271	193	1.12687	900	1.21752	1209	0.82249	5778	0	3075
Ovarian cancer	CD8.TEX	CXADR	JAML	0.0964472	2294.2	0.182869	290.5	0.705104	2262.5	1.03001	1731.5	0.869032	4111.5	0	3075
Ovarian cancer	CD8.TPEX	CXADR	JAML	0.096682	2306.6	0.182857	292.5	0.705054	2265.5	1.0135	1786.5	0.869028	4113.5	0	3075
Ovarian cancer	CD8.EM	COL6A2	CD44	0.0978035	3304	0.0331487	2972	0.384404	4123	0.779525	2567	0.876831	3783	0	3075
Ovarian cancer	CD8.TPEX	MDK	ITGA4_ITGB1	0.103135	2130.8	0.0892358	1059	0.377492	4167	1.59664	422	0.930072	1931	0	3075
Ovarian cancer	CD8.CM	FAM3C	CLEC2D	0.103259	3385.2	0.0259525	3765	0.377373	4168	0.781562	2562	0.887873	3356	0	3075
Ovarian cancer	CD8.CM	LAMB2	CD44	0.107796	2465.8	0.118377	625	0.602777	2716	1.03554	1709	0.866943	4204	0	3075
Ovarian cancer	CD8.TEX	LAMA3	CD44	0.108567	2884.2	0.100883	854	0.451777	3573	0.742004	2709	0.866805	4210	0	3075
Ovarian cancer	CD8.NaiveLike	PODXL	SELL	0.108598	2377.8	0.370441	102.5	1.28941	443.5	0.926778	2080.5	0.809767	6187.5	0	3075
Ovarian cancer	CD8.MAIT	LAMA3	CD44	0.112093	2915.8	0.0998916	867	0.444353	3634	0.730048	2766	0.866234	4237	0	3075
Ovarian cancer	CD8.TEX	FN1	ITGA4_ITGB7	0.112756	2601.2	0.0729866	1421	0.626672	2593	1.05002	1675	0.86607	4242	0	3075
Ovarian cancer	CD8.TPEX	LAMA3	CD44	0.113958	2906.4	0.0992827	877	0.439796	3674	0.756171	2655	0.865879	4251	0	3075
Ovarian cancer	CD8.TEMRA	CD55	ADGRE5	0.114629	3183.8	0.0231101	4256	0.492103	3278	0.723316	2796	0.911919	2514	0	3075
Ovarian cancer	CD8.TEMRA	PKM	CD44	0.114899	2708.8	0.0281016	3472	0.364545	4258	1.11008	1489	0.948101	1250	0	3075
Ovarian cancer	CD8.TEMRA	FN1	ITGA4_ITGB7	0.11845	2646.4	0.0715347	1452	0.587815	2796	1.06096	1625	0.864901	4284	0	3075
Ovarian cancer	CD8.NaiveLike	PODXL2	SELL	0.121234	2738.8	0.207087	253	1.27818	470	0.829333	2392	0.756427	7504	0	3075
Ovarian cancer	CD8.TEMRA	C3	IFITM1	0.121805	2948.6	0.0630958	1680	0.358052	4308	0.88116	2222	0.885114	3458	0	3075
Ovarian cancer	CD8.CM	PSEN1	CD44	0.122941	3322.4	0.0228469	4316	0.567364	2882	0.889662	2192	0.868331	4147	0	3075
Ovarian cancer	CD8.TEX	COL4A2	ITGA1_ITGB1	0.124228	2879.2	0.128574	522	0.431269	3744	0.7357	2730	0.864131	4325	0	3075
Ovarian cancer	CD8.TEMRA	F11R	ITGAL_ITGB2	0.124371	2361.6	0.108799	746	0.881914	1659	0.945502	2002	0.864122	4326	0	3075
Ovarian cancer	CD8.EM	CCN1	ITGB2	0.124659	2662.8	0.0690085	1507	0.518934	3126	1.18757	1278	0.864012	4328	0	3075
Ovarian cancer	CD8.TEX	GNAS	ADCY7	0.125816	3452.6	0.0336418	2927	0.354648	4336	0.522527	3844	0.895071	3081	0	3075
Ovarian cancer	CD8.EM	GRN	TNFRSF1B	0.126251	3164.6	0.0539603	1971	0.354106	4339	0.88791	2199	0.866108	4239	0	3075
Ovarian cancer	CD8.TEX	ICAM1	ITGAL_ITGB2	0.126543	2637.4	0.0688009	1514	0.699574	2287	0.95561	1970	0.863554	4341	0	3075
Ovarian cancer	CD8.MAIT	LRPAP1	SORL1	0.127273	3640.6	0.0405655	2510	0.353253	4346	0.464257	4222	0.870543	4050	0	3075
Ovarian cancer	CD8.NaiveLike	ADAM10	CD44	0.128744	3032	0.0226539	4356	0.632472	2566	0.856811	2307	0.90168	2856	0	3075
Ovarian cancer	CD8.NaiveLike	COL9A2	CD44	0.129931	2672.2	0.066821	1571	0.656873	2467	0.980679	1884	0.862922	4364	0	3075
Ovarian cancer	CD8.CM	ICAM1	IL2RG	0.130229	3207.2	0.039689	2565	0.441145	3663	0.838158	2367	0.862828	4366	0	3075
Ovarian cancer	CD8.EM	LAMA3	CD44	0.131576	3005.2	0.0940373	980	0.400533	4016	0.77589	2580	0.862696	4375	0	3075
Ovarian cancer	CD8.TPEX	LGALS1	PTPRC	0.133695	2344.8	0.0225589	4389	0.810704	1887	1.1448	1393	0.954778	980	0	3075
Ovarian cancer	CD8.NaiveLike	LRPAP1	SORL1	0.135072	3595.2	0.0425542	2408	0.378665	4160	0.434435	4398	0.873216	3935	0	3075
Ovarian cancer	CD8.TPEX	HLA-DRB1	LAG3	0.135072	3229	0.0225334	4398	0.724113	2196	0.441969	4356	0.924043	2120	0	3075
Ovarian cancer	CD8.NaiveLike	FAM3C	CLEC2D	0.136924	3639.8	0.024255	4040	0.342982	4410	0.642114	3186	0.884461	3488	0	3075
Ovarian cancer	CD8.TEX	COL6A1	ITGA1_ITGB1	0.137702	2926.4	0.122204	578	0.42315	3814	0.731942	2750	0.861716	4415	0	3075
Ovarian cancer	CD8.TPEX	CCN1	ITGB2	0.139112	2870.2	0.0660909	1587	0.489952	3302	0.958665	1963	0.861454	4424	0	3075
Ovarian cancer	CD8.TEX	HLA-DPA1	LAG3	0.145515	2825.6	0.0222964	4464	1.00046	1306	0.669721	3034	0.92068	2249	0	3075
Ovarian cancer	CD8.TPEX	NECTIN4	TIGIT	0.145963	2254.4	0.258262	189	1.14139	854	1.1386	1405	0.823338	5749	0	3075
Ovarian cancer	CD8.TEX	YBX1	NOTCH1	0.146988	3112	0.0391659	2589	0.334665	4473	0.875347	2237	0.892088	3186	0	3075
Ovarian cancer	CD8.TPEX	SPP1	PTGER4	0.14897	3613.8	0.0304338	3203	0.33692	4454	0.711519	2852	0.860035	4485	0	3075
Ovarian cancer	CD8.TEX	LGALS1	PTPRC	0.14897	2390.4	0.0222093	4485	0.794053	1945	1.12639	1450	0.954439	997	0	3075
Ovarian cancer	CD8.CM	LGALS1	CD69	0.150471	2439.8	0.0221848	4494	0.67876	2371	1.26386	1100	0.950193	1159	0	3075
Ovarian cancer	CD8.TEMRA	NECTIN2	CD96	0.15283	2999.6	0.0686959	1520	0.330846	4508	0.892566	2182	0.878736	3713	0	3075
Ovarian cancer	CD8.TEMRA	MMP7	CD44	0.154875	2283.8	0.0773322	1310	0.32831	4520	1.56849	457	0.92614	2057	0	3075
Ovarian cancer	CD8.NaiveLike	C3	IFITM1	0.156595	3081.2	0.0596154	1789	0.327887	4530	0.816586	2442	0.882197	3570	0	3075
Ovarian cancer	CD8.EM	CCN2	ITGB2	0.157809	2874.2	0.0497267	2124	0.507152	3199	1.13038	1436	0.85894	4537	0	3075
Ovarian cancer	CD8.TPEX	HLA-DQB1	LAG3	0.158681	3290.6	0.0220274	4542	0.730749	2169	0.554865	3649	0.896957	3018	0	3075
Ovarian cancer	CD8.EM	CD47	SIRPG	0.159644	3394.8	0.0342117	2895.5	0.3258	4547.5	0.860992	2293.5	0.868025	4162.5	0	3075
Ovarian cancer	CD8.CM	COL9A2	CD44	0.160083	2773.2	0.0622728	1712	0.590533	2774	1.0213	1755	0.858699	4550	0	3075
Ovarian cancer	CD8.MAIT	CCN1	ITGB2	0.161495	3027.2	0.0629441	1687	0.458695	3513	0.857832	2303	0.858517	4558	0	3075
Ovarian cancer	CD8.NaiveLike	LGALS1	CD69	0.162917	2603.4	0.0219377	4566	0.668491	2422	1.01235	1790	0.949927	1164	0	3075
Ovarian cancer	CD8.TEMRA	LAMC1	CD44	0.163275	3250.4	0.0762854	1332	0.322214	4568	0.555408	3645	0.880844	3632	0	3075
Ovarian cancer	CD8.TEX	COL4A1	ITGA1_ITGB1	0.16525	2978.8	0.119349	616	0.424764	3796	0.717397	2828	0.857941	4579	0	3075
Ovarian cancer	CD8.TPEX	MIF	CD44_CD74	0.166517	3334.6	0.0222191	4484	0.320394	4586	0.621455	3285	0.948251	1243	0	3075
Ovarian cancer	CD8.MAIT	CCL2	CCR2	0.16883	2683.4	0.447283	62	1.15514	809	0.83197	2385	0.776175	7086	0	3075
Ovarian cancer	CD8.TEMRA	LAMB3	CD44	0.16981	3115.2	0.0913352	1016	0.317992	4604	0.608891	3355	0.883401	3526	0	3075
Ovarian cancer	CD8.TEX	COL6A2	ITGA1_ITGB1	0.170549	3266	0.0616763	1727	0.414956	3901	0.67273	3019	0.857278	4608	0	3075
Ovarian cancer	CD8.EM	APP	CD74	0.173531	2594.8	0.0992412	878	0.31612	4624	0.809509	2463	0.930018	1934	0	3075
Ovarian cancer	CD8.TEMRA	NECTIN2	CD226	0.173719	2473.8	0.164331	355	0.624742	2604	1.03532	1710	0.85683	4625	0	3075
Ovarian cancer	CD8.TEX	LAMC1	ITGA2_ITGB1	0.174095	3258	0.155993	386	0.315707	4627	0.56753	3576	0.856814	4626	0	3075
Ovarian cancer	CD8.TEMRA	ICAM1	ITGAM_ITGB2	0.175037	2500	0.087683	1092	0.949305	1448	0.870455	2253	0.856697	4632	0	3075
Ovarian cancer	CD8.TPEX	CCN2	ITGB2	0.176364	3088.6	0.0476242	2189	0.478171	3388	0.901476	2152	0.856302	4639	0	3075
Ovarian cancer	CD8.TPEX	MDK	NCL	0.177043	3503.7	0.086242	1115	0.0726126	6901	1.10152	1508	0.943105	1433	0.013	6561.5
Ovarian cancer	CD8.TEX	LAMB2	CD44	0.178273	3059.8	0.0984123	890	0.44959	3590	0.659122	3095	0.855925	4649	0	3075
Ovarian cancer	CD8.TEMRA	LAMA5	CD44	0.178849	3319.4	0.0768413	1321	0.312941	4652	0.545469	3707	0.875588	3842	0	3075
Ovarian cancer	CD8.TEX	COL18A1	ITGA2_ITGB1	0.180005	3008	0.106725	780	0.312466	4658	0.718605	2824	0.879156	3703	0	3075
Ovarian cancer	CD8.TEX	LGALS3BP	ITGB1	0.18078	2741.4	0.081822	1212	0.312121	4662	0.803146	2487	0.919928	2271	0	3075
Ovarian cancer	CD8.CM	S100A9	ITGB2	0.181556	2979.8	0.0411654	2476	0.311938	4666	1.44551	680	0.871883	4002	0	3075
Ovarian cancer	CD8.TEX	LAMB3	ITGA2_ITGB1	0.182922	3163.4	0.186767	284	0.311485	4673	0.621013	3290	0.859805	4495	0	3075
Ovarian cancer	CD8.TEMRA	GNAS	ADCY7	0.183118	3633	0.0302714	3217	0.311416	4674	0.510553	3928	0.890009	3271	0	3075
Ovarian cancer	CD8.MAIT	LAMB2	CD44	0.1841	3094.4	0.0974447	912	0.442166	3653	0.647166	3153	0.855314	4679	0	3075
Ovarian cancer	CD8.TEMRA	LAMC2	CD44	0.184297	3351	0.0918036	1011	0.310952	4680	0.523104	3839	0.868276	4150	0	3075
Ovarian cancer	CD8.TEX	CDH1	ITGA2_ITGB1	0.184888	3132.8	0.155162	390	0.310528	4683	0.6594	3093	0.86149	4423	0	3075
Ovarian cancer	CD8.TPEX	FN1	ITGA4_ITGB7	0.185877	2970	0.0608009	1752	0.482466	3354	0.951831	1981	0.855118	4688	0	3075
Ovarian cancer	CD8.TEX	HLA-DPB1	LAG3	0.185877	2891.6	0.0214693	4688	0.994304	1318	0.643412	3171	0.921617	2206	0	3075
Ovarian cancer	CD8.TPEX	LAMB2	CD44	0.18707	3079.6	0.0968508	918	0.437609	3694	0.673289	3017	0.854936	4694	0	3075
Ovarian cancer	CD8.CM	GNAS	ADRB2	0.188268	3871.6	0.0249495	3912	0.309174	4700	0.517643	3882	0.876775	3789	0	3075
Ovarian cancer	CD8.CM	GRN	TNFRSF1B	0.18887	3393.4	0.0484294	2162	0.309084	4703	0.79324	2525	0.859712	4502	0	3075
Ovarian cancer	CD8.TEMRA	ICAM1	SPN	0.189674	2445.4	0.0907257	1029	0.924406	1517	0.975743	1899	0.854587	4707	0	3075
Ovarian cancer	CD8.TEMRA	VEGFA	CD44	0.190078	3144.2	0.0654821	1604	0.308838	4709	0.677113	3001	0.88858	3332	0	3075
Ovarian cancer	CD8.MAIT	YBX1	NOTCH1	0.193944	3236.6	0.036128	2759	0.306855	4728	0.865723	2274	0.88814	3347	0	3075
Ovarian cancer	CD8.EM	MIF	CD44_CD74	0.194149	3314	0.0219333	4567	0.306736	4729	0.688165	2941	0.947932	1258	0	3075
Ovarian cancer	CD8.TEX	COPA	CD74	0.19704	3602.4	0.0261564	3732	0.389599	4095	0.38089	4743	0.917117	2367	0	3075
Ovarian cancer	CD8.MAIT	MIF	TNFRSF14	0.197872	3735.2	0.0235821	4177	0.305485	4747	0.531924	3791	0.90065	2886	0	3075
Ovarian cancer	CD8.MAIT	CCN2	ITGB2	0.200175	3246.2	0.0453567	2289	0.446913	3609	0.800643	2500	0.853275	4758	0	3075
Ovarian cancer	CD8.TPEX	APP	CD74	0.200596	2720.6	0.0977476	906	0.304173	4760	0.695809	2917	0.929523	1945	0	3075
Ovarian cancer	CD8.EM	SPP1	PTGER4	0.202925	3671.4	0.0282489	3454	0.30333	4771	0.831573	2386	0.855491	4671	0	3075
Ovarian cancer	CD8.EM	HLA-DRB5	LAG3	0.203138	3403.2	0.0329993	2985	0.479379	3374	0.720521	2810	0.852923	4772	0	3075
Ovarian cancer	CD8.CM	HMGB1	CXCR4	0.20335	2474.4	0.0211682	4773	0.680843	2365	1.06891	1601	0.964196	558	0	3075
Ovarian cancer	CD8.TEMRA	TIMP3	CD44	0.204632	3245.6	0.055	1940	0.302298	4779	0.660743	3084	0.88801	3350	0	3075
Ovarian cancer	CD8.TEX	MIF	TNFRSF14	0.20506	3734.2	0.0234165	4207	0.302177	4781	0.545041	3712	0.900335	2896	0	3075
Ovarian cancer	CD8.CM	ADAM10	CD44	0.205704	3175.4	0.021112	4784	0.566132	2888	0.897435	2168	0.898511	2962	0	3075
Ovarian cancer	CD8.TEX	F11R	ITGAL_ITGB2	0.20592	2699.6	0.0899477	1041	0.706485	2258	0.847357	2339	0.852559	4785	0	3075
Ovarian cancer	CD8.NaiveLike	ICAM1	IL2RG	0.20743	3731.8	0.0334384	2950	0.345222	4397	0.591688	3445	0.852369	4792	0	3075
Ovarian cancer	CD8.TEMRA	COL4A2	CD44	0.207647	3443.8	0.0593463	1795	0.301331	4793	0.549919	3680	0.874771	3876	0	3075
Ovarian cancer	CD8.TEMRA	LAMA3	CD44	0.20808	3590.4	0.0807594	1237	0.301146	4795	0.483313	4095	0.85343	4750	0	3075
Ovarian cancer	CD8.TPEX	YBX1	NOTCH1	0.20895	3253.8	0.0354574	2808	0.300716	4799	0.884867	2209	0.887206	3378	0	3075
Ovarian cancer	CD8.TEMRA	PLAT	ITGAM	0.208982	3161.2	0.406791	77	0.981219	1353	0.575694	3534	0.742288	7767	0	3075
Ovarian cancer	CD8.TEMRA	TIMP2	CD44	0.209385	3512.2	0.0528865	2004	0.300315	4801	0.49726	4003	0.879732	3678	0	3075
Ovarian cancer	CD8.TEX	CDH1	ITGAE_ITGB7	0.209604	2573.8	0.178073	306	0.635828	2553	0.909315	2133	0.852141	4802	0	3075
Ovarian cancer	CD8.TEX	NECTIN2	CD226	0.211575	2604	0.151682	403	0.577248	2842	0.979303	1889	0.851847	4811	0	3075
Ovarian cancer	CD8.TEX	CXCL16	CXCR6	0.212236	2305.6	0.199534	264	0.868413	1704	1.05107	1671	0.851733	4814	0	3075
Ovarian cancer	CD8.EM	LAMB2	CD44	0.214005	3174	0.0917339	1013	0.398346	4034	0.693007	2926	0.851537	4822	0	3075
Ovarian cancer	CD8.CM	MIF	CD74_CXCR4	0.214894	3357.2	0.0209368	4826	0.323934	4559	0.655347	3123	0.949067	1203	0	3075
Ovarian cancer	CD8.TEX	LAMA5	ITGA2_ITGB1	0.220064	3333.4	0.15713	382	0.306434	4731	0.557591	3630	0.850677	4849	0	3075
Ovarian cancer	CD8.TEMRA	COL4A1	CD44	0.220291	3554.2	0.0550884	1937	0.294825	4850	0.531616	3794	0.868992	4115	0	3075
Ovarian cancer	CD8.TEMRA	COL6A1	CD44	0.22464	3503.6	0.0564062	1898	0.293212	4869	0.546161	3700	0.872517	3976	0	3075
Ovarian cancer	CD8.TEMRA	PLAU	ITGAM	0.224968	3199.6	0.396279	83	0.980039	1360	0.575478	3535	0.731558	7945	0	3075
Ovarian cancer	CD8.TEX	COL4A2	ITGA2_ITGB1	0.226724	3399.2	0.121355	589	0.294824	4851	0.562041	3603	0.849725	4878	0	3075
Ovarian cancer	CD8.TEMRA	SPP1	PTGER4	0.226724	3850.2	0.0275003	3555	0.291821	4878	0.674597	3010	0.853823	4733	0	3075
Ovarian cancer	CD8.MAIT	MDK	NCL	0.228006	3835.6	0.0758254	1348	0.0108966	7432	1.05431	1656	0.939552	1583	0.367	7159
Ovarian cancer	CD8.TEMRA	COL1A1	CD44	0.228121	3180.8	0.031026	3145	0.291344	4884	0.82826	2399	0.915756	2401	0	3075
Ovarian cancer	CD8.TEMRA	FN1	CD44	0.228823	3180.4	0.0399099	2553	0.291055	4887	0.793946	2524	0.901462	2863	0	3075
Ovarian cancer	CD8.CM	MDK	NCL	0.229488	3017.8	0.0758551	1346	0.0110726	7427	1.05323	1660	0.939563	1581	0	3075
Ovarian cancer	CD8.TEMRA	SPP1	CD44	0.230702	3473	0.0272345	3589	0.290302	4895	0.667182	3045	0.904359	2761	0	3075
Ovarian cancer	CD8.TPEX	FN1	ITGA4_ITGB1	0.23141	3254	0.0525429	2023	0.290229	4898	0.790268	2535	0.878131	3739	0	3075
Ovarian cancer	CD8.TPEX	ICAM1	ITGAL_ITGB2	0.233782	3084	0.0543378	1963	0.538662	3038	0.81805	2436	0.849045	4908	0	3075
Ovarian cancer	CD8.TPEX	SPP1	ITGA4_ITGB1	0.233782	3485.8	0.0358553	2782	0.289476	4908	0.663504	3067	0.881624	3597	0	3075
Ovarian cancer	CD8.TEMRA	COL1A2	CD44	0.235214	3345.6	0.0297705	3279	0.28911	4914	0.7072	2864	0.909589	2596	0	3075
Ovarian cancer	CD8.TEX	LAMC1	ITGA1	0.238342	2624	0.252694	199	0.605528	2696	0.880219	2223	0.848418	4927	0	3075
Ovarian cancer	CD8.TEX	MIF	CD74_CXCR4	0.238342	3529	0.020929	4833	0.28745	4927	0.561158	3606	0.949058	1204	0	3075
Ovarian cancer	CD8.NaiveLike	S100A9	ITGB2	0.240527	3132.4	0.0389738	2591	0.286828	4936	1.33309	932	0.868796	4128	0	3075
Ovarian cancer	CD8.TPEX	LGALS1	CD69	0.241015	2749.6	0.0206085	4938	0.613256	2664	0.997939	1836	0.948419	1235	0	3075
Ovarian cancer	CD8.TEMRA	CCN1	ITGAM	0.242058	2866.6	0.343155	119	0.974872	1376	0.812508	2458	0.766464	7305	0	3075
Ovarian cancer	CD8.TEMRA	C3	ITGAM	0.242058	2632.8	0.30543	152	0.994549	1317	0.846484	2341	0.807329	6279	0	3075
Ovarian cancer	CD8.TEX	CCL2	CCR1	0.242058	2715.2	0.291642	162	0.721267	2204	0.942013	2017	0.811985	6118	0	3075
Ovarian cancer	CD8.MAIT	CXCL2	DPP4	0.242058	2427.2	0.290512	163	0.866058	1719	0.998147	1835	0.835842	5344	0	3075
Ovarian cancer	CD8.TEMRA	ADM	ADRB2	0.242058	2947.8	0.270112	179	0.824137	1850	0.701289	2888	0.791444	6747	0	3075
Ovarian cancer	CD8.NaiveLike	CCL2	CCR4	0.242058	3305.6	0.263074	184	0.627904	2586	0.735615	2731	0.731107	7952	0	3075
Ovarian cancer	CD8.TEMRA	CCN2	ITGAM	0.242058	2958.6	0.247273	204	0.96309	1408	0.755319	2658	0.75877	7448	0	3075
Ovarian cancer	CD8.TEX	CCL2	CCR5	0.242058	2749.8	0.181254	299	0.605848	2694	0.966978	1930	0.823282	5751	0	3075
Ovarian cancer	CD8.MAIT	FN1	DPP4	0.242058	2571.4	0.163992	357	0.846482	1794	0.890895	2187	0.832897	5444	0	3075
Ovarian cancer	CD8.TEMRA	APP	PTGER2	0.242058	2623.8	0.160314	368	0.672068	2404	0.898233	2164	0.843076	5108	0	3075
Ovarian cancer	CD8.MAIT	APP	PTGER2	0.242058	2726.8	0.15449	393	0.647668	2504	0.806521	2473	0.840613	5189	0	3075
Ovarian cancer	CD8.TEMRA	TGM2	ITGA4	0.242058	2664.6	0.146795	426	0.674704	2388	0.899364	2162	0.838395	5272	0	3075
Ovarian cancer	CD8.MAIT	CDH1	KLRG1	0.242058	2612.2	0.132573	500	0.746519	2118	0.920107	2100	0.838433	5268	0	3075
Ovarian cancer	CD8.TPEX	TGM2	ITGA4	0.242058	2909.4	0.127986	526	0.576483	2845	0.788246	2541	0.828889	5560	0	3075
Ovarian cancer	CD8.TEX	TGM2	ITGA4	0.242058	2984.8	0.12235	575	0.547048	2994	0.766275	2617	0.825672	5663	0	3075
Ovarian cancer	CD8.TEMRA	THY1	ITGAM_ITGB2	0.242058	2596.4	0.111709	703	0.944396	1463	0.828657	2395	0.835726	5346	0	3075
Ovarian cancer	CD8.TPEX	SLPI	PLSCR1	0.242058	2447	0.105439	808	0.161036	5991	1.77976	193	0.922833	2168	0	3075
Ovarian cancer	CD8.TEMRA	SPP1	S1PR1	0.242058	3065	0.103687	825	0.656147	2469	0.703948	2881	0.813519	6075	0	3075
Ovarian cancer	CD8.NaiveLike	HBEGF	CD44	0.242058	2714.4	0.090534	1033	0.652985	2480	0.945232	2005	0.846905	4979	0	3075
Ovarian cancer	CD8.NaiveLike	MDK	ITGA6_ITGB1	0.242058	2734.8	0.0889332	1068	0.131528	6237	1.34394	909	0.916389	2385	0	3075
Ovarian cancer	CD8.TEMRA	CD14	ITGB2	0.242058	2628.4	0.0871259	1097	0.895783	1612	0.950721	1985	0.83507	5373	0	3075
Ovarian cancer	CD8.CM	HBEGF	CD44	0.242058	2807.2	0.0843718	1158	0.586645	2802	0.985856	1872	0.842279	5129	0	3075
Ovarian cancer	CD8.TEX	MDK	NCL	0.242058	2949.2	0.0807557	1239	0.0401072	7200	1.0314	1726	0.941316	1506	0	3075
Ovarian cancer	CD8.NaiveLike	ALCAM	CD6	0.242058	2768.6	0.0792671	1266	0.644652	2514	0.94024	2027	0.847489	4961	0	3075
Ovarian cancer	CD8.NaiveLike	MDK	ITGA4_ITGB1	0.242058	2426.8	0.0771106	1318	0.271817	5087	1.50407	569	0.925171	2085	0	3075
Ovarian cancer	CD8.TEMRA	CD14	ITGA4	0.242058	3291.2	0.0756977	1351	0.646653	2507	0.750238	2679	0.786503	6844	0	3075
Ovarian cancer	CD8.TEMRA	THBS1	ITGA4	0.242058	2924.6	0.07372	1398	0.65741	2464	0.865747	2273	0.833912	5413	0	3075
Ovarian cancer	CD8.EM	SLPI	PLSCR1	0.242058	2888.8	0.0733524	1409	0.0616202	7018	1.67909	314	0.908881	2628	0	3075
Ovarian cancer	CD8.TEX	CD14	ITGB2	0.242058	2953.2	0.0728371	1428	0.719767	2208	0.865897	2270	0.822362	5785	0	3075
Ovarian cancer	CD8.TEMRA	LGALS3BP	ITGB1	0.242058	3039.8	0.0714094	1454	0.223564	5478	0.731133	2759	0.91477	2433	0	3075
Ovarian cancer	CD8.TPEX	F11R	ITGAL_ITGB2	0.242058	3141.6	0.0710393	1462	0.545573	3005	0.709797	2860	0.837102	5306	0	3075
Ovarian cancer	CD8.CM	MDK	ITGA4_ITGB1	0.242058	2486.8	0.0703644	1476	0.263537	5148	1.51908	537	0.92194	2198	0	3075
Ovarian cancer	CD8.TPEX	ALCAM	CD6	0.242058	3015.6	0.0703005	1478	0.560207	2919	0.833196	2380	0.839568	5226	0	3075
Ovarian cancer	CD8.TEX	TIMP1	CD63	0.242058	3022.6	0.0692558	1499	0.115116	6408	0.684815	2954	0.949554	1177	0	3075
Ovarian cancer	CD8.EM	MDK	ITGA4_ITGB1	0.242058	2561.2	0.0664166	1581	0.238117	5367	1.53895	511	0.919837	2272	0	3075
Ovarian cancer	CD8.TPEX	THBS1	ITGA4	0.242058	3204.8	0.0642745	1644	0.559189	2928	0.754629	2660	0.824198	5717	0	3075
Ovarian cancer	CD8.TEX	COL1A1	ITGA2_ITGB1	0.242058	3009	0.0634437	1670	0.284837	4959	0.840382	2361	0.89795	2980	0	3075
Ovarian cancer	CD8.TPEX	ICAM1	SPN	0.242058	3154.6	0.0600581	1778	0.58602	2805	0.801888	2494	0.827038	5621	0	3075
Ovarian cancer	CD8.TEX	ICAM1	SPN	0.242058	3183.4	0.0599509	1781	0.584837	2810	0.764847	2625	0.82691	5626	0	3075
Ovarian cancer	CD8.TEX	LGALS9	HAVCR2	0.242058	2889.6	0.0497554	2122	1.03534	1202	0.865785	2272	0.822513	5777	0	3075
Ovarian cancer	CD8.TEMRA	LYZ	ITGAL	0.242058	3132.6	0.0455554	2278	0.801785	1921	0.812561	2457	0.817969	5932	0	3075
Ovarian cancer	CD8.TEX	LYZ	ITGAL	0.242058	3547.2	0.0369424	2715	0.626943	2590	0.701095	2891	0.801845	6465	0	3075
Ovarian cancer	CD8.TPEX	LYZ	ITGAL	0.242058	3728.8	0.0329487	2990	0.545874	3003	0.711419	2854	0.792599	6722	0	3075
Ovarian cancer	CD8.TEX	MICA	HCST_KLRK1	0.242058	3460	0.0324239	3031	0.677244	2381	0.841224	2359	0.802057	6454	0	3075
Ovarian cancer	CD8.EM	LGALS1	PTPRC	0.242058	2496	0.0205826	4945	0.716589	2217	1.2296	1182	0.952757	1061	0	3075
Ovarian cancer	CD8.CM	LGALS1	PTPRC	0.242058	2568.2	0.0201162	5084	0.694376	2306	1.18063	1295	0.952238	1081	0	3075
Ovarian cancer	CD8.EM	HMGB1	CXCR4	0.242058	2738	0.0190994	5417	0.579044	2834	1.0403	1698	0.962378	666	0	3075
Ovarian cancer	CD8.MAIT	LGALS1	CD69	0.242058	3003.8	0.0187423	5493	0.5357	3052	0.928979	2072	0.946048	1327	0	3075
Ovarian cancer	CD8.TEMRA	LGALS1	CD69	0.242058	3108.8	0.0186569	5517	0.532154	3064	0.783038	2554	0.945931	1334	0	3075
Ovarian cancer	CD8.MAIT	LGALS1	PTPRC	0.242058	3177.8	0.0174305	5894	0.566477	2886	0.719338	2819	0.948872	1215	0	3075
Ovarian cancer	CD8.NaiveLike	LGALS1	PTPRC	0.242058	3165.8	0.0170037	6010	0.546156	3001	0.800631	2501	0.948267	1242	0	3075
Ovarian cancer	CD8.TEX	ADAM9	ITGB1	0.242237	3288.4	0.106595	783	0.286425	4943	0.526681	3819	0.875937	3822	0	3075
Ovarian cancer	CD8.TEX	THBS1	ITGA4	0.242915	3293.6	0.0614439	1732	0.529755	3078	0.732658	2744	0.820912	5839	0	3075
Ovarian cancer	CD8.TEX	FBLN1	ITGB1	0.242973	3147.2	0.107026	775	0.286236	4946	0.598636	3407	0.883102	3533	0	3075
Ovarian cancer	CD8.TEX	VEGFA	ITGB1	0.244204	2918.6	0.119937	608	0.285402	4951	0.723865	2787	0.892541	3172	0	3075
Ovarian cancer	CD8.TEMRA	COL6A2	CD44	0.245687	3932.2	0.0284682	3423	0.285018	4957	0.486949	4061	0.868372	4145	0	3075
Ovarian cancer	CD8.TEX	TGM2	ITGB1	0.246929	3198	0.151768	402	0.284339	4962	0.56454	3589	0.872768	3962	0	3075
Ovarian cancer	CD8.TEX	COL9A2	CD44	0.249427	3390.2	0.0517705	2043	0.437346	3696	0.644889	3165	0.847118	4972	0	3075
Ovarian cancer	CD8.TEX	COL6A1	ITGA2_ITGB1	0.249678	3454.2	0.115343	659	0.286705	4939	0.558283	3625	0.847099	4973	0	3075
Ovarian cancer	CD8.TEX	COL1A2	ITGA2_ITGB1	0.251188	3173	0.0608765	1749	0.282603	4979	0.719322	2820	0.890637	3242	0	3075
Ovarian cancer	CD8.TEX	HSPG2	ITGB1	0.25144	3309.2	0.135535	486	0.282559	4980	0.523816	3836	0.867888	4169	0	3075
Ovarian cancer	CD8.TEX	CLEC11A	ITGB1	0.251693	3273	0.122575	572	0.282553	4981	0.536931	3759	0.872474	3978	0	3075
Ovarian cancer	CD8.MAIT	APP	RPSA	0.25372	2802.4	0.0849336	1140	0.281273	4989	0.619771	3299	0.941236	1509	0	3075
Ovarian cancer	CD8.TEX	AGRN	ITGB1	0.253975	3466.2	0.105794	802	0.281203	4990	0.480242	4110	0.863107	4354	0	3075
Ovarian cancer	CD8.MAIT	COL9A2	CD44	0.256273	3423.4	0.0512615	2062	0.429922	3753	0.632933	3228	0.846477	4999	0	3075
Ovarian cancer	CD8.TPEX	COL9A2	CD44	0.258331	3409	0.050949	2074	0.425364	3793	0.659056	3096	0.84608	5007	0	3075
Ovarian cancer	CD8.TPEX	HBEGF	CD82	0.259308	3247	0.169982	333	0.563512	2901	0.651542	3134	0.789398	6792	0	3075
Ovarian cancer	CD8.EM	ICAM1	ITGAL_ITGB2	0.262746	3121.8	0.0515729	2052	0.490323	3299	0.899748	2159	0.845667	5024	0	3075
Ovarian cancer	CD8.TEX	PCSK1N	GPR171	0.263218	3504.2	0.0550142	1938	0.515553	3145	0.648533	3147	0.809148	6216	0	3075
Ovarian cancer	CD8.TEX	TIMP2	ITGB1	0.263794	3249.8	0.0968671	917	0.276878	5028	0.544012	3716	0.883967	3513	0	3075
Ovarian cancer	CD8.EM	CADM1	CRTAM	0.265797	2866.4	0.0887284	1073.5	0.512995	3155.5	0.968541	1927.5	0.843319	5100.5	0	3075
Ovarian cancer	CD8.TEX	CCL20	CXCR3	0.267475	3138.4	0.0462225	2250	0.51208	3161	0.998582	1832	0.835004	5374	0	3075
Ovarian cancer	CD8.MAIT	CXCL10	DPP4	0.269006	3278.8	0.121808	579	0.826632	1844	0.644846	3166	0.744375	7730	0	3075
Ovarian cancer	CD8.EM	LGALS1	CD69	0.27488	3033	0.0180859	5699	0.508423	3185	0.996096	1842	0.94513	1364	0	3075
Ovarian cancer	CD8.EM	CD14	ITGB2	0.276753	3423.8	0.0556457	1923	0.507995	3191	0.80936	2464	0.801838	6466	0	3075
Ovarian cancer	CD8.TEX	PLAU	ITGB1	0.276901	3362.4	0.112082	698	0.272394	5077	0.556596	3633	0.863961	4329	0	3075
Ovarian cancer	CD8.EM	CXADR	JAML	0.27731	2837.6	0.121472	583.5	0.454351	3544.5	0.973348	1906.5	0.843946	5078.5	0	3075
Ovarian cancer	CD8.TEX	COL3A1	ITGA2_ITGB1	0.278267	3477.6	0.0583531	1829	0.272161	5082	0.588645	3465	0.87318	3937	0	3075
Ovarian cancer	CD8.CM	MDK	SORL1	0.279264	2693.6	0.0806923	1240	0.235773	5392	1.50853	562	0.891726	3199	0	3075
Ovarian cancer	CD8.TPEX	CD14	ITGA4	0.279894	3595.4	0.0659988	1592	0.548432	2986	0.63912	3201	0.774766	7123	0	3075
Ovarian cancer	CD8.MAIT	CD55	ADGRE5	0.281568	3787	0.0200772	5094	0.401627	4005	0.48898	4050	0.906103	2711	0	3075
Ovarian cancer	CD8.TEX	ADAM15	ITGB1	0.284342	3768.4	0.0820986	1200	0.269317	5104	0.425038	4468	0.84659	4995	0	3075
Ovarian cancer	CD8.NaiveLike	APP	RPSA	0.285928	2822.6	0.0839957	1166	0.266008	5128	0.634283	3220	0.940928	1524	0	3075
Ovarian cancer	CD8.TEX	COL4A1	ITGA2_ITGB1	0.286578	3503	0.112648	688	0.288318	4922	0.543738	3718	0.842997	5112	0	3075
Ovarian cancer	CD8.MAIT	ARPC5	ADRB2	0.287982	4095.2	0.0304032	3207	0.389052	4099	0.344241	4978	0.842644	5117	0	3075
Ovarian cancer	CD8.EM	COL9A2	CD44	0.289392	3493.2	0.0482573	2169	0.386102	4113	0.678775	2987	0.842512	5122	0	3075
Ovarian cancer	CD8.EM	CDH1	KLRG1	0.289784	3136.6	0.0909664	1023	0.500197	3232	0.883736	2211	0.811272	6142	0	3075
Ovarian cancer	CD8.TEX	COL6A2	ITGA2_ITGB1	0.291659	3809.2	0.0582133	1833	0.278511	5011	0.499071	3997	0.842278	5130	0	3075
Ovarian cancer	CD8.TEX	LAMC2	ITGA2_ITGB1	0.292228	3403.6	0.187725	282	0.304445	4758	0.535226	3771	0.842166	5132	0	3075
Ovarian cancer	CD8.EM	F11R	ITGAL_ITGB2	0.29335	3165.8	0.0674245	1553	0.497235	3243	0.791495	2531	0.833509	5427	0	3075
Ovarian cancer	CD8.TEX	TNC	ITGA2	0.296378	4322.4	0.349921	110	0.295386	4845	0.349777	4934	0.671948	8648	0	3075
Ovarian cancer	CD8.TEMRA	LAMB2	CD44	0.297966	3790	0.0787812	1277	0.29896	4814	0.400431	4632	0.841656	5152	0	3075
Ovarian cancer	CD8.NaiveLike	EFNA1	EPHA4	0.299249	3294.4	0.316692	141	0.494425	3261	0.653437	3127	0.785741	6868	0	3075
Ovarian cancer	CD8.TEX	LUM	ITGB1	0.301453	3332.4	0.0616474	1728	0.260645	5164	0.628592	3252	0.885583	3443	0	3075
Ovarian cancer	CD8.CM	HSPA8	ADRB2	0.304089	4507.2	0.0215658	4662	0.286704	4940	0.314672	5173	0.855193	4686	0	3075
Ovarian cancer	CD8.MAIT	FAM3C	CLEC2D	0.304225	3649.3	0.0316194	3094	0.492185	3276	0.752594	2667	0.897334	3002	0.001	6207.5
Ovarian cancer	CD8.TEX	CXCL10	CXCR3	0.305227	3560	0.059917	1782	0.492044	3279	0.731742	2753	0.783762	6911	0	3075
Ovarian cancer	CD8.TEX	ADAM17	ITGB1	0.309714	3790.4	0.0403625	2522	0.257781	5192	0.402852	4615	0.882694	3548	0	3075
Ovarian cancer	CD8.TPEX	SPTAN1	PTPRA	0.309714	4216	0.0197969	5192	0.396375	4043	0.367529	4821	0.872932	3949	0	3075
Ovarian cancer	CD8.CM	CCN1	ITGB2	0.310909	3492.4	0.0474808	2196	0.305096	4755	0.874383	2240	0.840515	5196	0	3075
Ovarian cancer	CD8.TPEX	TFF3	CXCR4	0.313611	3617.4	0.0642528	1645	0.256824	5205	0.647565	3151	0.846023	5011	0	3075
Ovarian cancer	CD8.CM	CADM1	CRTAM	0.314063	2978.6	0.0846346	1152.5	0.486596	3324.5	0.909082	2134.5	0.840172	5206.5	0	3075
Ovarian cancer	CD8.TEMRA	MICA	HCST_KLRK1	0.315029	3700.4	0.02947	3308	0.61048	2675	0.728319	2774	0.794365	6670	0	3075
Ovarian cancer	CD8.NaiveLike	MDK	NCL	0.315585	3868.2	0.0739638	1391	-0.000133445	7502	0.985966	1871	0.938842	1608	0.17	6969
Ovarian cancer	CD8.TEX	CD14	ITGA4	0.315713	3677.8	0.0630922	1681	0.518997	3124	0.617149	3310	0.770812	7199	0	3075
Ovarian cancer	CD8.TEMRA	MDK	NCL	0.317368	3900.9	0.0737136	1399	-0.00161548	7514	0.984924	1875	0.938745	1610	0.302	7106.5
Ovarian cancer	CD8.TEX	HSPG2	ITGA2	0.317372	3943.8	0.343346	118	0.316418	4618	0.454557	4276	0.749834	7632	0	3075
Ovarian cancer	CD8.TEMRA	TFF3	CXCR4	0.317852	3589	0.0640032	1656	0.254659	5219	0.681004	2976	0.84577	5019	0	3075
Ovarian cancer	CD8.NaiveLike	NECTIN2	CD226	0.319683	2900	0.125688	548	0.479646	3371	0.863134	2281	0.839589	5225	0	3075
Ovarian cancer	CD8.EM	MDK	NCL	0.320951	4336.2	0.0640702	1651	-0.0587514	7908	0.981293	1883	0.934587	1762	1	8477
Ovarian cancer	CD8.NaiveLike	VIM	CD44	0.321219	3423.4	0.0146353	6746	0.544551	3009	0.614798	3326	0.955285	961	0	3075
Ovarian cancer	CD8.TEX	ALCAM	CD6	0.322605	3271	0.0624348	1706	0.486131	3330	0.730864	2761	0.831415	5483	0	3075
Ovarian cancer	CD8.TPEX	MIF	TNFRSF14	0.32368	4078	0.0209119	4842	0.252134	5238	0.474417	4158	0.895143	3077	0	3075
Ovarian cancer	CD8.TEMRA	GAL	HLA-DPA1	0.325227	3190.2	0.136022	482	0.251887	5243	0.627802	3257	0.874192	3894	0	3075
Ovarian cancer	CD8.EM	MIF	TNFRSF14	0.329593	3937.2	0.0208337	4866	0.250573	5257	0.60061	3401	0.894967	3087	0	3075
Ovarian cancer	CD8.TEX	BMP7	ACTR2	0.330849	3503	0.153656	397	0.311985	4665	0.479358	4117	0.838628	5261	0	3075
Ovarian cancer	CD8.TPEX	COL1A1	ITGA1_ITGB1	0.334199	3470.8	0.0427892	2396	0.167193	5947	0.778467	2573	0.887597	3363	0	3075
Ovarian cancer	CD8.MAIT	HSPA8	ADRB2	0.336866	4083	0.0265614	3670	0.37057	4212	0.295914	5280	0.867623	4178	0	3075
Ovarian cancer	CD8.MAIT	ICAM1	SPN	0.340639	3534.8	0.0503314	2097	0.478695	3381	0.663922	3063	0.814033	6058	0	3075
Ovarian cancer	CD8.NaiveLike	HMGB1	CXCR4	0.340639	3215	0.0178601	5763	0.518064	3131	0.604522	3381	0.961144	725	0	3075
Ovarian cancer	CD8.CM	VIM	CD44	0.342804	3529.2	0.0136391	7041	0.478211	3387	0.655422	3122	0.953755	1021	0	3075
Ovarian cancer	CD8.NaiveLike	EFNB2	EPHA4	0.344979	3443.2	0.325656	133	0.487225	3320	0.602834	3393	0.766717	7295	0	3075
Ovarian cancer	CD8.EM	FN1	ITGA4_ITGB7	0.34818	3429.4	0.0459018	2261	0.339741	4438	0.93342	2058	0.836821	5315	0	3075
Ovarian cancer	CD8.NaiveLike	CCN1	ITGB2	0.348508	3666	0.0449529	2304	0.279986	4997	0.761963	2638	0.836814	5316	0	3075
Ovarian cancer	CD8.MAIT	CD59	CD2	0.349355	3198.1	0.0447571	2310	0.475841	3405	0.964959	1943	0.923884	2125	0.001	6207.5
Ovarian cancer	CD8.TEMRA	BMP7	ACTR2	0.352459	3526.4	0.14883	418	0.291557	4881	0.510104	3930	0.836457	5328	0	3075
Ovarian cancer	CD8.TEMRA	HLA-B	KLRD1	0.355249	2604.4	0.0284838	3421	1.52025	136	0.256521	5517	0.957546	873	0	3075
Ovarian cancer	CD8.TEMRA	VEGFA	ITGB1	0.359339	3229.8	0.104674	818	0.196845	5692	0.651852	3132	0.885837	3432	0	3075
Ovarian cancer	CD8.TEMRA	MIF	TNFRSF14	0.360806	4124.4	0.0203321	5009	0.240551	5353	0.488803	4052	0.893816	3133	0	3075
Ovarian cancer	CD8.MAIT	MMP2	CCR2	0.364333	3328.4	0.322118	136	1.14057	857	0.462448	4237	0.70184	8337	0	3075
Ovarian cancer	CD8.TPEX	MIF	CD74_CXCR4	0.368968	3831	0.0192487	5377	0.236962	5376	0.49286	4034	0.946997	1293	0	3075
Ovarian cancer	CD8.TEMRA	LGALS3	LAG3	0.371031	3637.2	0.0235387	4183	0.236153	5383	0.763019	2633	0.899803	2912	0	3075
Ovarian cancer	CD8.CM	CCN2	ITGB2	0.37172	3732.2	0.0342141	2894	0.293314	4867	0.817194	2440	0.834734	5385	0	3075
Ovarian cancer	CD8.TEX	LGALS1	ITGB1	0.375185	3519.8	0.0285033	3416	0.235367	5395	0.472037	4169	0.94041	1544	0	3075
Ovarian cancer	CD8.TPEX	CDH1	ITGAE_ITGB7	0.375881	3015.4	0.136279	478	0.436731	3702	0.82154	2425	0.834485	5397	0	3075
Ovarian cancer	CD8.TEX	HLA-DQA1	LAG3	0.377942	3235.2	0.0190186	5428	1.01185	1280	0.696765	2912	0.884597	3481	0	3075
Ovarian cancer	CD8.EM	FAM3C	PDCD1	0.378325	3641	0.0404266	2517	0.356499	4320	0.701105	2889	0.834207	5404	0	3075
Ovarian cancer	CD8.TEMRA	FN1	ITGA5_ITGB1	0.385377	3333	0.0671021	1560	0.231514	5424	0.751328	2672	0.873217	3934	0	3075
Ovarian cancer	CD8.TEMRA	SPP1	ITGA5_ITGB1	0.388228	3566.4	0.0457904	2273	0.230761	5432	0.624564	3270	0.876831	3782	0	3075
Ovarian cancer	CD8.TEX	PSEN1	CD44	0.390018	4188	0.0189938	5437	0.414177	3912	0.513248	3917	0.857408	4599	0	3075
Ovarian cancer	CD8.TPEX	CD14	ITGB2	0.390037	3702.6	0.053293	1990	0.479014	3378	0.580453	3512	0.798384	6558	0	3075
Ovarian cancer	CD8.NaiveLike	APP	PTGER2	0.391221	3209	0.10935	738	0.45855	3515	0.736966	2726	0.816079	5991	0	3075
Ovarian cancer	CD8.TEX	GSTP1	TRAF2	0.395791	2941.6	0.0654687	1605	0.226807	5453	1.39797	795	0.876849	3780	0	3075
Ovarian cancer	CD8.TEMRA	COL9A2	CD44	0.399433	4131.2	0.0414434	2465	0.286715	4938	0.386198	4715	0.832148	5463	0	3075
Ovarian cancer	CD8.NaiveLike	LAMB2	RPSA	0.400531	3569.8	0.104853	812	0.225242	5466	0.277588	5391	0.894539	3105	0	3075
Ovarian cancer	CD8.MAIT	PSEN1	CD44	0.404208	4227.4	0.0188071	5476	0.406753	3969	0.501292	3990	0.856803	4627	0	3075
Ovarian cancer	CD8.MAIT	ALCAM	CD6	0.408863	3403.8	0.0589054	1808	0.452892	3559	0.682962	2965	0.827298	5612	0	3075
Ovarian cancer	CD8.NaiveLike	CCN2	ITGB2	0.410895	3919.4	0.0323925	3036	0.268205	5116	0.704774	2876	0.830926	5494	0	3075
Ovarian cancer	CD8.CM	TGM2	ITGA4	0.411309	3229.6	0.104256	820	0.452562	3565	0.765286	2623	0.813853	6065	0	3075
Ovarian cancer	CD8.TEMRA	BSG	SLC16A7	0.41352	4110.6	0.0296955	3287	0.316183	4622	0.486386	4068	0.830812	5501	0	3075
Ovarian cancer	CD8.TPEX	PSEN1	CD44	0.414648	4204.2	0.0186924	5504	0.402195	3992	0.527415	3813	0.856428	4637	0	3075
Ovarian cancer	CD8.TPEX	BSG	SLC16A7	0.422237	4156.6	0.0293821	3315	0.312401	4659	0.465171	4210	0.830065	5524	0	3075
Ovarian cancer	CD8.TEMRA	TGM2	ADGRG1	0.423791	3282	0.296938	159	0.41459	3905	0.66006	3090	0.810143	6181	0	3075
Ovarian cancer	CD8.EM	C3	IFITM1	0.424151	3475.6	0.0468667	2222	0.217397	5529	0.815817	2445	0.869109	4107	0	3075
Ovarian cancer	CD8.CM	FN1	ITGA4_ITGB7	0.424151	3670.8	0.0415285	2460	0.284158	4965	0.851007	2325	0.82987	5529	0	3075
Ovarian cancer	CD8.TPEX	GNAS	ADCY7	0.424535	4200.4	0.0228947	4304	0.216793	5530	0.460047	4249	0.875576	3844	0	3075
Ovarian cancer	CD8.TEX	CD14	ITGB1	0.426458	3927.8	0.0782622	1286	0.256288	5208	0.415415	4535	0.829672	5535	0	3075
Ovarian cancer	CD8.TEX	HBEGF	CD44	0.427615	3434.6	0.0701425	1479	0.433458	3732	0.609441	3349	0.829619	5538	0	3075
Ovarian cancer	CD8.MAIT	HBEGF	CD44	0.435784	3465.6	0.0694529	1495	0.426034	3785	0.597486	3414	0.82892	5559	0	3075
Ovarian cancer	CD8.CM	LGALS3	LAG3	0.437354	3735.6	0.021952	4563	0.212614	5563	0.814258	2451	0.896612	3026	0	3075
Ovarian cancer	CD8.TPEX	HBEGF	CD44	0.440903	3451.6	0.0690296	1506	0.421476	3832	0.623608	3273	0.828486	5572	0	3075
Ovarian cancer	CD8.CM	ALCAM	CD6	0.440992	3325	0.0579804	1845	0.44418	3636	0.822807	2421	0.826164	5648	0	3075
Ovarian cancer	CD8.TEMRA	CGN	TGFBR1	0.441765	4233.8	0.289558	166	0.37133	4209	0.348994	4941	0.657006	8778	0	3075
Ovarian cancer	CD8.CM	ARPC5	ADRB2	0.442885	4440.4	0.0246851	3951	0.305187	4752	0.363	4847	0.828334	5577	0	3075
Ovarian cancer	CD8.EM	CXCL16	CXCR6	0.443993	3248.4	0.107628	764	0.443158	3643	0.7964	2514	0.808394	6246	0	3075
Ovarian cancer	CD8.MAIT	FN1	ITGA4_ITGB7	0.444078	3707.2	0.040543	2513	0.290994	4888	0.804647	2480	0.828168	5580	0	3075
Ovarian cancer	CD8.NaiveLike	SLPI	PLSCR1	0.447439	3555	0.0400143	2544	-0.0416741	7781	1.42882	724	0.880484	3651	0	3075
Ovarian cancer	CD8.CM	SLPI	PLSCR1	0.458322	3562.4	0.0394838	2576	-0.0433177	7798	1.44186	687	0.87978	3676	0	3075
Ovarian cancer	CD8.TEMRA	IL1B	ADRB2	0.4592	3379.8	0.137867	468	0.800029	1925	0.549942	3678	0.743014	7753	0	3075
Ovarian cancer	CD8.TPEX	COL1A2	ITGA1_ITGB1	0.461841	3662.8	0.0410578	2481	0.16496	5970	0.657407	3104	0.87964	3684	0	3075
Ovarian cancer	CD8.TEX	B2M	CD3D	0.464791	3896.8	0.0136372	7042	0.759209	2062	-0.048943	7130	0.971012	175	0	3075
Ovarian cancer	CD8.TEMRA	NAMPT	ITGA5_ITGB1	0.466813	4241.6	0.0262416	3715	0.202861	5636	0.274997	5413	0.887462	3369	0	3075
Ovarian cancer	CD8.EM	CD55	ADGRE5	0.471386	3707.2	0.0182448	5647	0.346961	4388	0.775139	2582	0.901951	2844	0	3075
Ovarian cancer	CD8.CM	THBS1	ITGA4	0.475644	3560.4	0.0523575	2028	0.435268	3715	0.731669	2754	0.808845	6230	0	3075
Ovarian cancer	CD8.TEMRA	LUM	ITGB1	0.482874	3662.6	0.0538021	1976	0.172088	5897	0.556579	3634	0.878504	3731	0	3075
Ovarian cancer	CD8.TEMRA	ADAM9	ITGB1	0.484895	3633.8	0.09303	995	0.197868	5679	0.454668	4274	0.86835	4146	0	3075
Ovarian cancer	CD8.TEMRA	FBLN1	ITGB1	0.486177	3478.8	0.0934057	990	0.197679	5682	0.526622	3820	0.875891	3827	0	3075
Ovarian cancer	CD8.TEX	BSG	SLC16A7	0.487461	4328	0.027424	3564	0.288771	4917	0.434047	4399	0.825145	5685	0	3075
Ovarian cancer	CD8.TEX	LAMA3	ITGA2_ITGB1	0.490039	3597.8	0.165141	350	0.294639	4855	0.495435	4018	0.82497	5691	0	3075
Ovarian cancer	CD8.TEX	HBEGF	CD82	0.490174	3607	0.140975	455	0.430785	3747	0.559928	3612	0.773424	7146	0	3075
Ovarian cancer	CD8.NaiveLike	BSG	SLC16A7	0.492628	4332	0.0272678	3584	0.286887	4935	0.43948	4369	0.824733	5697	0	3075
Ovarian cancer	CD8.NaiveLike	MIF	TNFRSF14	0.493926	4438.8	0.0181112	5692	0.196176	5700	0.436484	4383	0.888201	3344	0	3075
Ovarian cancer	CD8.TEMRA	TGM2	ITGB1	0.494794	3518.2	0.132454	501	0.195782	5702	0.492527	4035	0.865017	4278	0	3075
Ovarian cancer	CD8.EM	HBEGF	CD44	0.495662	3539.2	0.0653825	1609	0.382214	4136	0.643327	3172	0.824595	5704	0	3075
Ovarian cancer	CD8.TEMRA	COL1A1	ITGA5	0.496967	3564.6	0.0707181	1468	0.284256	4963	0.768285	2610	0.824571	5707	0	3075
Ovarian cancer	CD8.TPEX	CXCL8	CD79A	0.497055	3106	0.254335	194	0.305943	4738	1.29805	1013	0.800018	6510	0	3075
Ovarian cancer	CD8.EM	COPA	CD74	0.498711	4289.2	0.0216996	4615	0.226562	5456	0.223799	5711	0.909735	2589	0	3075
Ovarian cancer	CD8.TPEX	COL18A1	ITGA1_ITGB1	0.500022	3507.6	0.0719798	1444	0.194822	5714	0.65669	3110	0.867178	4195	0	3075
Ovarian cancer	CD8.TEMRA	ALCAM	CD6	0.503124	3451	0.0561584	1909	0.427021	3775	0.729748	2767	0.823859	5729	0	3075
Ovarian cancer	CD8.TEMRA	HSPG2	ITGB1	0.503972	3644.2	0.118287	627	0.194002	5723	0.451803	4304	0.859888	4492	0	3075
Ovarian cancer	CD8.TPEX	PCSK1N	GPR171	0.504057	3857.4	0.0468969	2220	0.426508	3777	0.562816	3599	0.796516	6616	0	3075
Ovarian cancer	CD8.TEMRA	CLEC11A	ITGB1	0.504413	3616.6	0.106976	776	0.193996	5724	0.464918	4213	0.864708	4295	0	3075
Ovarian cancer	CD8.TPEX	MICA	HCST_KLRK1	0.506396	3992.2	0.0258343	3782	0.559495	2927	0.627951	3255	0.783402	6922	0	3075
Ovarian cancer	CD8.TEMRA	AGRN	ITGB1	0.508391	3818.4	0.0923309	1003	0.192646	5733	0.408228	4584	0.854865	4697	0	3075
Ovarian cancer	CD8.EM	CCL2	CCR5	0.509682	3179.4	0.131324	505	0.425674	3789	0.953658	1975	0.79861	6553	0	3075
Ovarian cancer	CD8.CM	CD14	ITGA4	0.513927	3935	0.0537621	1977	0.42451	3798	0.61616	3320	0.756371	7505	0	3075
Ovarian cancer	CD8.CM	NECTIN2	TIGIT	0.517995	3785.4	0.0495883	2129.5	0.190801	5754.5	0.742884	2704.5	0.838531	5263.5	0	3075
Ovarian cancer	CD8.TEMRA	CLCF1	SORL1	0.520099	3325.8	0.165145	349	0.423599	3811	0.618645	3304	0.813002	6090	0	3075
Ovarian cancer	CD8.TEMRA	LGALS9	PTPRC	0.522485	3367.6	0.0164051	6205	0.874054	1691	0.934824	2051	0.876117	3816	0	3075
Ovarian cancer	CD8.TEMRA	TIMP2	ITGB1	0.525464	3591.2	0.0845398	1155	0.188321	5771	0.471999	4170	0.876802	3785	0	3075
Ovarian cancer	CD8.EM	CCL20	CXCR3	0.530033	3422.6	0.0387097	2613	0.412743	3925	1.0332	1719	0.82242	5781	0	3075
Ovarian cancer	CD8.NaiveLike	FN1	ITGA4_ITGB7	0.53371	3882.4	0.0373691	2685	0.252527	5234	0.763729	2629	0.822289	5789	0	3075
Ovarian cancer	CD8.NaiveLike	FN1	ITGA4_ITGB1	0.536019	3626.8	0.0454035	2286	0.184553	5794	0.6977	2908	0.870098	4071	0	3075
Ovarian cancer	CD8.EM	LYZ	ITGAL	0.536955	4168.8	0.0267585	3649	0.420215	3846	0.645908	3160	0.774974	7114	0	3075
Ovarian cancer	CD8.EM	TGM2	ITGA4	0.537929	3330	0.0980328	897	0.42006	3848	0.767383	2613	0.809145	6217	0	3075
Ovarian cancer	CD8.TEMRA	PLAU	ITGB1	0.538336	3703.6	0.097818	901	0.183837	5799	0.484583	4085	0.855762	4658	0	3075
Ovarian cancer	CD8.NaiveLike	SPP1	ITGA4_ITGB1	0.5388	3899	0.0309833	3149	0.1838	5800	0.570936	3560	0.873788	3911	0	3075
Ovarian cancer	CD8.EM	PSEN1	CD44	0.540661	4321.6	0.0177049	5804	0.362933	4270	0.547133	3693	0.853058	4766	0	3075
Ovarian cancer	CD8.TEX	COL12A1	ITGA1_ITGB1	0.542815	3364.8	0.1544	394	0.419319	3858	0.5832	3502	0.815994	5995	0	3075
Ovarian cancer	CD8.TEX	TFF3	CXCR4	0.544397	4009.4	0.0557181	1921	0.182815	5812	0.51337	3914	0.83651	5325	0	3075
Ovarian cancer	CD8.TEMRA	ADAM15	ITGB1	0.551459	4112.2	0.0716507	1450	0.180759	5827	0.353025	4912	0.83754	5297	0	3075
Ovarian cancer	CD8.TEX	COL9A2	ITGA1_ITGB1	0.552674	3490.6	0.0897872	1044	0.416654	3878	0.571979	3554	0.818639	5902	0	3075
Ovarian cancer	CD8.CM	APOE	SORL1	0.553829	3600	0.0527208	2013	0.179862	5832	0.845873	2344	0.85372	4736	0	3075
Ovarian cancer	CD8.NaiveLike	GRN	TNFRSF1B	0.560508	4182.6	0.0322955	3042	0.177756	5846	0.578597	3521	0.833455	5429	0	3075
Ovarian cancer	CD8.TPEX	COL4A2	ITGA1_ITGB1	0.562909	3899	0.0818469	1210	0.17718	5851	0.500126	3995	0.835375	5364	0	3075
Ovarian cancer	CD8.TEMRA	B2M	LILRB1	0.563429	4552.6	0.0649988	1623	0.913423	1561	-0.870485	8761	0.917693	2341	1	8477
Ovarian cancer	CD8.EM	HMGB1	HAVCR2	0.564836	4433.4	0.0175535	5855	0.192022	5737	0.370294	4805	0.906703	2695	0	3075
Ovarian cancer	CD8.TEX	ADAM10	CD44	0.565319	3998.8	0.0175514	5856	0.412945	3924	0.521021	3855	0.889774	3284	0	3075
Ovarian cancer	CD8.MAIT	PTDSS1	JMJD6	0.565801	3984	0.037044	2706	0.416603	3880	0.433855	4402	0.820163	5857	0	3075
Ovarian cancer	CD8.CM	FN1	ITGA4_ITGB1	0.567736	3707.2	0.0414312	2466	0.176273	5861	0.712703	2846	0.864836	4288	0	3075
Ovarian cancer	CD8.CM	SPP1	ITGA4_ITGB1	0.571135	4003	0.0282727	3452	0.17552	5868	0.58594	3487	0.868653	4133	0	3075
Ovarian cancer	CD8.MAIT	ADM	ADRB2	0.573244	3850.8	0.141092	453	0.416376	3882	0.513237	3919	0.732812	7925	0	3075
Ovarian cancer	CD8.MAIT	IL18	IL18R1_IL18RAP	0.573526	3594	0.238491	218	0.702212	2280	0.468085	4188	0.713188	8209	0	3075
Ovarian cancer	CD8.EM	NECTIN4	TIGIT	0.574768	3674.4	0.108241	758	0.413013	3922	0.674664	3009	0.75107	7608	0	3075
Ovarian cancer	CD8.CM	CCL20	CXCR3	0.580441	3518.6	0.0370302	2707	0.390536	4085	0.997021	1839	0.819158	5887	0	3075
Ovarian cancer	CD8.TEX	SPTAN1	PTPRA	0.580934	4695.2	0.0178078	5777	0.327785	4531	0.196695	5888	0.866942	4205	0	3075
Ovarian cancer	CD8.TEMRA	ACTR2	ADRB2	0.585388	3707	0.0370203	2709	0.74201	2131	0.194353	5897	0.854137	4723	0	3075
Ovarian cancer	CD8.CM	PTDSS1	JMJD6	0.587376	3885	0.0362911	2748	0.40451	3978	0.54257	3723	0.818643	5901	0	3075
Ovarian cancer	CD8.NaiveLike	EFNA5	EPHA4	0.588604	3747.4	0.18925	279	0.468547	3445	0.508213	3949	0.728364	7989	0	3075
Ovarian cancer	CD8.TPEX	COL4A1	ITGA1_ITGB1	0.591368	4001.8	0.0759748	1343	0.170675	5909	0.481823	4101	0.828135	5581	0	3075
Ovarian cancer	CD8.CM	ICAM1	ITGAL_ITGB2	0.591368	3998	0.0349213	2842	0.290217	4899	0.626058	3265	0.818477	5909	0	3075
Ovarian cancer	CD8.MAIT	ADAM10	CD44	0.594879	4042.8	0.0173789	5916	0.405521	3975	0.509065	3942	0.889289	3306	0	3075
Ovarian cancer	CD8.TEMRA	ADAM17	ITGB1	0.600937	4147.6	0.0352259	2825	0.169224	5928	0.330839	5061	0.875461	3849	0	3075
Ovarian cancer	CD8.TPEX	COL6A1	ITGA1_ITGB1	0.601444	3952.6	0.0777922	1299	0.169061	5929	0.496368	4010	0.832548	5450	0	3075
Ovarian cancer	CD8.NaiveLike	CLCF1	SORL1	0.601603	3468	0.159945	371	0.405921	3974	0.536942	3758	0.810558	6162	0	3075
Ovarian cancer	CD8.TEMRA	CD14	ITGB1	0.607044	4280.2	0.0683025	1531	0.167731	5940	0.343401	4985	0.819837	5870	0	3075
Ovarian cancer	CD8.EM	NECTIN3	TIGIT	0.607381	3776.6	0.0330309	2982	0.403359	3985	0.704659	2877	0.816841	5964	0	3075
Ovarian cancer	CD8.EM	THBS1	ITGA4	0.608963	3665	0.0492319	2141	0.402767	3988	0.733766	2739	0.804041	6382	0	3075
Ovarian cancer	CD8.EM	PCSK1N	GPR171	0.610548	3812.8	0.0447101	2316	0.402519	3991	0.683411	2961	0.792619	6721	0	3075
Ovarian cancer	CD8.EM	ALCAM	CD6	0.611143	3564.2	0.0514095	2056	0.382298	4133	0.768847	2609	0.817357	5948	0	3075
Ovarian cancer	CD8.TPEX	ADAM10	CD44	0.611143	4025	0.0172729	5948	0.400963	4010	0.535188	3772	0.888987	3320	0	3075
Ovarian cancer	CD8.TEMRA	GNAI2	S1PR4	0.619407	4381.8	0.0177016	5805	0.55826	2933	0.180121	5964	0.868655	4132	0	3075
Ovarian cancer	CD8.EM	COL1A1	ITGA1_ITGB1	0.620644	4044	0.0316721	3089	0.0558968	7066	0.680473	2980	0.871691	4010	0	3075
Ovarian cancer	CD8.CM	C3	IFITM1	0.621487	3769.4	0.040827	2498	0.165053	5968	0.706842	2866	0.86106	4440	0	3075
Ovarian cancer	CD8.TPEX	LGALS9	PTPRC	0.626538	3608.4	0.0150274	6625	0.77556	2004	0.853544	2317	0.871278	4021	0	3075
Ovarian cancer	CD8.EM	MICA	HCST_KLRK1	0.63355	4136.4	0.0242691	4034	0.45747	3522	0.677165	3000	0.778053	7051	0	3075
Ovarian cancer	CD8.CM	CXADR	JAML	0.634878	3595	0.0816981	1217.5	0.291909	4875.5	0.720172	2813.5	0.816012	5993.5	0	3075
Ovarian cancer	CD8.TPEX	COL6A2	ITGA1_ITGB1	0.635143	4328.4	0.0392617	2586	0.160867	5994	0.437156	4379	0.827361	5608	0	3075
Ovarian cancer	CD8.CM	EFNB2	EPHA4	0.635778	3955.8	0.218901	243	0.312569	4656	0.5251	3829	0.729335	7976	0	3075
Ovarian cancer	CD8.CM	EFNA1	EPHA4	0.638254	3812.4	0.212875	244	0.319769	4592	0.575703	3533	0.750415	7618	0	3075
Ovarian cancer	CD8.NaiveLike	SPP1	S1PR1	0.640066	3882.8	0.0635362	1667	0.395811	4046	0.587005	3481	0.773495	7145	0	3075
Ovarian cancer	CD8.NaiveLike	EFNB1	EPHA4	0.641156	3749.8	0.198264	269	0.476516	3396	0.489072	4048	0.730273	7961	0	3075
Ovarian cancer	CD8.TEMRA	VEGFB	ADRB2	0.642794	3314.6	0.0820663	1203	0.801554	1922	0.488955	4051	0.806242	6322	0	3075
Ovarian cancer	CD8.TEX	LGALS9	PTPRC	0.644981	3653.2	0.0147945	6694	0.758909	2065	0.835132	2377	0.870399	4055	0	3075
Ovarian cancer	CD8.CM	COL1A1	ITGA1_ITGB1	0.646077	4175.4	0.0309366	3150	0.0370221	7225	0.606319	3370	0.870372	4057	0	3075
Ovarian cancer	CD8.TPEX	LAMC1	ITGA1	0.647423	3324	0.156754	384	0.344272	4403	0.733637	2741	0.8151	6017	0	3075
Ovarian cancer	CD8.EM	CXCL10	CXCR3	0.64937	3822.4	0.0501784	2101	0.392707	4063	0.766359	2616	0.768353	7257	0	3075
Ovarian cancer	CD8.TPEX	HLA-DPA1	LAG3	0.649578	3693.6	0.0169653	6021	0.698022	2292	0.421301	4502	0.910111	2578	0	3075
Ovarian cancer	CD8.EM	CD14	ITGA4	0.653226	4030	0.0505527	2089	0.392009	4070	0.618257	3306	0.750655	7610	0	3075
Ovarian cancer	CD8.CM	MICA	HCST_KLRK1	0.655436	4005	0.0240694	4074	0.552126	2960	0.711565	2851	0.777338	7065	0	3075
Ovarian cancer	CD8.TPEX	COL3A1	ITGA1_ITGB1	0.669231	3997.8	0.039356	2582	0.154517	6057	0.52673	3818	0.860703	4457	0	3075
Ovarian cancer	CD8.MAIT	SPP1	PTGER4	0.671038	3936.3	0.0356347	2800	0.416878	3876	0.745576	2696	0.869264	4102	0.001	6207.5
Ovarian cancer	CD8.CM	PCSK1N	GPR171	0.674975	3902.2	0.043356	2366	0.387665	4109	0.642794	3179	0.79008	6782	0	3075
Ovarian cancer	CD8.MAIT	CD14	ITGB2	0.677797	3909.2	0.0507556	2084	0.447756	3604	0.479621	4114	0.794429	6669	0	3075
Ovarian cancer	CD8.TEMRA	HBEGF	CD44	0.681473	4193.2	0.0561506	1910	0.282827	4976	0.350751	4926	0.813313	6079	0	3075
Ovarian cancer	CD8.EM	FN1	ITGA4_ITGB1	0.683156	3784	0.0391068	2590	0.150853	6082	0.732574	2746	0.861425	4427	0	3075
Ovarian cancer	CD8.TEX	FN1	ITGA2	0.688226	3368.6	0.185179	289	0.301478	4791	0.771439	2597	0.812986	6091	0	3075
Ovarian cancer	CD8.EM	SPP1	ITGA4_ITGB1	0.688791	4093.6	0.0266865	3657	0.1501	6092	0.60581	3373	0.865324	4271	0	3075
Ovarian cancer	CD8.NaiveLike	LGALS9	CD44	0.691055	3833.6	0.0167142	6096	0.593817	2761	0.728512	2773	0.860499	4463	0	3075
Ovarian cancer	CD8.TPEX	B2M	CD3D	0.69243	4250	0.0120956	7453	0.622619	2612	-0.252192	7844	0.969275	266	0	3075
Ovarian cancer	CD8.MAIT	CLCF1	SORL1	0.697177	3499.2	0.152471	401	0.380509	4148	0.566763	3578	0.806856	6294	0	3075
Ovarian cancer	CD8.NaiveLike	ICAM1	ITGAL_ITGB2	0.697313	4274.8	0.0321731	3051	0.254806	5218	0.511659	3923	0.812309	6107	0	3075
Ovarian cancer	CD8.CM	NECTIN2	CD226	0.697884	3439	0.0859298	1121	0.330362	4513	0.834137	2378	0.812301	6108	0	3075
Ovarian cancer	CD8.TEX	APP	LRP10	0.70304	3653.6	0.104318	819	0.146877	6117	0.58705	3480	0.852795	4777	0	3075
Ovarian cancer	CD8.TEMRA	LGALS1	ITGB1	0.703615	3888.4	0.024876	3921	0.14681	6118	0.400023	4634	0.93648	1694	0	3075
Ovarian cancer	CD8.TEMRA	B2M	CD3D	0.704668	4326.2	0.0119889	7478	0.613163	2665	-0.355641	8142	0.969143	271	0	3075
Ovarian cancer	CD8.TEX	ADAM10	TSPAN14	0.707072	5088.4	0.0225867	4379	0.165819	5957	0.191386	5907	0.81175	6124	0	3075
Ovarian cancer	CD8.MAIT	TNC	ITGA5	0.707112	5012.6	0.196778	272	0.327755	4532	0.327019	5088	0.666021	8703	0.007	6468
Ovarian cancer	CD8.TEX	LAMB2	ITGA2_ITGB1	0.714027	3800	0.161096	365	0.292453	4872	0.412553	4552	0.811415	6136	0	3075
Ovarian cancer	CD8.NaiveLike	NECTIN2	TIGIT	0.714318	4114.4	0.0402	2531.5	0.144906	6136.5	0.658653	3097.5	0.823813	5731.5	0	3075
Ovarian cancer	CD8.EM	ICAM1	SPN	0.71866	3838.2	0.0408787	2496	0.374392	4185	0.708169	2861	0.797771	6574	0	3075
Ovarian cancer	CD8.NaiveLike	CCL20	CXCR3	0.72574	3785.2	0.0331445	2973	0.339158	4444	0.864883	2278	0.810801	6156	0	3075
Ovarian cancer	CD8.CM	LRPAP1	SORL1	0.733435	4792.4	0.0238627	4122	0.139816	6169	0.293151	5300	0.837599	5296	0	3075
Ovarian cancer	CD8.CM	CXCL10	CXCR3	0.735191	3915.2	0.0480013	2178	0.370501	4213	0.730182	2765	0.764383	7345	0	3075
Ovarian cancer	CD8.TPEX	FN1	CD79A	0.738785	3787.8	0.18676	285	0.279321	5002	0.674897	3007	0.753072	7570	0	3075
Ovarian cancer	CD8.EM	LGALS9	PTPRC	0.753767	3746.8	0.0137109	7024	0.681445	2358	0.938345	2033	0.866048	4244	0	3075
Ovarian cancer	CD8.TPEX	BMP7	ACTR2	0.756609	4605.7	0.123007	569	0.182265	5819	0.395416	4671	0.823002	5762	0.001	6207.5
Ovarian cancer	CD8.MAIT	BSG	SLC16A7	0.756609	4760.1	0.0300653	3242	0.320646	4582	0.45314	4292	0.83168	5477	0.001	6207.5
Ovarian cancer	CD8.TPEX	CXCL16	CXCR6	0.756791	3677.8	0.0908189	1028	0.365383	4249	0.605373	3376	0.794897	6661	0	3075
Ovarian cancer	CD8.TEMRA	HLA-DRB5	LAG3	0.758134	6049.1	0.0176748	5811	0.176629	5858	0.146079	6159	0.809311	6210	0.001	6207.5
Ovarian cancer	CD8.TEMRA	MIF	CD44_CD74	0.765487	4462.8	0.016591	6136	0.133683	6222	0.284912	5345	0.940597	1536	0	3075
Ovarian cancer	CD8.EM	ADAM10	CD44	0.766718	4130.4	0.0163604	6224	0.361701	4288	0.554906	3648	0.886281	3417	0	3075
Ovarian cancer	CD8.TPEX	HLA-DPB1	LAG3	0.77104	3769.8	0.0163359	6231	0.691869	2322	0.394992	4677	0.911161	2544	0	3075
Ovarian cancer	CD8.TEX	C3	CD81	0.776933	3661.4	0.0720055	1443	0.0986594	6602	0.454187	4282	0.900167	2905	0	3075
Ovarian cancer	CD8.NaiveLike	TGM2	ITGA4	0.778165	3659.4	0.0868853	1106	0.361846	4284	0.616532	3315	0.79965	6517	0	3075
Ovarian cancer	CD8.TEMRA	NECTIN3	TIGIT	0.778493	4188.2	0.0296049	3297	0.348851	4376	0.508145	3950	0.808507	6243	0	3075
Ovarian cancer	CD8.CM	LGALS9	PTPRC	0.78434	3826.8	0.0134002	7117	0.659232	2453	0.889378	2195	0.864713	4294	0	3075
Ovarian cancer	CD8.EM	BMP7	ACTR2	0.78852	4138.2	0.110353	724	0.128708	6259	0.403449	4609	0.814956	6024	0	3075
Ovarian cancer	CD8.TEMRA	NECTIN4	TIGIT	0.791167	4041.8	0.0970143	915	0.358505	4305	0.47815	4129	0.740693	7785	0	3075
Ovarian cancer	CD8.TEX	CADM1	CRTAM	0.793256	3909.2	0.0539517	1972.5	0.288741	4919.5	0.6169	3312.5	0.807584	6266.5	0	3075
Ovarian cancer	CD8.TPEX	PLAU	IGF2R	0.793659	3660.8	0.12671	542	0.358033	4309	0.602944	3392	0.781013	6986	0	3075
Ovarian cancer	CD8.NaiveLike	PCSK1N	GPR171	0.797406	4125.6	0.040582	2508	0.357235	4315	0.524648	3833	0.784544	6897	0	3075
Ovarian cancer	CD8.TPEX	HLA-DQA1	LAG3	0.800536	4102.6	0.0144712	6791	0.709415	2246	0.448345	4320	0.8699	4081	0	3075
Ovarian cancer	CD8.MAIT	MDK	ITGA4_ITGB1	0.803172	3912.1	0.0474182	2203	0.136298	6190	1.2973	1018	0.906502	2700	0.78	7449.5
Ovarian cancer	CD8.MAIT	INHBB	SMAD3	0.808766	5583.3	0.174597	314	0.119716	6343	0.199563	5866	0.69222	8455	0.147	6938.5
Ovarian cancer	CD8.MAIT	COL1A1	ITGA5	0.811459	3993.8	0.080955	1231	0.334136	4481	0.782995	2555	0.834135	5407	0.002	6295
Ovarian cancer	CD8.TPEX	IGF1	IGF2R	0.817572	3773.2	0.149277	417	0.35321	4347	0.542485	3724	0.766501	7303	0	3075
Ovarian cancer	CD8.CM	BSG	SLC16A7	0.819873	4838.8	0.0213725	4722	0.215743	5540	0.412979	4549	0.806425	6308	0	3075
Ovarian cancer	CD8.TEX	TGM2	ADGRG1	0.823129	4155.4	0.172953	320	0.181154	5824	0.463964	4224	0.765071	7334	0	3075
Ovarian cancer	CD8.MAIT	LAMC2	CD151	0.825519	5907.6	0.17263	321	-0.075068	8021	0.0164252	6846	0.786742	6839	0.857	7511
Ovarian cancer	CD8.EM	COL1A2	ITGA1_ITGB1	0.832259	4270.8	0.0303905	3208	0.0536634	7086	0.559412	3615	0.862783	4370	0	3075
Ovarian cancer	CD8.MAIT	COL18A1	ITGA5	0.832295	4093.8	0.136182	479	0.361764	4286	0.661218	3082	0.806126	6327	0.002	6295
Ovarian cancer	CD8.TEX	EFNB2	PECAM1	0.832683	4125.6	0.172052	324	0.27812	5015	0.433973	4400	0.738948	7814	0	3075
Ovarian cancer	CD8.TEX	GNAI2	CXCR3	0.833611	4652	0.0177943	5781	0.415165	3896	0.115021	6329	0.86761	4179	0	3075
Ovarian cancer	CD8.TEX	MFAP2	NOTCH1	0.835068	3908.8	0.172009	325	0.308245	4715	0.536132	3765	0.748096	7664	0	3075
Ovarian cancer	CD8.MAIT	TGM2	ITGA4	0.835473	3764.4	0.0844225	1157	0.348985	4375	0.557837	3629	0.797337	6586	0	3075
Ovarian cancer	CD8.TEMRA	TNC	ITGA5	0.837453	4485.4	0.171896	326	0.277875	5019	0.312309	5185	0.650821	8822	0	3075
Ovarian cancer	CD8.EM	B2M	CD3D	0.839836	4361	0.0111749	7701	0.541044	3028	-0.199698	7674	0.968074	327	0	3075
Ovarian cancer	CD8.MAIT	LAMB3	CD151	0.842219	5680.7	0.17175	328	-0.0680275	7970	0.102212	6409	0.809172	6213	0.821	7483.5
Ovarian cancer	CD8.TPEX	EFNB2	PECAM1	0.8446	4119.2	0.171737	329	0.277531	5022	0.442738	4354	0.738771	7816	0	3075
Ovarian cancer	CD8.NaiveLike	EFNA4	EPHA4	0.84936	4010.4	0.170767	331	0.460907	3498	0.406975	4591	0.682859	8557	0	3075
Ovarian cancer	CD8.TPEX	COPA	CD74	0.849537	4462.4	0.021373	4721	0.214615	5548	0.110099	6353	0.90911	2615	0	3075
Ovarian cancer	CD8.NaiveLike	THBS1	ITGA4	0.851657	4001.4	0.0436337	2356	0.344552	4400	0.582915	3504	0.794357	6672	0	3075
Ovarian cancer	CD8.CM	F11R	ITGAL_ITGB2	0.857591	4084.4	0.0456548	2275	0.297128	4827	0.517805	3880	0.804672	6365	0	3075
Ovarian cancer	CD8.TPEX	CCN2	IGF2R	0.86164	3539	0.0790654	1270	0.341085	4422	0.782785	2557	0.804551	6371	0	3075
Ovarian cancer	CD8.TEX	GNAI2	CCR5	0.862994	4277.8	0.0251775	3871	0.501139	3225	0.107027	6373	0.850799	4845	0	3075
Ovarian cancer	CD8.CM	COL1A2	ITGA1_ITGB1	0.870669	4423.4	0.0296848	3291	0.0347886	7244	0.485259	4078	0.861387	4429	0	3075
Ovarian cancer	CD8.CM	HLA-DRB5	LAG3	0.872514	5518.4	0.0164834	6176	0.153091	6070	0.197318	5884	0.803868	6387	0	3075
Ovarian cancer	CD8.CM	MIF	CD44_CD74	0.901582	4432.2	0.0190814	5420	0.247726	5281	0.555014	3646	0.944386	1385	0.005	6429
Ovarian cancer	CD8.TEMRA	MIF	CD74_CXCR4	0.906501	4514.2	0.0156525	6436	0.118493	6365	0.309465	5201	0.94156	1494	0	3075
Ovarian cancer	CD8.NaiveLike	CD14	ITGA4	0.908105	4374.4	0.0448043	2307	0.333795	4485	0.467406	4195	0.739188	7810	0	3075
Ovarian cancer	CD8.TEMRA	FSTL1	DIP2A	0.90946	3691.8	0.113065	681	0.333524	4487	0.590046	3454	0.790853	6762	0	3075
Ovarian cancer	CD8.MAIT	GNAI2	S1PR4	0.914274	4518.8	0.0174166	5901	0.546454	2999	0.095819	6447	0.867726	4172	0	3075
Ovarian cancer	CD8.CM	ADM	ADRB2	0.915571	4051.6	0.114555	667	0.33251	4496	0.531996	3790	0.711927	8230	0	3075
Ovarian cancer	CD8.MAIT	LAMB2	RPSA	0.917469	4232.1	0.106024	791	0.240506	5354	0.263076	5481	0.895062	3083	0.006	6451.5
Ovarian cancer	CD8.MAIT	THBS1	ITGA4	0.918977	4112.8	0.0423969	2416	0.331691	4501	0.524221	3835	0.791998	6737	0	3075
Ovarian cancer	CD8.EM	GNAI2	CCR5	0.921387	5062	0.0182419	5649	0.320966	4576	0.0937063	6457	0.829172	5553	0	3075
Ovarian cancer	CD8.CM	LGALS9	CD44	0.921387	3973.6	0.0155766	6457	0.527477	3088	0.769135	2607	0.856214	4641	0	3075
Ovarian cancer	CD8.TPEX	LGALS9	HAVCR2	0.931989	4699	0.0227423	4338	0.390042	4093	0.417253	4520	0.75805	7469	0	3075
Ovarian cancer	CD8.NaiveLike	ADAM9	ITGA6	0.934285	5426.2	0.160435	367	0.0833537	6783	0.258397	5503	0.715471	8183	0.002	6295
Ovarian cancer	CD8.TEMRA	ADAM10	TSPAN14	0.93719	6111.2	0.019731	5216	0.114589	6418	0.173188	6014	0.801204	6479	0.005	6429
Ovarian cancer	CD8.TPEX	CALM1	PTPRA	0.938638	4230.4	0.0197283	5217	0.341382	4419	0.0897337	6481	0.929143	1960	0	3075
Ovarian cancer	CD8.TPEX	FADD	FAS	0.943724	4402.6	0.047568	2195	0.353198	4348	0.415103	4537	0.736395	7858	0	3075
Ovarian cancer	CD8.MAIT	PLAU	ITGA5	0.94597	4662.9	0.159669	372	0.338622	4446	0.46458	4220	0.738297	7825	0.006	6451.5
Ovarian cancer	CD8.TEX	COL9A2	ITGA2_ITGB1	0.951013	4073.2	0.0847459	1148	0.280208	4995	0.39832	4650	0.800522	6498	0	3075
Ovarian cancer	CD8.MAIT	MFAP2	NOTCH1	0.952967	4011.4	0.158667	375	0.280435	4994	0.526508	3821	0.740413	7792	0	3075
Ovarian cancer	CD8.TPEX	GDF15	TGFBR2	0.957627	3768.6	0.158151	377	0.314965	4634	0.613172	3332	0.759983	7425	0	3075
Ovarian cancer	CD8.TPEX	CGN	TGFBR2	0.962283	3991.6	0.157808	379	0.317046	4611	0.509204	3938	0.730577	7955	0	3075
Ovarian cancer	CD8.TPEX	FN1	ITGAV_ITGB1	0.962543	4219	0.0514006	2057	0.00435137	7478	0.512208	3921	0.858321	4564	0	3075
Ovarian cancer	CD8.TEX	C3	CD46	0.965739	3933	0.0669146	1566	0.106484	6518	0.546622	3697	0.851862	4809	0	3075
Ovarian cancer	CD8.CM	APP	RPSA	0.966052	3458.6	0.0738147	1397	0.100299	6588	0.410534	4569	0.937234	1664	0	3075
Ovarian cancer	CD8.TEMRA	APP	RPSA	0.966851	4120.1	0.0755983	1357	0.129329	6253	0.363423	4842	0.937932	1629	0.01	6519.5
Ovarian cancer	CD8.MAIT	CD14	ITGA4	0.975213	4490.8	0.0435343	2362	0.320934	4578	0.408712	4582	0.736407	7857	0	3075
Ovarian cancer	CD8.MAIT	CDH1	ITGAE_ITGB7	0.976903	3933	0.0847796	1145	0.231973	5417	0.584509	3495	0.79906	6533	0	3075
Ovarian cancer	CD8.TPEX	MFAP2	NOTCH1	0.983179	4009.6	0.155722	388	0.274297	5058	0.545652	3706	0.738609	7821	0	3075
Ovarian cancer	CD8.NaiveLike	CXCL10	CXCR3	0.984424	4203	0.0429644	2387	0.319122	4595	0.598043	3410	0.754254	7548	0	3075
Ovarian cancer	CD8.NaiveLike	COL6A1	ITGA6	0.985496	5380.4	0.155496	389	0.0667039	6967	0.324628	5099	0.717408	8152	0.002	6295
Ovarian cancer	CD8.NaiveLike	PTDSS1	JMJD6	0.992705	4703.8	0.0280001	3485	0.271344	5092	0.291467	5313	0.798589	6554	0	3075
Ovarian cancer	CD8.EM	HLA-DRB1	LAG3	0.993462	4295.6	0.0152637	6555	0.413615	3918	0.290474	5319	0.909194	2611	0	3075
Ovarian cancer	CD8.CM	APP	PTGER2	0.995117	3755.6	0.0755759	1358	0.317049	4610	0.700003	2895	0.786725	6840	0	3075
Ovarian cancer	CD8.EM	HLA-DQB1	LAG3	0.995832	4388.8	0.014921	6662	0.420251	3844	0.40337	4611	0.877514	3752	0	3075
Ovarian cancer	CD8.CM	MIF	TNFRSF14	0.997257	4774.8	0.0152523	6560	0.139056	6172	0.438452	4372	0.879383	3695	0	3075
Ovarian cancer	CD8.MAIT	MICA	HCST_KLRK1	0.997264	4676.8	0.0227011	4345	0.375921	4176	0.403247	4613	0.772232	7175	0	3075
Ovarian cancer	CD8.NaiveLike	F11R	ITGAL_ITGB2	0.998778	4369.2	0.0420619	2439	0.261717	5160	0.403406	4610	0.79815	6562	0	3075
Ovarian cancer	CD8.TEX	COL12A1	ITGA2_ITGB1	1	3926.2	0.145731	428	0.282873	4975	0.409541	4575	0.797679	6578	0	3075
Ovarian cancer	CD8.MAIT	MMP7	CD151	1	4220.6	0.145418	432	-0.0577099	7901	1.06181	1620	0.875278	3855	0.558	7295
Ovarian cancer	CD8.TEX	MFAP5	NOTCH1	1	4437.2	0.145003	435	0.282462	4985	0.345263	4970	0.663714	8721	0	3075
Ovarian cancer	CD8.TPEX	INHBB	SMAD3	1	5825	0.143769	440	0.0700063	6933	0.136684	6214	0.671148	8656	0.108	6882
Ovarian cancer	CD8.TEMRA	INHBB	SMAD3	1	5795.4	0.140567	456	0.0648431	6987	0.179234	5973	0.668658	8682	0.106	6879
Ovarian cancer	CD8.TEMRA	PLAU	ITGA5	1	4161	0.139479	459	0.288742	4918	0.44987	4314	0.725028	8039	0	3075
Ovarian cancer	CD8.EM	EFNB2	PECAM1	1	4311.6	0.139025	462	0.216482	5535	0.445257	4341	0.717873	8145	0	3075
Ovarian cancer	CD8.MAIT	PLAU	PLAUR	1	5853.6	0.138986	463	-0.0231942	7656	0.179782	5967	0.737171	7846	0.616	7336
Ovarian cancer	CD8.MAIT	CCN1	ITGA5	1	4271.7	0.138264	466	0.333455	4488	0.701609	2886	0.772599	7168	0.003	6350.5
Ovarian cancer	CD8.TEX	GDF15	TGFBR2	1	4179.4	0.136336	477	0.247396	5285	0.441214	4359	0.746187	7701	0	3075
Ovarian cancer	CD8.TEX	CGN	TGFBR2	1	4404.8	0.136041	481	0.249477	5267	0.337246	5024	0.715722	8177	0	3075
Ovarian cancer	CD8.MAIT	MFAP5	NOTCH1	1	5210.5	0.133756	496	0.254653	5220	0.335639	5037	0.654645	8796	0.009	6503.5
Ovarian cancer	CD8.CM	EFNB1	EPHA4	1	4281.6	0.13327	499	0.30186	4786	0.411338	4565	0.689418	8483	0	3075
Ovarian cancer	CD8.TPEX	MFAP5	NOTCH1	1	4512.2	0.131273	506	0.248514	5271	0.354784	4900	0.652524	8809	0	3075
Ovarian cancer	CD8.TPEX	VEGFA	ITGAV	1	5406.2	0.130738	508	0.00579092	7467	0.391451	4688	0.770523	7205	0.373	7163
Ovarian cancer	CD8.TPEX	RSPO3	SDC4	1	6800	0.128944	517	-0.155338	8421	-0.184003	7606	0.607474	8979	1	8477
Ovarian cancer	CD8.CM	EFNA5	EPHA4	1	4279.4	0.127211	532	0.293892	4861	0.430479	4425	0.687343	8504	0	3075
Ovarian cancer	CD8.CM	GDF15	TGFBR2	1	4248.2	0.125461	552	0.213711	5554	0.462777	4234	0.738235	7826	0	3075
Ovarian cancer	CD8.CM	CGN	TGFBR2	1	4463.4	0.12519	553	0.215792	5539	0.358809	4875	0.70719	8275	0	3075
Ovarian cancer	CD8.NaiveLike	GDF15	TGFBR2	1	4320.6	0.123873	563	0.208793	5591	0.416656	4526	0.737002	7848	0	3075
Ovarian cancer	CD8.NaiveLike	CGN	TGFBR2	1	4539.4	0.123605	565	0.210874	5577	0.312688	5184	0.705869	8296	0	3075
Ovarian cancer	CD8.TPEX	SDC2	PTPRJ	1	3875.8	0.123261	566	0.286099	4947	0.597047	3415	0.762346	7376	0	3075
Ovarian cancer	CD8.TEMRA	CCN1	ITGA5	1	3800.2	0.120781	597	0.283575	4969	0.6869	2947	0.760505	7413	0	3075
Ovarian cancer	CD8.NaiveLike	LAMC2	ITGA6_ITGB1	1	4460.2	0.120453	599	0.0641609	7001	0.26672	5463	0.810543	6163	0	3075
Ovarian cancer	CD8.TPEX	TGM2	SDC4	1	6627.8	0.120111	606	-0.135086	8347	-0.0797876	7229	0.689949	8480	1	8477
Ovarian cancer	CD8.EM	LAMC1	ITGA1	1	3783	0.119935	609	0.244009	5318	0.632173	3232	0.79407	6681	0	3075
Ovarian cancer	CD8.NaiveLike	LAMB3	ITGA6_ITGB1	1	4201	0.119839	610	0.0712015	6913	0.352507	4915	0.831007	5492	0	3075
Ovarian cancer	CD8.TEMRA	COL18A1	ITGA5	1	3633.8	0.118962	619	0.311884	4668	0.646508	3158	0.795343	6649	0	3075
Ovarian cancer	CD8.NaiveLike	WNT7A	LDLR	1	6231.2	0.118476	623	-0.034236	7730	0.0821696	6517	0.677324	8598	0.975	7688
Ovarian cancer	CD8.MAIT	ADAM15	ITGA5	1	4969.7	0.116956	640	0.335545	4462	0.333021	5051	0.71026	8244	0.006	6451.5
Ovarian cancer	CD8.TPEX	ADAM9	ITGAV	1	5815	0.116194	650	0.00681395	7462	0.194267	5898	0.740546	7790	0.533	7275
Ovarian cancer	CD8.TEX	SDC2	PTPRJ	1	4178	0.115036	661	0.257692	5194	0.427339	4448	0.756033	7512	0	3075
Ovarian cancer	CD8.CM	EFNA4	EPHA4	1	4529.6	0.114787	662	0.286251	4945	0.329241	5070	0.638378	8896	0	3075
Ovarian cancer	CD8.NaiveLike	THBS1	ITGA6	1	5575.6	0.114714	663	0.0639743	7003	0.262639	5485	0.702773	8331	0.004	6396
Ovarian cancer	CD8.TPEX	MELTF	TFRC	1	5411.1	0.110819	712	0.16567	5959	0.225742	5705	0.690672	8472	0.001	6207.5
Ovarian cancer	CD8.NaiveLike	FN1	ITGA6	1	4303.6	0.11002	726	0.0645473	6995	0.572413	3552	0.772383	7170	0	3075
Ovarian cancer	CD8.TEMRA	ANGPTL4	ITGA5_ITGB1	1	4386.4	0.109849	728	0.221366	5498	0.311699	5189	0.758987	7442	0	3075
Ovarian cancer	CD8.MAIT	BMP7	ACTR2	1	5055	0.109678	731	0.125852	6275	0.294232	5290	0.814493	6039	0.149	6940
Ovarian cancer	CD8.TPEX	TNC	SDC4	1	6881.8	0.109319	739	-0.157899	8431	-0.225292	7761	0.592888	9001	1	8477
Ovarian cancer	CD8.NaiveLike	CXCL2	DPP4	1	3706.2	0.10833	756	0.316377	4620	0.776008	2579	0.756645	7501	0	3075
Ovarian cancer	CD8.TEMRA	IGF1	IGF2R	1	4361.6	0.107564	765	0.214797	5546	0.412511	4553	0.735906	7869	0	3075
Ovarian cancer	CD8.TEX	IGF1	IGF2R	1	4422.4	0.10603	790	0.209707	5584	0.377912	4767	0.734508	7896	0	3075
Ovarian cancer	CD8.NaiveLike	LAMA3	ITGA6_ITGB1	1	4681.8	0.105963	793	0.0543555	7080	0.226929	5695	0.790757	6766	0	3075
Ovarian cancer	CD8.TPEX	CCN1	ITGAV	1	5480.2	0.105796	801	-0.0123846	7595	0.461212	4243	0.755617	7525	0.486	7237
Ovarian cancer	CD8.NaiveLike	FSTL1	DIP2A	1	3894.8	0.105617	805	0.304065	4765	0.509033	3944	0.785162	6885	0	3075
Ovarian cancer	CD8.TEX	JAG1	NOTCH1	1	4580.8	0.10367	826	0.283193	4970	0.309118	5205	0.65017	8828	0	3075
Ovarian cancer	CD8.NaiveLike	LAMB2	ITGA6_ITGB1	1	4856.4	0.103367	831	0.0521687	7102	0.144046	6168	0.775275	7106	0	3075
Ovarian cancer	CD8.TEMRA	ADAM15	ITGA5	1	4486	0.102167	840	0.285665	4949	0.318312	5148	0.696155	8418	0	3075
Ovarian cancer	CD8.TPEX	MFGE8	ITGAV	1	5385.8	0.101038	853	0.0145029	7398	0.375295	4782	0.787643	6823	0.272	7073
Ovarian cancer	CD8.CM	FSTL1	DIP2A	1	3894.8	0.100846	855	0.285195	4954	0.559853	3614	0.781237	6976	0	3075
Ovarian cancer	CD8.NaiveLike	LAMA5	ITGA6_ITGB1	1	4417.2	0.100822	857	0.0661496	6972	0.289085	5329	0.820396	5853	0	3075
Ovarian cancer	CD8.NaiveLike	LAMC1	ITGA6_ITGB1	1	4334.8	0.100092	865	0.0754232	6865	0.299024	5266	0.827524	5603	0	3075
Ovarian cancer	CD8.EM	GDF15	TGFBR2	1	4596.6	0.0999135	866	0.134578	6210	0.397714	4654	0.715646	8178	0	3075
Ovarian cancer	CD8.EM	CGN	TGFBR2	1	4794.8	0.0996973	869	0.136659	6184	0.293746	5293	0.683073	8553	0	3075
Ovarian cancer	CD8.MAIT	CCN2	ITGA5	1	4479.5	0.0996314	870	0.321673	4573	0.64442	3168	0.765045	7335	0.006	6451.5
Ovarian cancer	CD8.CM	LAMC1	ITGA1	1	4124.4	0.0993378	875	0.187921	5774	0.52151	3851	0.778237	7047	0	3075
Ovarian cancer	CD8.NaiveLike	TGM2	ITGB1	1	5175.2	0.0986312	882	0.0407018	7196	0.226552	5699	0.846859	4982	0.31	7117
Ovarian cancer	CD8.TPEX	COL12A1	ITGA1_ITGB1	1	4379	0.0982875	893	0.16523	5965	0.347626	4952	0.779648	7010	0	3075
Ovarian cancer	CD8.TPEX	MDK	SDC4	1	4489.3	0.0982517	894	-0.0645434	7948	1.00274	1817	0.850864	4842	0.151	6945.5
Ovarian cancer	CD8.TEX	LAMC2	CD151	1	6641.2	0.0981008	896	-0.17746	8501	-0.140759	7458	0.735522	7874	1	8477
Ovarian cancer	CD8.TPEX	APP	APLP2	1	5358.8	0.0980247	898	-0.0590686	7911	0.28272	5359	0.846652	4993	0.954	7633
Ovarian cancer	CD8.TPEX	TGM2	ITGB1	1	5181.7	0.0979146	900	0.0374158	7222	0.239974	5619	0.846386	5000	0.383	7167.5
Ovarian cancer	CD8.CM	PODXL	SELL	1	4303.8	0.0978045	902.5	0.311083	4677.5	0.44282	4352.5	0.686247	8511.5	0	3075
Ovarian cancer	CD8.CM	BMP7	ACTR2	1	4530.4	0.0976472	908	0.0749324	6871	0.268394	5451	0.805555	6347	0	3075
Ovarian cancer	CD8.TEX	LAMB3	CD151	1	6483.2	0.0976003	909	-0.17042	8477	-0.0549724	7161	0.761707	7392	1	8477
Ovarian cancer	CD8.NaiveLike	VEGFA	ITGAV	1	5858.3	0.0968256	920	-0.0435591	7799	0.306406	5226	0.742906	7756	0.931	7590.5
Ovarian cancer	CD8.TEMRA	GDF15	TGFBR2	1	5440.9	0.0959169	936	0.122199	6320	0.299252	5265	0.711475	8232	0.006	6451.5
Ovarian cancer	CD8.TEMRA	CGN	TGFBR2	1	5636.6	0.0957093	941	0.12428	6294	0.195284	5893	0.678637	8587	0.007	6468
Ovarian cancer	CD8.MAIT	JAG1	NOTCH1	1	5362.1	0.095629	946	0.255383	5214	0.299494	5263	0.640934	8884	0.009	6503.5
Ovarian cancer	CD8.NaiveLike	BMP7	ACTR2	1	5432.1	0.095092	955	0.0641178	7002	0.175915	5997	0.803469	6396	0.075	6810.5
Ovarian cancer	CD8.TPEX	ANGPTL4	SDC4	1	6942.4	0.0947059	964	-0.161956	8445	-0.243259	7812	0.585615	9014	1	8477
Ovarian cancer	CD8.TEMRA	LAMB2	RPSA	1	4950.6	0.0943702	972	0.0885625	6726	0.00672831	6895	0.889466	3297	0.099	6863
Ovarian cancer	CD8.TPEX	JAG1	NOTCH1	1	4673.6	0.093854	984	0.249244	5268	0.318639	5147	0.638775	8894	0	3075
Ovarian cancer	CD8.MAIT	CCL2	CCR5	1	4482.5	0.0923591	1001	0.285064	4955	0.7113	2856	0.768816	7250	0.003	6350.5
Ovarian cancer	CD8.CM	LAMB2	RPSA	1	4230	0.0921437	1007	0.0595322	7040	0.0538391	6687	0.888287	3341	0	3075
Ovarian cancer	CD8.TEMRA	PLAU	IGF2R	1	4272.2	0.0913028	1018	0.21962	5506	0.472971	4163	0.751704	7599	0	3075
Ovarian cancer	CD8.MAIT	FN1	PLAUR	1	5291.6	0.0906459	1031	-0.0279693	7689	0.463884	4226	0.807981	6254	0.514	7258
Ovarian cancer	CD8.TEX	PLAU	IGF2R	1	4331.2	0.0900008	1040	0.21453	5549	0.438372	4373	0.750361	7619	0	3075
Ovarian cancer	CD8.CM	CLCF1	SORL1	1	4424.2	0.0896909	1046	0.167072	5948	0.395658	4669	0.762133	7383	0	3075
Ovarian cancer	CD8.TPEX	ADAM15	ITGAV	1	6193.3	0.0894917	1051	-0.0102945	7576	0.0926244	6460	0.690487	8474	0.714	7405.5
Ovarian cancer	CD8.TPEX	FSTL1	DIP2A	1	4099	0.0889585	1067	0.238177	5365	0.534581	3775	0.77033	7213	0	3075
Ovarian cancer	CD8.NaiveLike	HSPG2	ITGB1	1	5310.8	0.088082	1085	0.0389212	7210	0.185828	5938	0.841167	5168	0.358	7153
Ovarian cancer	CD8.TPEX	TGM2	ADGRG1	1	5859.3	0.0880641	1086	0.0213277	7339	0.275809	5409	0.699141	8374	0.285	7088.5
Ovarian cancer	CD8.TPEX	HSPG2	ITGB1	1	5315.3	0.087442	1093	0.0356352	7237	0.19925	5870	0.840679	5185	0.414	7191.5
Ovarian cancer	CD8.TEX	MMP2	PECAM1	1	4562.6	0.0871568	1096	0.251527	5247	0.338347	5016	0.698939	8379	0	3075
Ovarian cancer	CD8.TEMRA	CCN2	ITGA5	1	4018.4	0.087033	1102	0.271793	5088	0.629711	3246	0.752678	7581	0	3075
Ovarian cancer	CD8.TPEX	MMP2	PECAM1	1	4553	0.0869969	1103	0.250938	5252	0.347112	4955	0.698746	8380	0	3075
Ovarian cancer	CD8.CM	GAL	HLA-DPA1	1	4157.6	0.0868461	1107	0.0526644	7095	0.413013	4548	0.84738	4963	0	3075
Ovarian cancer	CD8.NaiveLike	ADAM9	ITGAV	1	6252.6	0.0860547	1118	-0.0425361	7792	0.109222	6359	0.710675	8242	0.991	7752
Ovarian cancer	CD8.EM	LAMB2	RPSA	1	5582.4	0.0848139	1144	-0.0360391	7742	-0.0289259	7039	0.884108	3510	1	8477
Ovarian cancer	CD8.NaiveLike	INHBB	SMAD3	1	6420.4	0.0847004	1149	-0.0252417	7671	0.054212	6685	0.610363	8969	0.951	7628
Ovarian cancer	CD8.NaiveLike	APOA1	LDLR	1	5997.9	0.0841391	1161	-0.0417074	7782	0.271888	5433	0.722001	8079	0.886	7534.5
Ovarian cancer	CD8.NaiveLike	CD14	RIPK1	1	4916.6	0.0833831	1171	0.1771	5852	0.231706	5665	0.651024	8820	0	3075
Ovarian cancer	CD8.TEMRA	CDH1	ITGAE_ITGB7	1	4587.2	0.0830916	1176	0.272158	5083	0.578196	3522	0.79744	6584	0.014	6571
Ovarian cancer	CD8.TEMRA	COL4A1	CD47	1	5743.6	0.0826576	1191	-0.0500158	7843	-0.0105542	6959	0.84419	5070	0.964	7655
Ovarian cancer	CD8.TEX	MMP7	CD151	1	5085.6	0.0826368	1193	-0.160102	8439	0.904623	2144	0.841025	5175	1	8477
Ovarian cancer	CD8.TPEX	BMP1	BMPR2	1	6291.5	0.0819412	1206	0.0111205	7426	0.0591382	6651	0.616094	8956	0.46	7218.5
Ovarian cancer	CD8.TEX	LAMB2	RPSA	1	5817.6	0.0812216	1225	-0.0828765	8074	-0.215413	7730	0.881872	3582	1	8477
Ovarian cancer	CD8.TPEX	LAMB2	RPSA	1	5667.5	0.0801585	1247	-0.0967386	8163	-0.145453	7465	0.881184	3617	0.998	7845.5
Ovarian cancer	CD8.TEMRA	PODXL	SELL	1	4657.2	0.0800491	1248.5	0.247369	5286.5	0.345879	4962.5	0.664289	8713.5	0	3075
Ovarian cancer	CD8.TPEX	PODXL	SELL	1	4687.8	0.0799844	1251.5	0.247138	5290.5	0.323912	5106.5	0.664199	8715.5	0	3075
Ovarian cancer	CD8.NaiveLike	CLEC11A	ITGB1	1	5295.8	0.0796596	1258	0.0389159	7211	0.198943	5873	0.846516	4996	0.343	7141
Ovarian cancer	CD8.TPEX	THBS1	PTPRJ	1	3844.4	0.0796262	1259	0.278302	5012	0.656047	3117	0.79093	6759	0	3075
Ovarian cancer	CD8.TPEX	CLEC11A	ITGB1	1	5295.1	0.0790808	1269	0.0356299	7238	0.212365	5775	0.846042	5009	0.407	7184.5
Ovarian cancer	CD8.NaiveLike	CCN1	ITGAV	1	5937.4	0.0783537	1282	-0.0617346	7927	0.376167	4775	0.726842	8009	0.977	7694
Ovarian cancer	CD8.MAIT	FSTL1	DIP2A	1	5115.8	0.0780578	1289	0.195062	5711	0.419566	4509	0.758563	7457	0.02	6613
Ovarian cancer	CD8.EM	FSTL1	DIP2A	1	4305.4	0.0779533	1292	0.194649	5716	0.50224	3985	0.75844	7459	0	3075
Ovarian cancer	CD8.NaiveLike	VEGFA	ITGB1	1	4848.7	0.0779452	1293	0.0417645	7183	0.385877	4718	0.87006	4073	0.174	6976.5
Ovarian cancer	CD8.EM	CDH1	ITGAE_ITGB7	1	3990.4	0.0775152	1305	0.211394	5574	0.626987	3259	0.791771	6739	0	3075
Ovarian cancer	CD8.TPEX	VEGFA	ITGB1	1	4875.2	0.0773788	1309	0.0384785	7218	0.399299	4641	0.869647	4089	0.311	7119
Ovarian cancer	CD8.TEX	FSTL1	DIP2A	1	4427.8	0.0771211	1317	0.191357	5744	0.417448	4518	0.757456	7485	0	3075
Ovarian cancer	CD8.TPEX	CCN1	SDC4	1	6515.2	0.0768117	1323	-0.152199	8409	0.149298	6149	0.712738	8218	1	8477
Ovarian cancer	CD8.TEMRA	SDC2	PTPRJ	1	5528.6	0.0763959	1330	0.124234	6295	0.274458	5418	0.716343	8171	0.005	6429
Ovarian cancer	CD8.TEX	JAG1	CD46	1	5036.2	0.0756089	1356	0.0859378	6750	0.140171	6194	0.739607	7806	0	3075
Ovarian cancer	CD8.MAIT	IGF1	IGF2R	1	5669.7	0.0752385	1364	0.107536	6501	0.308486	5208	0.699746	8367	0.124	6908.5
Ovarian cancer	CD8.CM	TGM2	ITGB1	1	5949.2	0.0752347	1365	-0.0665746	7962	0.107805	6368	0.828466	5574	1	8477
Ovarian cancer	CD8.NaiveLike	MFGE8	ITGAV	1	5862.8	0.0748298	1375	-0.0348471	7734	0.29025	5321	0.761448	7393	0.83	7491
Ovarian cancer	CD8.TEX	THBS1	PTPRJ	1	4134.6	0.0743131	1381	0.249896	5264	0.486339	4069	0.785163	6884	0	3075
Ovarian cancer	CD8.CM	SDC2	PTPRJ	1	4837	0.0741879	1386	0.116608	6388	0.320545	5130	0.713354	8206	0	3075
Ovarian cancer	CD8.TEX	MELTF	TFRC	1	6230.2	0.0739349	1392	0.0310832	7272	0.0566821	6670	0.645863	8858	0.161	6959
Ovarian cancer	CD8.NaiveLike	SDC2	PTPRJ	1	4905.6	0.0734196	1405	0.113954	6424	0.276677	5400	0.712289	8224	0	3075
Ovarian cancer	CD8.NaiveLike	PLAU	ITGB1	1	5390.1	0.0728399	1427	0.0287563	7287	0.218609	5737	0.836595	5323	0.395	7176.5
Ovarian cancer	CD8.EM	COL12A1	ITGA1_ITGB1	1	4944.2	0.0727514	1430	0.0539333	7083	0.249632	5554	0.752724	7579	0	3075
Ovarian cancer	CD8.TPEX	PLAU	ITGB1	1	5389.3	0.0723107	1438	0.0254703	7312	0.23203	5662	0.836096	5335	0.43	7199.5
Ovarian cancer	CD8.MAIT	IL1B	ADRB2	1	4410	0.0720143	1441	0.392268	4068	0.361891	4858	0.676335	8608	0	3075
Ovarian cancer	CD8.EM	TGM2	ITGB1	1	5979.8	0.0712351	1458	-0.0849132	8096	0.145449	6160	0.824549	5708	1	8477
Ovarian cancer	CD8.CM	COL12A1	ITGA1_ITGB1	1	5078.4	0.0710619	1461	0.0350586	7241	0.175478	6000	0.75053	7615	0	3075
Ovarian cancer	CD8.TPEX	JAG1	CD46	1	5918.2	0.0708213	1466	0.064196	6999	0.129565	6253	0.733259	7920	0.155	6953
Ovarian cancer	CD8.TPEX	APP	LRP10	1	5118.6	0.0704762	1471	0.0344518	7247	0.450434	4312	0.82644	5638	0.136	6925
Ovarian cancer	CD8.EM	MMP2	PECAM1	1	4772.4	0.070426	1475	0.189889	5762	0.34963	4937	0.67605	8613	0	3075
Ovarian cancer	CD8.EM	APP	LRP10	1	4263.8	0.0696366	1488	0.0316629	7268	0.526498	3822	0.825579	5666	0	3075
Ovarian cancer	CD8.NaiveLike	IGF1	IGF2R	1	5025.6	0.0696351	1489	0.0889424	6721	0.27976	5377	0.691553	8466	0	3075
Ovarian cancer	CD8.NaiveLike	FBLN1	ITGB1	1	5150.2	0.0695543	1490	0.0425982	7176	0.260648	5494	0.858958	4536	0.245	7055
Ovarian cancer	CD8.CM	APP	LRP10	1	4293.8	0.0695164	1491	0.0312634	7271	0.50612	3959	0.825454	5673	0	3075
Ovarian cancer	CD8.NaiveLike	ADAM9	ITGB1	1	5315.5	0.0692745	1498	0.0427875	7174	0.188693	5922	0.850563	4853	0.321	7130.5
Ovarian cancer	CD8.TPEX	FBLN1	ITGB1	1	5167.1	0.0690489	1505	0.0393122	7208	0.27407	5420	0.858515	4559	0.35	7143.5
Ovarian cancer	CD8.TPEX	ADAM9	ITGB1	1	5321.2	0.0687712	1516	0.0395015	7206	0.202115	5848	0.850099	4867	0.385	7169
Ovarian cancer	CD8.NaiveLike	AGRN	ITGB1	1	5489.9	0.068754	1517	0.0375657	7221	0.142254	6175	0.835601	5352	0.407	7184.5
Ovarian cancer	CD8.TEMRA	APP	CD74	1	4640.2	0.0683957	1527	0.0693997	6945	0.29558	5283	0.916892	2376	0.266	7070
Ovarian cancer	CD8.TPEX	AGRN	ITGB1	1	5492.7	0.0682544	1533	0.0342797	7249	0.155675	6107	0.835099	5371	0.435	7203.5
Ovarian cancer	CD8.EM	APP	RPSA	1	4865.2	0.0679428	1541	0.00472726	7472	0.327769	5082	0.934751	1754	1	8477
Ovarian cancer	CD8.CM	HSPG2	ITGB1	1	6082	0.0671879	1559	-0.0683552	7974	0.0670813	6609	0.822233	5791	1	8477
Ovarian cancer	CD8.NaiveLike	ADAM15	ITGAV	1	6727.8	0.0662784	1584	-0.0596445	7916	0.00757913	6889	0.657519	8773	1	8477
Ovarian cancer	CD8.MAIT	CXCL16	CXCR6	1	5000.5	0.0653386	1612	0.247484	5284	0.459631	4251	0.766752	7294	0.013	6561.5
Ovarian cancer	CD8.TEX	CD14	RIPK1	1	5191	0.0651798	1616	0.113205	6433	0.195072	5894	0.622552	8937	0	3075
Ovarian cancer	CD8.TEX	APP	RPSA	1	5173.4	0.0650652	1620	-0.0421101	7783	0.141282	6182	0.933419	1805	1	8477
Ovarian cancer	CD8.MAIT	GRN	TNFRSF1A	1	5634.4	0.064606	1632	-0.0577945	7902	0.326629	5092	0.810317	6174	0.662	7372
Ovarian cancer	CD8.TPEX	APP	RPSA	1	4967.5	0.0642135	1648	-0.0559722	7891	0.211241	5782	0.933008	1826	0.976	7690.5
Ovarian cancer	CD8.TPEX	CCL2	CCR5	1	4285.2	0.0641164	1650	0.183148	5809	0.6765	3003	0.734806	7889	0	3075
Ovarian cancer	CD8.NaiveLike	MELTF	TFRC	1	6506	0.0639258	1660	-0.00543928	7539	0.00465418	6908	0.629057	8919	0.846	7504
Ovarian cancer	CD8.MAIT	PLAU	IGF2R	1	5593.6	0.0638645	1661	0.112359	6447	0.368946	4814	0.716875	8164	0.108	6882
Ovarian cancer	CD8.NaiveLike	JAG1	CD46	1	6146	0.0637048	1664	0.0318775	7265	0.0674945	6606	0.722775	8071	0.314	7124
Ovarian cancer	CD8.TEMRA	C3	CD81	1	4820.8	0.0636818	1665	0.0368019	7228	0.343528	4984	0.89451	3108	0.311	7119
Ovarian cancer	CD8.EM	HSPG2	ITGB1	1	6112.6	0.0636161	1666	-0.0866938	8109	0.104725	6389	0.818205	5922	1	8477
Ovarian cancer	CD8.MAIT	APP	LRP10	1	5328	0.0631882	1676	0.0102409	7435	0.42587	4462	0.818471	5910	0.365	7157
Ovarian cancer	CD8.NaiveLike	TIMP2	ITGB1	1	5270.9	0.0629523	1686	0.0332408	7258	0.206024	5814	0.859973	4487	0.304	7109.5
Ovarian cancer	CD8.CM	CDH1	ITGAE_ITGB7	1	4400.2	0.0627292	1694	0.135595	6198	0.516243	3893	0.773786	7141	0	3075
Ovarian cancer	CD8.TPEX	C3	CD46	1	4742.9	0.0626776	1696	0.0847426	6767	0.536015	3767	0.847687	4950	0.011	6534.5
Ovarian cancer	CD8.TPEX	TIMP2	ITGB1	1	5276.4	0.0624949	1701	0.0299549	7278	0.219446	5730	0.859533	4508	0.377	7165
Ovarian cancer	CD8.TEMRA	THBS1	CD47	1	5934.6	0.0624376	1705	-0.0543591	7877	-0.0579983	7171	0.838886	5252	0.968	7668
Ovarian cancer	CD8.TEMRA	IL1B	SIGIRR	1	4479	0.0621288	1713	0.234979	5397	0.354342	4906	0.766468	7304	0	3075
Ovarian cancer	CD8.CM	JAG1	CD46	1	6125	0.0619839	1715	0.0240622	7321	0.115193	6325	0.720023	8113	0.355	7151
Ovarian cancer	CD8.EM	SDC2	PTPRJ	1	5114.4	0.0617912	1720	0.0737913	6888	0.267805	5455	0.694302	8434	0	3075
Ovarian cancer	CD8.TEX	GRN	TNFRSF1A	1	5963	0.0617556	1725	-0.0649332	7953	0.281461	5365	0.806825	6295	1	8477
Ovarian cancer	CD8.TEMRA	APP	LRP10	1	5355.6	0.0617449	1726	0.00544641	7471	0.422797	4486	0.816749	5967	0.316	7128
Ovarian cancer	CD8.NaiveLike	FN1	DPP4	1	4053.4	0.0611515	1741	0.296801	4832	0.668756	3039	0.7527	7580	0	3075
Ovarian cancer	CD8.NaiveLike	APOE	LSR	1	5745.2	0.0609556	1746	-0.127603	8315	0.379283	4756	0.833352	5432	1	8477
Ovarian cancer	CD8.CM	CLEC11A	ITGB1	1	6063.4	0.0607634	1755	-0.0683604	7975	0.0801965	6527	0.828089	5583	1	8477
Ovarian cancer	CD8.EM	COL4A2	ITGA1_ITGB1	1	4501.8	0.0605822	1764	0.0658835	6977	0.402132	4622	0.813632	6071	0	3075
Ovarian cancer	CD8.NaiveLike	APOE	LDLR	1	5316.5	0.0604806	1768	-0.0235667	7658	0.525518	3825	0.797258	6589	0.048	6742.5
Ovarian cancer	CD8.NaiveLike	APP	LRP10	1	5365.9	0.0604684	1769	0.00120569	7492	0.419709	4508	0.81518	6014	0.24	7046.5
Ovarian cancer	CD8.TPEX	THBS1	SDC4	1	6916.4	0.0603197	1771	-0.15238	8411	-0.113404	7367	0.682907	8556	1	8477
Ovarian cancer	CD8.TEX	COL4A1	CD47	1	6456.8	0.0597743	1786	-0.150609	8401	-0.242454	7807	0.821666	5813	1	8477
Ovarian cancer	CD8.CM	IGF1	IGF2R	1	5210.6	0.0597085	1788	0.0560038	7064	0.258258	5506	0.674914	8620	0	3075
Ovarian cancer	CD8.MAIT	PAM	DPP4	1	3730.8	0.059499	1791	0.82535	1846	0.39727	4657	0.767366	7285	0	3075
Ovarian cancer	CD8.CM	VEGFA	ITGB1	1	5682.6	0.0594556	1793	-0.0655119	7954	0.26713	5458	0.853972	4731	1	8477
Ovarian cancer	CD8.CM	COL4A2	ITGA1_ITGB1	1	4641.8	0.0591753	1797	0.0470088	7135	0.327979	5080	0.811844	6122	0	3075
Ovarian cancer	CD8.NaiveLike	PLAU	IGF2R	1	4960.6	0.0591081	1799	0.0937657	6669	0.34022	5004	0.708955	8256	0	3075
Ovarian cancer	CD8.MAIT	APOE	LSR	1	5582.7	0.0591007	1800	-0.131923	8335	0.379168	4757	0.831195	5489	0.884	7532.5
Ovarian cancer	CD8.TPEX	LAMC2	CD151	1	7071	0.0590435	1803	-0.231119	8690	-0.249022	7835	0.683296	8550	1	8477
Ovarian cancer	CD8.CM	APP	CD74	1	5246.6	0.0589274	1807	-0.00633326	7544	0.200678	5857	0.911036	2548	1	8477
Ovarian cancer	CD8.TEX	APP	APLP2	1	6251	0.0587454	1817	-0.151261	8405	0.105296	6385	0.810394	6171	1	8477
Ovarian cancer	CD8.TPEX	LAMB3	CD151	1	6945.6	0.0587422	1818	-0.224079	8676	-0.163235	7535	0.712632	8222	1	8477
Ovarian cancer	CD8.CM	IL1B	ADRB2	1	4633	0.05847	1826	0.308402	4714	0.380649	4745	0.653125	8805	0	3075
Ovarian cancer	CD8.CM	MELTF	TFRC	1	6754.6	0.058295	1831	-0.0259859	7677	0.0171489	6842	0.618237	8946	1	8477
Ovarian cancer	CD8.TEMRA	JAG1	CD46	1	6275.9	0.0580062	1844	0.00599823	7465	0.0808461	6523	0.71329	8207	0.628	7340.5
Ovarian cancer	CD8.EM	COL6A1	ITGA1_ITGB1	1	4559.6	0.0575809	1859	0.0577647	7051	0.398374	4648	0.810516	6165	0	3075
Ovarian cancer	CD8.EM	CLEC11A	ITGB1	1	6097.2	0.0575331	1862	-0.086699	8110	0.11784	6317	0.824166	5720	1	8477
Ovarian cancer	CD8.MAIT	ADAM17	ITGA5	1	5058.7	0.0574996	1864	0.32401	4557	0.310835	5192	0.769722	7229	0.006	6451.5
Ovarian cancer	CD8.TEMRA	APP	APLP2	1	6300.6	0.0574543	1865	-0.154291	8415	0.0836368	6510	0.808681	6236	1	8477
Ovarian cancer	CD8.TPEX	C1QB	C1QBP	1	5489.7	0.0574103	1867	-0.0106066	7579	0.214908	5764	0.849346	4894	0.633	7344.5
Ovarian cancer	CD8.TPEX	CD14	RIPK1	1	6046.3	0.0572255	1875	0.0852851	6758	0.177722	5985	0.607144	8980	0.023	6633.5
Ovarian cancer	CD8.TPEX	COL9A2	ITGA1_ITGB1	1	4581	0.0571564	1877	0.162564	5983	0.336405	5028	0.782675	6942	0	3075
Ovarian cancer	CD8.EM	C3	CD81	1	5126.2	0.0570125	1880	-0.0127604	7599	0.440001	4365	0.889176	3310	1	8477
Ovarian cancer	CD8.TEMRA	CCN2	IGF2R	1	4156.2	0.0569718	1881	0.202672	5637	0.652812	3129	0.777495	7059	0	3075
Ovarian cancer	CD8.TPEX	C3	CD81	1	5142.4	0.0567385	1886	-0.0147965	7611	0.268254	5452	0.888938	3323	0.765	7440
Ovarian cancer	CD8.NaiveLike	C3	CD46	1	4953.8	0.0563794	1899	0.052424	7099	0.473945	4160	0.840724	5182	0.005	6429
Ovarian cancer	CD8.EM	VEGFA	ITGB1	1	5710	0.0562949	1902	-0.0838505	8081	0.304774	5236	0.850533	4854	1	8477
Ovarian cancer	CD8.CM	COL6A1	ITGA1_ITGB1	1	4705.8	0.0562437	1904	0.0388899	7212	0.32422	5104	0.808705	6234	0	3075
Ovarian cancer	CD8.EM	COL4A1	ITGA1_ITGB1	1	4619.4	0.0562357	1905	0.0593784	7043	0.383829	4731	0.805659	6343	0	3075
Ovarian cancer	CD8.TEX	CCN2	IGF2R	1	4211	0.0561593	1908	0.197582	5683	0.618212	3307	0.77625	7082	0	3075
Ovarian cancer	CD8.CM	PLAU	ITGB1	1	6163.2	0.0555614	1926	-0.0785201	8038	0.0998617	6421	0.817234	5954	1	8477
Ovarian cancer	CD8.NaiveLike	CDH1	ITGAE_ITGB7	1	4651.6	0.0551449	1935	0.114088	6422	0.427035	4449	0.762309	7377	0	3075
Ovarian cancer	CD8.CM	COL4A1	ITGA1_ITGB1	1	4760.6	0.0549297	1941	0.0405036	7198	0.309675	5199	0.803812	6390	0	3075
Ovarian cancer	CD8.CM	C3	CD46	1	4256.6	0.0548564	1944	0.0446087	7161	0.521644	3850	0.838882	5253	0	3075
Ovarian cancer	CD8.CM	PODXL2	SELL	1	4752.2	0.0546754	1952	0.299851	4807	0.345375	4967	0.614751	8960	0	3075
Ovarian cancer	CD8.TEX	BMP1	BMPR2	1	6903.8	0.054601	1953	-0.0524114	7859	-0.0645	7192	0.567099	9038	1	8477
Ovarian cancer	CD8.NaiveLike	CXADR	JAML	1	4275.6	0.0541481	1965.5	0.179391	5835.5	0.567958	3572.5	0.783114	6929.5	0	3075
Ovarian cancer	CD8.NaiveLike	ADAM15	ITGB1	1	5806.8	0.0533545	1986	0.025679	7311	0.0870503	6495	0.816471	5977	0.519	7265
Ovarian cancer	CD8.EM	COL18A1	ITGA1_ITGB1	1	4076.2	0.0532787	1991	0.0835256	6780	0.558696	3619	0.848875	4916	0	3075
Ovarian cancer	CD8.TEMRA	HLA-B	LILRB1	1	4750.2	0.053209	1993	0.924213	1519	-0.722663	8669	0.894779	3093	1	8477
Ovarian cancer	CD8.NaiveLike	LGALS3BP	ITGB1	1	4507	0.0531748	1995	0.0684836	6954	0.465158	4211	0.902551	2825	0.012	6550
Ovarian cancer	CD8.CM	CDH1	KLRG1	1	4127	0.0530859	1996	0.275933	5036	0.633047	3227	0.766563	7301	0	3075
Ovarian cancer	CD8.CM	FBLN1	ITGB1	1	5949.6	0.0530551	1997	-0.0646781	7950	0.141901	6177	0.841745	5147	1	8477
Ovarian cancer	CD8.MAIT	APP	APLP2	1	6247.8	0.0530309	1999	-0.164673	8457	0.0594964	6650	0.802407	6434	0.978	7699
Ovarian cancer	CD8.TPEX	ADAM15	ITGB1	1	5801.3	0.0529668	2003	0.0223931	7336	0.100472	6414	0.815924	5997	0.51	7256.5
Ovarian cancer	CD8.CM	ADAM9	ITGB1	1	6092.6	0.0528418	2005	-0.0644888	7947	0.0699464	6583	0.832526	5451	1	8477
Ovarian cancer	CD8.TPEX	LGALS3BP	ITGB1	1	4573.3	0.0527884	2008	0.0651976	6984	0.47858	4123	0.90223	2834	0.13	6917.5
Ovarian cancer	CD8.EM	COL4A1	CD47	1	6540.6	0.0526975	2015	-0.181718	8518	-0.177393	7582	0.812246	6111	1	8477
Ovarian cancer	CD8.EM	PLAU	ITGB1	1	6190.2	0.0526077	2017	-0.0968587	8164	0.137505	6209	0.813119	6084	1	8477
Ovarian cancer	CD8.CM	AGRN	ITGB1	1	6258	0.0524447	2026	-0.0697107	7984	0.0235071	6813	0.816148	5990	1	8477
Ovarian cancer	CD8.TEX	IL1B	SIGIRR	1	4825	0.052175	2032	0.15954	6013	0.277875	5389	0.750479	7616	0	3075
Ovarian cancer	CD8.CM	COL18A1	ITGA1_ITGB1	1	4231	0.0520414	2035	0.0646509	6993	0.484543	4087	0.847362	4965	0	3075
Ovarian cancer	CD8.TEMRA	HLA-C	LILRB1	1	4809.8	0.0513689	2059	0.925704	1516	-0.655193	8603	0.886717	3394	1	8477
Ovarian cancer	CD8.TEMRA	C3	CD46	1	5160.1	0.0513361	2060	0.0265448	7302	0.487297	4060	0.834349	5402	0.174	6976.5
Ovarian cancer	CD8.TEMRA	C1QB	C1QBP	1	5670.8	0.0513283	2061	-0.0476258	7828	0.210189	5789	0.842041	5136	0.891	7540
Ovarian cancer	CD8.EM	JAG1	CD46	1	6592.8	0.0511795	2065	-0.0250042	7669	0.103952	6397	0.700317	8356	1	8477
Ovarian cancer	CD8.NaiveLike	CD14	ITGB1	1	5987.8	0.0508613	2078	0.0126507	7409	0.0774266	6543	0.797028	6598	0.581	7311
Ovarian cancer	CD8.CM	PLAU	IGF2R	1	5157.2	0.0506822	2086	0.0608271	7029	0.318718	5146	0.692837	8450	0	3075
Ovarian cancer	CD8.EM	HBEGF	CD82	1	6258	0.0506749	2087	0.017604	7374	0.174356	6005	0.671764	8649	0.392	7175
Ovarian cancer	CD8.TEMRA	HLA-A	LILRB1	1	4801.8	0.0505095	2091	0.915505	1555	-0.778748	8711	0.892519	3175	1	8477
Ovarian cancer	CD8.TPEX	CD14	ITGB1	1	5984.5	0.0504917	2092	0.00936475	7443	0.0908481	6469	0.796438	6620	0.564	7298.5
Ovarian cancer	CD8.MAIT	COL4A1	CD47	1	6544.6	0.050448	2093	-0.191607	8563	-0.311972	8048	0.808897	6225	0.995	7794
Ovarian cancer	CD8.TPEX	COL4A1	CD47	1	6663.8	0.0502373	2098	-0.192533	8570	-0.277584	7935	0.808573	6239	1	8477
Ovarian cancer	CD8.EM	FBLN1	ITGB1	1	5980.8	0.0502347	2099	-0.0830168	8075	0.179545	5969	0.838073	5284	1	8477
Ovarian cancer	CD8.TEMRA	ADAM17	ITGA5	1	4599.6	0.0502287	2100	0.274129	5060	0.296126	5279	0.757523	7484	0	3075
Ovarian cancer	CD8.MAIT	ANGPTL4	ITGA5_ITGB1	1	6224.7	0.0500522	2105	0.0396775	7204	0.008639	6886	0.680075	8578	0.003	6350.5
Ovarian cancer	CD8.EM	ADAM9	ITGB1	1	6118.4	0.0500326	2106	-0.0828274	8072	0.10759	6372	0.828684	5565	1	8477
Ovarian cancer	CD8.MAIT	JAG1	CD46	1	6477.1	0.0499674	2110	-0.0305088	7708	0.0295492	6787	0.697796	8389	0.687	7391.5
Ovarian cancer	CD8.CM	NECTIN4	TIGIT	1	5143.6	0.0499294	2113	0.129899	6249	0.236946	5634	0.672045	8647	0	3075
Ovarian cancer	CD8.TPEX	MMP7	CD151	1	5627.4	0.0497362	2123	-0.213761	8640	0.79636	2516	0.804083	6381	1	8477
Ovarian cancer	CD8.EM	AGRN	ITGB1	1	6294.8	0.0496567	2126	-0.0880493	8113	0.0611505	6641	0.812014	6117	1	8477
Ovarian cancer	CD8.TEMRA	THBS1	PTPRJ	1	5524.8	0.0493516	2137	0.116437	6391	0.333458	5049	0.748636	7651	0.004	6396
Ovarian cancer	CD8.NaiveLike	COL4A1	CD47	1	6702.8	0.049306	2139	-0.196627	8587	-0.303117	8024	0.807121	6287	1	8477
Ovarian cancer	CD8.NaiveLike	FN1	ITGAV_ITGB1	1	4352.6	0.0490061	2151	-0.0186806	7631	0.462975	4233	0.855395	4673	0	3075
Ovarian cancer	CD8.CM	COL4A1	CD47	1	6698	0.048816	2157	-0.198781	8598	-0.281623	7946	0.806342	6312	1	8477
Ovarian cancer	CD8.CM	HBEGF	CD82	1	6432.2	0.0480735	2174	0.00570109	7469	0.122115	6292	0.665928	8705	0.872	7521
Ovarian cancer	CD8.CM	TIMP2	ITGB1	1	6054.6	0.0480192	2177	-0.0740355	8012	0.0872773	6493	0.842862	5114	1	8477
Ovarian cancer	CD8.CM	THBS1	PTPRJ	1	4841.8	0.0479252	2185	0.108811	6486	0.379544	4754	0.745866	7709	0	3075
Ovarian cancer	CD8.NaiveLike	THBS1	PTPRJ	1	4911.6	0.0474289	2199	0.106158	6523	0.335676	5036	0.744878	7725	0	3075
Ovarian cancer	CD8.TEX	FADD	FAS	1	4484.2	0.0471018	2211	0.348675	4378	0.357896	4882	0.735438	7875	0	3075
Ovarian cancer	CD8.TEX	FADD	TRAF2	1	5383.6	0.0466823	2227	0.104378	6549	0.144909	6162	0.634266	8905	0	3075
Ovarian cancer	CD8.MAIT	C3	CD81	1	5526.7	0.0466544	2230	-0.089737	8119	0.16475	6059	0.878904	3711	0.862	7514.5
Ovarian cancer	CD8.TEMRA	GRN	TNFRSF1A	1	6145.8	0.0466341	2232	-0.102803	8192	0.22865	5683	0.783992	6906	0.982	7716
Ovarian cancer	CD8.EM	IL1B	SIGIRR	1	4883.8	0.0464081	2237	0.115833	6398	0.354759	4901	0.739352	7808	0	3075
Ovarian cancer	CD8.TPEX	CDH1	KLRG1	1	4340.8	0.0461454	2252	0.234842	5399	0.595833	3420	0.753794	7558	0	3075
Ovarian cancer	CD8.NaiveLike	BSG	SLC16A1	1	4537	0.0460628	2257	0.0896012	6710	0.323375	5109	0.829704	5534	0	3075
Ovarian cancer	CD8.TEX	HBEGF	CD9	1	7464	0.0459259	2259	-0.381205	8912	-1.11106	8861	0.652161	8811	1	8477
Ovarian cancer	CD8.MAIT	C1QB	C1QBP	1	5889.8	0.04548	2279	-0.0832225	8077	0.140215	6193	0.833828	5415	0.822	7485
Ovarian cancer	CD8.EM	TIMP2	ITGB1	1	6081	0.0454665	2281	-0.0923741	8139	0.124921	6270	0.83921	5238	1	8477
Ovarian cancer	CD8.NaiveLike	CXCL10	DPP4	1	4752.6	0.0454211	2282	0.27695	5027	0.422707	4489	0.640054	8890	0	3075
Ovarian cancer	CD8.EM	C3	CD46	1	5285.2	0.0452944	2292	-0.00445767	7533	0.510403	3929	0.825515	5668	0.189	7004
Ovarian cancer	CD8.TEX	THBS1	CD47	1	6633.6	0.0451521	2298	-0.154952	8419	-0.289898	7973	0.815762	6001	1	8477
Ovarian cancer	CD8.TEMRA	PODXL2	SELL	1	5067.8	0.0447496	2311	0.236138	5384	0.248434	5564	0.590773	9005	0	3075
Ovarian cancer	CD8.TPEX	PODXL2	SELL	1	5096.2	0.0447135	2314	0.235906	5386	0.226467	5700	0.590675	9006	0	3075
Ovarian cancer	CD8.MAIT	C3	CD46	1	5448.1	0.0442217	2334	-0.00996225	7573	0.436	4386	0.823782	5734	0.452	7213.5
Ovarian cancer	CD8.NaiveLike	GPI	AMFR	1	5051.4	0.0433284	2369	0.0672961	6962	0.240027	5618	0.769569	7233	0	3075
Ovarian cancer	CD8.CM	APP	APLP2	1	6601	0.0433078	2371	-0.187494	8540	0.0380954	6754	0.785858	6863	1	8477
Ovarian cancer	CD8.NaiveLike	CDH1	KLRG1	1	4462.6	0.0432742	2373	0.217845	5526	0.551092	3671	0.747784	7668	0	3075
Ovarian cancer	CD8.TPEX	CXCL10	SDC4	1	7070.4	0.0429701	2386	-0.171658	8483	-0.0496793	7133	0.643589	8873	1	8477
Ovarian cancer	CD8.TEX	ADAM17	NOTCH1	1	4715.8	0.0428682	2392	0.274617	5051	0.290819	5316	0.743557	7745	0	3075
Ovarian cancer	CD8.MAIT	VEGFB	ADRB2	1	4479.2	0.0428669	2393	0.393793	4054	0.300904	5257	0.750459	7617	0	3075
Ovarian cancer	CD8.TPEX	ADAM10	TSPAN17	1	4688.2	0.0425654	2406	0.237822	5370	0.218462	5739	0.786358	6851	0	3075
Ovarian cancer	CD8.MAIT	TGM2	ITGB1	1	6656.2	0.0423241	2421	-0.217474	8651	-0.128304	7417	0.783667	6916	0.999	7876
Ovarian cancer	CD8.EM	COL9A2	ITGA1_ITGB1	1	5148.6	0.0423065	2422	0.0512681	7107	0.238411	5625	0.756005	7514	0	3075
Ovarian cancer	CD8.EM	MELTF	TFRC	1	7032.2	0.0420248	2441	-0.0853546	8100	-0.0464581	7116	0.578945	9027	1	8477
Ovarian cancer	CD8.CM	C3	CD81	1	5834.2	0.0419793	2444	-0.12448	8301	0.173708	6010	0.873172	3939	1	8477
Ovarian cancer	CD8.TEX	C1QB	C1QBP	1	6262.4	0.0418683	2451	-0.105205	8202	0.0689757	6596	0.828016	5586	1	8477
Ovarian cancer	CD8.CM	COL9A2	ITGA1_ITGB1	1	5285.2	0.041324	2470	0.0323934	7261	0.164258	6063	0.753832	7557	0	3075
Ovarian cancer	CD8.TPEX	IL1B	SIGIRR	1	5989.9	0.040745	2501	0.0729127	6898	0.216269	5754	0.726619	8012	0.065	6784.5
Ovarian cancer	CD8.CM	ADAM15	ITGB1	1	6548.8	0.0406982	2503	-0.0815973	8059	-0.0316966	7054	0.795309	6651	1	8477
Ovarian cancer	CD8.MAIT	APP	CD74	1	5869.6	0.0405717	2509	-0.153153	8413	-0.181126	7592	0.894705	3097	0.988	7737
Ovarian cancer	CD8.CM	LGALS3BP	ITGB1	1	5396.2	0.0405611	2512	-0.0387928	7759	0.346412	4960	0.889977	3273	1	8477
Ovarian cancer	CD8.TEMRA	ADAM17	RHBDF2	1	5025.4	0.0405417	2514	0.15904	6017	0.247034	5574	0.731422	7947	0	3075
Ovarian cancer	CD8.NaiveLike	NECTIN4	TIGIT	1	6149.7	0.0404765	2515	0.0840037	6777	0.152715	6132	0.648512	8840	0.008	6484.5
Ovarian cancer	CD8.TEX	B2M	KLRC2	1	5343.2	0.0404765	2516	0.346204	4392	-0.913583	8780	0.910943	2551	1	8477
Ovarian cancer	CD8.TEX	B2M	KLRC1	1	4884.6	0.0404045	2520	0.486908	3323	-0.534654	8473	0.937837	1630	1	8477
Ovarian cancer	CD8.TEMRA	TIMP1	CD63	1	5470	0.0403442	2524	-0.204582	8616	0.17763	5986	0.934924	1747	1	8477
Ovarian cancer	CD8.MAIT	SLPI	PLSCR1	1	4291.6	0.0402468	2527	-0.0409538	7777	1.43248	712	0.880789	3637	0.073	6805
Ovarian cancer	CD8.NaiveLike	APP	APLP2	1	6672.6	0.0401672	2534	-0.194865	8581	0.0377787	6756	0.779455	7015	1	8477
Ovarian cancer	CD8.NaiveLike	LUM	ITGB1	1	5357.8	0.0400636	2540	0.0170078	7377	0.290604	5317	0.861871	4408	0.352	7147
Ovarian cancer	CD8.EM	THBS1	PTPRJ	1	5136	0.0399169	2550	0.0659947	6974	0.326804	5091	0.728152	7990	0	3075
Ovarian cancer	CD8.TEX	FADD	TRADD	1	4612.8	0.0398627	2555	0.312692	4654	0.321787	5120	0.748212	7660	0	3075
Ovarian cancer	CD8.MAIT	CCN2	IGF2R	1	5499.6	0.0398506	2556	0.0954105	6644	0.548786	3687	0.745057	7723	0.11	6888
Ovarian cancer	CD8.EM	THBS1	CD47	1	6732.4	0.0398064	2560	-0.186061	8535	-0.224837	7759	0.806104	6331	1	8477
Ovarian cancer	CD8.TPEX	LUM	ITGB1	1	5363.7	0.0397725	2562	0.0137218	7402	0.304026	5238	0.861436	4425	0.414	7191.5
Ovarian cancer	CD8.TPEX	TIMP1	CD63	1	5471.6	0.0396344	2567	-0.212431	8636	0.191212	5908	0.934381	1770	1	8477
Ovarian cancer	CD8.MAIT	ADAM17	NOTCH1	1	5514.8	0.0395432	2574	0.246807	5294	0.281195	5366	0.735784	7872	0.007	6468
Ovarian cancer	CD8.NaiveLike	APP	CD74	1	6043.8	0.0392901	2585	-0.163404	8451	-0.168857	7555	0.893183	3151	1	8477
Ovarian cancer	CD8.MAIT	CADM1	CRTAM	1	5267.9	0.0389275	2597.5	0.191859	5738.5	0.444631	4344.5	0.780947	6988.5	0.029	6670.5
Ovarian cancer	CD8.TPEX	CALR	ITGAV	1	5221	0.0389033	2600	0.00281093	7487	0.315152	5170	0.87176	4007	0.089	6841
Ovarian cancer	CD8.TPEX	ADAM17	NOTCH1	1	4839.6	0.0388092	2605	0.240668	5352	0.30034	5260	0.733959	7906	0	3075
Ovarian cancer	CD8.CM	CD14	ITGB1	1	6692.2	0.0387964	2606	-0.0946256	8151	-0.0413203	7094	0.774244	7133	1	8477
Ovarian cancer	CD8.MAIT	IL1B	SIGIRR	1	6113.6	0.0386789	2614	0.0572534	7054	0.216168	5756	0.72142	8088	0.246	7056
Ovarian cancer	CD8.NaiveLike	C1QB	C1QBP	1	6351	0.0386589	2615	-0.12474	8304	0.0730585	6569	0.822263	5790	1	8477
Ovarian cancer	CD8.EM	ADAM15	ITGB1	1	6588	0.0385346	2621	-0.0999359	8178	0.00594684	6900	0.790827	6764	1	8477
Ovarian cancer	CD8.NaiveLike	IL1B	SIGIRR	1	6089.6	0.0385009	2623	0.0559047	7065	0.174361	6004	0.720956	8096	0.027	6660
Ovarian cancer	CD8.EM	LGALS3BP	ITGB1	1	5420.6	0.0384048	2626	-0.0571314	7896	0.384055	4728	0.887274	3376	1	8477
Ovarian cancer	CD8.CM	CD14	ITGB2	1	4357.4	0.0382866	2633	0.294157	4859	0.496171	4014	0.770453	7206	0	3075
Ovarian cancer	CD8.MAIT	PCSK1N	GPR171	1	4856.1	0.0381413	2643	0.330462	4512	0.515112	3898	0.779256	7020	0.001	6207.5
Ovarian cancer	CD8.MAIT	THBS1	CD47	1	6723.4	0.0381072	2645	-0.19595	8585	-0.359416	8149	0.802672	6428	0.996	7810
Ovarian cancer	CD8.TPEX	THBS1	CD47	1	6847.2	0.037948	2650	-0.196876	8589	-0.325028	8083	0.80234	6437	1	8477
Ovarian cancer	CD8.MAIT	FAM3C	LAMP1	1	5395.6	0.0379297	2651	0.0244674	7318	0.271568	5435	0.861249	4432	0.345	7142
Ovarian cancer	CD8.MAIT	HSPG2	ITGB1	1	6767.6	0.0377973	2660	-0.219255	8663	-0.169028	7556	0.776245	7083	0.999	7876
Ovarian cancer	CD8.NaiveLike	THBS1	CD47	1	6879	0.0372446	2691	-0.20097	8604	-0.350561	8129	0.800852	6494	1	8477
Ovarian cancer	CD8.CM	IL1B	SIGIRR	1	5380.6	0.0371156	2700	0.0454055	7149	0.205094	5821	0.717255	8158	0	3075
Ovarian cancer	CD8.TEX	BAG6	NCR3	1	4216.6	0.0370034	2710	0.5377	3044	0.396473	4665	0.752223	7589	0	3075
Ovarian cancer	CD8.NaiveLike	CCN2	IGF2R	1	4868	0.0368827	2718	0.0768172	6850	0.520061	3864	0.737637	7833	0	3075
Ovarian cancer	CD8.CM	THBS1	CD47	1	6881.8	0.0368744	2719	-0.203124	8611	-0.329067	8093	0.800054	6509	1	8477
Ovarian cancer	CD8.TPEX	FADD	TRADD	1	4709.6	0.0367613	2724	0.277346	5023	0.349632	4935	0.740506	7791	0	3075
Ovarian cancer	CD8.EM	CD14	ITGB1	1	6725	0.0367339	2726	-0.112964	8250	-0.0036769	6936	0.769435	7236	1	8477
Ovarian cancer	CD8.TEMRA	SLPI	PLSCR1	1	4298.4	0.0365412	2738	-0.0524351	7860	1.4595	658	0.875624	3840	0.004	6396
Ovarian cancer	CD8.NaiveLike	CD14	ITGB2	1	4598.4	0.0362482	2754	0.269047	5106	0.383751	4732	0.765579	7325	0	3075
Ovarian cancer	CD8.TPEX	CXCL10	CXCR3	1	4550	0.0360411	2765	0.248503	5272	0.529722	3804	0.737608	7834	0	3075
Ovarian cancer	CD8.NaiveLike	GAL	HLA-DPA1	1	6754.4	0.0356735	2795	-0.154646	8417	-0.0397185	7088	0.780628	6995	1	8477
Ovarian cancer	CD8.MAIT	GAL	HLA-DPA1	1	6597.9	0.0352547	2823	-0.156342	8426	-0.0246994	7025	0.779616	7011	0.979	7704.5
Ovarian cancer	CD8.TPEX	SPP1	ITGAV_ITGB1	1	4500.6	0.0350758	2833	0.00359851	7482	0.385444	4721	0.862292	4392	0	3075
Ovarian cancer	CD8.NaiveLike	CADM1	CRTAM	1	4673.6	0.0348382	2846.5	0.165489	5961.5	0.452263	4299.5	0.771306	7185.5	0	3075
Ovarian cancer	CD8.CM	VEGFB	ADRB2	1	4741	0.0348046	2851	0.309927	4687	0.319662	5135	0.730446	7957	0	3075
Ovarian cancer	CD8.TPEX	FAM3C	LAMP1	1	5594.2	0.0345167	2871	-0.00438613	7532	0.237701	5630	0.855518	4670	0.523	7268
Ovarian cancer	CD8.TEX	FAM3C	LAMP1	1	5646.6	0.0343509	2889	-0.00578705	7542	0.220342	5725	0.85522	4684	0.689	7393
Ovarian cancer	CD8.MAIT	FADD	TRADD	1	5592.3	0.0341998	2897	0.248153	5276	0.280718	5369	0.733507	7916	0.009	6503.5
Ovarian cancer	CD8.MAIT	CLEC11A	ITGB1	1	6774.6	0.0341831	2898	-0.21926	8664	-0.155913	7508	0.783218	6927	0.999	7876
Ovarian cancer	CD8.NaiveLike	HBEGF	CD82	1	7048.6	0.0339656	2908	-0.0588522	7910	-0.0240796	7020	0.626243	8928	1	8477
Ovarian cancer	CD8.TPEX	TNFSF10	TNFRSF10A	1	5839.2	0.0335929	2932	0.176831	5855	0.137428	6210	0.742102	7770	0.005	6429
Ovarian cancer	CD8.TEMRA	GNAI2	S1PR1	1	4391.4	0.0335172	2941	0.56017	2920	-0.0320592	7056	0.816795	5965	0	3075
Ovarian cancer	CD8.MAIT	VEGFA	ITGB1	1	6453.9	0.0334474	2947	-0.216412	8648	0.0310212	6778	0.814341	6051	0.998	7845.5
Ovarian cancer	CD8.NaiveLike	SPP1	ITGAV_ITGB1	1	4641.2	0.0334417	2949	-0.0194335	7636	0.336211	5033	0.859436	4513	0	3075
Ovarian cancer	CD8.CM	C1QB	C1QBP	1	6551.2	0.0331274	2975	-0.158408	8432	0.0481808	6714	0.810697	6158	1	8477
Ovarian cancer	CD8.TEMRA	FADD	TRADD	1	4960.8	0.0327501	3009	0.23163	5422	0.290473	5320	0.729252	7978	0	3075
Ovarian cancer	CD8.TEX	ADAM10	TSPAN5	1	4767.2	0.0324229	3033	0.290428	4893	0.237664	5631	0.770549	7204	0	3075
Ovarian cancer	CD8.TPEX	ADAM10	TSPAN5	1	4675.2	0.0323825	3038	0.289934	4901	0.317697	5155	0.770439	7207	0	3075
Ovarian cancer	CD8.TEMRA	FAM3C	LAMP1	1	5773.6	0.0320094	3061	-0.0255824	7676	0.200017	5861	0.850794	4846	0.737	7424
Ovarian cancer	CD8.TEMRA	CADM1	CRTAM	1	4814.4	0.0318949	3071.5	0.146509	6121.5	0.427769	4443.5	0.763427	7360.5	0	3075
Ovarian cancer	CD8.MAIT	C3	IFITM1	1	5167.3	0.0318302	3076	0.0870799	6740	0.494278	4026	0.84549	5033	0.163	6961.5
Ovarian cancer	CD8.NaiveLike	C3	CD81	1	6350.6	0.0316805	3087	-0.201015	8605	-0.00915806	6954	0.856751	4630	1	8477
Ovarian cancer	CD8.CM	CCN2	IGF2R	1	5081.4	0.031625	3093	0.0438787	7165	0.498558	3999	0.722485	8075	0	3075
Ovarian cancer	CD8.EM	C1QB	C1QBP	1	6599	0.03137	3114	-0.169105	8473	0.0635118	6625	0.806479	6306	1	8477
Ovarian cancer	CD8.EM	TIMP1	CD63	1	5783.4	0.0312804	3119	-0.304807	8841	0.0973703	6437	0.926741	2043	1	8477
Ovarian cancer	CD8.MAIT	PLAU	ITGB1	1	6868.4	0.0312567	3125	-0.22942	8687	-0.136247	7439	0.770315	7215	0.999	7876
Ovarian cancer	CD8.MAIT	FN1	ITGA5_ITGB1	1	4692	0.0305747	3183	0.049826	7118	0.448268	4321	0.822982	5763	0	3075
Ovarian cancer	CD8.CM	LUM	ITGB1	1	6170.8	0.03056	3187	-0.0902686	8122	0.171857	6021	0.84495	5047	1	8477
Ovarian cancer	CD8.TEMRA	PCSK1N	GPR171	1	4620.2	0.0303303	3213	0.244777	5311	0.487397	4059	0.758919	7443	0	3075
Ovarian cancer	CD8.MAIT	TOR2A	ATP5F1B	1	6729.8	0.0301491	3234	-0.0528197	7865	-0.198546	7669	0.75819	7465	0.724	7416
Ovarian cancer	CD8.MAIT	FBLN1	ITGB1	1	6713.7	0.0298467	3267	-0.215578	8644	-0.0942079	7293	0.799576	6519	0.998	7845.5
Ovarian cancer	CD8.MAIT	ADAM9	ITGB1	1	6831.4	0.0297267	3284	-0.215389	8643	-0.166163	7543	0.788517	6811	0.999	7876
Ovarian cancer	CD8.TEX	PSEN1	NOTCH1	1	5209	0.0295783	3299	0.256945	5202	0.189275	5920	0.683451	8549	0	3075
Ovarian cancer	CD8.MAIT	AGRN	ITGB1	1	6961.6	0.0295033	3306	-0.22061	8666	-0.212602	7717	0.769029	7243	0.999	7876
Ovarian cancer	CD8.CM	ICAM1	SPN	1	4524.8	0.029408	3312	0.247824	5280	0.540693	3733	0.769901	7224	0	3075
Ovarian cancer	CD8.EM	COL3A1	ITGA1_ITGB1	1	4635.8	0.0291309	3343	0.0432204	7171	0.428736	4439	0.841671	5151	0	3075
Ovarian cancer	CD8.EM	COL6A2	ITGA1_ITGB1	1	4982.4	0.0290611	3349	0.0495705	7121	0.339161	5006	0.804807	6361	0	3075
Ovarian cancer	CD8.TEX	ADAM10	TSPAN17	1	5355	0.0290521	3350	0.105777	6530	0.131576	6237	0.752527	7583	0	3075
Ovarian cancer	CD8.CM	TIMP1	CD63	1	5987	0.0290075	3357	-0.32994	8867	-0.0470677	7118	0.924139	2116	1	8477
Ovarian cancer	CD8.EM	LUM	ITGB1	1	6205.6	0.0289354	3369	-0.108607	8228	0.209501	5791	0.841338	5163	1	8477
Ovarian cancer	CD8.NaiveLike	ICAM1	SPN	1	4672	0.0288276	3379	0.24142	5344	0.452636	4298	0.768131	7264	0	3075
Ovarian cancer	CD8.NaiveLike	CALR	ITGAV	1	5752.4	0.0288122	3381	-0.0465391	7818	0.230107	5677	0.854018	4728	0.366	7158
Ovarian cancer	CD8.CM	COL3A1	ITGA1_ITGB1	1	4786.8	0.0284543	3426	0.0243457	7319	0.354583	4902	0.840099	5212	0	3075
Ovarian cancer	CD8.TPEX	GDF11	BMPR2	1	6826.9	0.028444	3428	-0.00725747	7552	-0.00753519	6946	0.63317	8910	0.564	7298.5
Ovarian cancer	CD8.CM	COL6A2	ITGA1_ITGB1	1	5133.4	0.0283862	3438	0.0306958	7273	0.265008	5467	0.802955	6414	0	3075
Ovarian cancer	CD8.TEMRA	TXLNA	STX4	1	6171.9	0.0281088	3471	0.122959	6311	0.12099	6300	0.703026	8326	0.006	6451.5
Ovarian cancer	CD8.MAIT	FN1	ITGA4_ITGB1	1	5537	0.0279203	3494	0.0490345	7125	0.490925	4043	0.840065	5213	0.996	7810
Ovarian cancer	CD8.TEX	MAML2	NOTCH1	1	4997.8	0.0278884	3500	0.251765	5244	0.233513	5652	0.755928	7518	0	3075
Ovarian cancer	CD8.TPEX	CCL20	CXCR3	1	4162.6	0.0278036	3511	0.268539	5114	0.796562	2512	0.796954	6601	0	3075
Ovarian cancer	CD8.TEX	TXLNA	STX4	1	5560.8	0.0276813	3531	0.118088	6369	0.087896	6488	0.701423	8341	0	3075
Ovarian cancer	CD8.EM	FAM3C	LAMP1	1	6184.4	0.0275056	3553	-0.063656	7940	0.212831	5773	0.840912	5179	1	8477
Ovarian cancer	CD8.NaiveLike	LRPAP1	LDLR	1	6667.8	0.0273749	3572	-0.0636123	7939	-0.0272038	7034	0.776542	7078	0.982	7716
Ovarian cancer	CD8.TEX	ADAM10	NOTCH1	1	5098.8	0.0273322	3577	0.255713	5211	0.197048	5885	0.74349	7746	0	3075
Ovarian cancer	CD8.MAIT	PSEN1	NOTCH1	1	6041.2	0.0272841	3583	0.229135	5443	0.179652	5968	0.674654	8623	0.016	6589
Ovarian cancer	CD8.NaiveLike	FADD	FAS	1	5434.4	0.0270751	3613	0.154404	6059	0.203187	5835	0.678206	8590	0	3075
Ovarian cancer	CD8.MAIT	TIMP2	ITGB1	1	6830.6	0.0270137	3622	-0.224935	8680	-0.148832	7484	0.800919	6491	0.999	7876
Ovarian cancer	CD8.MAIT	TIMP1	CD63	1	6082.8	0.0267878	3644	-0.354485	8889	-0.0621205	7187	0.921301	2217	1	8477
Ovarian cancer	CD8.TPEX	PSEN1	NOTCH1	1	5343.6	0.0267777	3646	0.222996	5483	0.198796	5875	0.672594	8639	0	3075
Ovarian cancer	CD8.EM	PTDSS1	JMJD6	1	4613.8	0.0267449	3650	0.251183	5249	0.429504	4433	0.794875	6662	0	3075
Ovarian cancer	CD8.NaiveLike	FADD	TRADD	1	5396.2	0.0263625	3697	0.158832	6022	0.189643	5917	0.707309	8270	0	3075
Ovarian cancer	CD8.NaiveLike	ADAM17	ITGB1	1	5909	0.0262309	3716	0.0141438	7399	0.0648644	6619	0.858478	4561	0.5	7250
Ovarian cancer	CD8.MAIT	MTMR4	SMAD3	1	6643.1	0.0261147	3737	0.0735545	6890	0.0183297	6839	0.663215	8724	0.212	7025.5
Ovarian cancer	CD8.TPEX	ADAM17	ITGB1	1	5908.8	0.0260403	3751	0.0108578	7433	0.0782858	6533	0.858035	4574	0.502	7253
Ovarian cancer	CD8.MAIT	NUCB2	ERAP1	1	5635.7	0.0260249	3755	0.275644	5040	0.215223	5762	0.774914	7118	0.009	6503.5
Ovarian cancer	CD8.NaiveLike	TNFSF10	RIPK1	1	5339.2	0.0258292	3784	0.134284	6215	0.111092	6347	0.767738	7275	0	3075
Ovarian cancer	CD8.MAIT	MAML2	NOTCH1	1	5843.1	0.0257253	3799	0.223955	5474	0.22389	5709	0.748404	7654	0.015	6579.5
Ovarian cancer	CD8.CM	FADD	FAS	1	5474.6	0.0256654	3807	0.140729	6164	0.228611	5684	0.672344	8643	0	3075
Ovarian cancer	CD8.TEX	GDF11	ACTR2	1	4828.4	0.0253199	3846	0.263421	5149	0.276559	5401	0.794363	6671	0	3075
Ovarian cancer	CD8.TPEX	MAML2	NOTCH1	1	5151	0.0252478	3862	0.217816	5527	0.243034	5597	0.746636	7694	0	3075
Ovarian cancer	CD8.MAIT	ADAM10	NOTCH1	1	5937	0.0252122	3864	0.227904	5450	0.187425	5927	0.735715	7873	0.014	6571
Ovarian cancer	CD8.EM	FADD	FAS	1	5494.2	0.0248947	3918	0.133253	6227	0.246954	5575	0.668977	8676	0	3075
Ovarian cancer	CD8.TPEX	ADAM10	NOTCH1	1	5245.8	0.0247442	3939	0.221765	5495	0.206569	5812	0.73389	7908	0	3075
Ovarian cancer	CD8.TEMRA	GDF11	ACTR2	1	4868	0.0245245	3981	0.242992	5326	0.307306	5216	0.791744	6742	0	3075
Ovarian cancer	CD8.CM	FAM3C	LAMP1	1	6544.8	0.023397	4212	-0.09839	8170	0.114501	6335	0.829789	5530	1	8477
Ovarian cancer	CD8.MAIT	ADAM15	ITGB1	1	7299.8	0.0228952	4302	-0.232497	8694	-0.267806	7899	0.744521	7728	0.999	7876
Ovarian cancer	CD8.MAIT	LGALS3BP	ITGB1	1	6312.7	0.0228181	4317	-0.189693	8554	0.110302	6352	0.858499	4560	0.994	7780.5
Ovarian cancer	CD8.TPEX	NUCB2	ERAP1	1	5232.2	0.0225802	4382	0.225748	5463	0.199998	5863	0.76229	7378	0	3075
Ovarian cancer	CD8.NaiveLike	PAM	DPP4	1	5459.4	0.0221867	4493	0.275669	5038	0.175131	6002	0.668246	8689	0	3075
Ovarian cancer	CD8.CM	FADD	TRADD	1	5670.4	0.0221513	4509	0.110838	6464	0.205558	5817	0.688974	8487	0	3075
Ovarian cancer	CD8.MAIT	CD14	ITGB1	1	7449.2	0.0218253	4589	-0.245525	8736	-0.277429	7934	0.72007	8111	0.999	7876
Ovarian cancer	CD8.TEMRA	FADD	FAS	1	6504.7	0.0216527	4633	0.101803	6568	0.172954	6015	0.65335	8804	0.009	6503.5
Ovarian cancer	CD8.TEX	CCL3L1	CCR1	1	5243	0.0216366	4638	0.608071	2687	-0.160783	7523	0.706046	8292	0	3075
Ovarian cancer	CD8.MAIT	AGTRAP	RACK1	1	5388.6	0.0216029	4656	0.136382	6188	-0.00949294	6956	0.917471	2356	0.066	6787
Ovarian cancer	CD8.TPEX	MTMR4	SMAD3	1	7020.3	0.0215038	4678	0.0238451	7324	-0.0445491	7112	0.641187	8881	0.302	7106.5
Ovarian cancer	CD8.NaiveLike	ARPC5	LDLR	1	6764	0.0214219	4705	-0.0737069	8010	-0.0373755	7076	0.807221	6286	0.989	7743
Ovarian cancer	CD8.EM	FADD	TRADD	1	5718.2	0.0214134	4711	0.102428	6562	0.221463	5719	0.685332	8524	0	3075
Ovarian cancer	CD8.NaiveLike	MICA	HCST_KLRK1	1	4616.2	0.0210258	4801	0.454967	3542	0.446359	4335	0.76542	7328	0	3075
Ovarian cancer	CD8.TEMRA	MTMR4	SMAD3	1	7025.1	0.0210248	4804	0.0186819	7370	-0.00199981	6926	0.638592	8895	0.321	7130.5
Ovarian cancer	CD8.TPEX	TXLNA	STX4	1	6869.8	0.0210049	4808	0.0420296	7180	0.0457751	6725	0.671744	8650	0.178	6986
Ovarian cancer	CD8.MAIT	SPP1	ITGA5_ITGB1	1	5154.8	0.0208641	4856	0.0490731	7124	0.321504	5124	0.827746	5595	0	3075
Ovarian cancer	CD8.TEMRA	PTDSS1	JMJD6	1	5999.4	0.0206727	4918	0.153655	6063	0.247928	5568	0.773083	7153	0.002	6295
Ovarian cancer	CD8.TEX	CCL3	CCR1	1	5247	0.0205896	4943	0.579523	2832	-0.650716	8598	0.789483	6787	0	3075
Ovarian cancer	CD8.NaiveLike	AGTRAP	RACK1	1	5537.4	0.0205702	4948	0.0736762	6889	-0.0224444	7013	0.915597	2408	0.005	6429
Ovarian cancer	CD8.NaiveLike	GNAI2	S1PR1	1	5478.2	0.0205382	4956	0.299835	4808	-0.149002	7486	0.777283	7066	0	3075
Ovarian cancer	CD8.MAIT	MIF	CD74_CXCR4	1	4468.7	0.0205127	4967	0.318844	4597	0.388487	4697	0.94857	1227	0.096	6855.5
Ovarian cancer	CD8.NaiveLike	TIMP1	CD63	1	6561.8	0.020505	4969	-0.423959	8950	-0.257332	7866	0.911049	2547	1	8477
Ovarian cancer	CD8.TEMRA	GNAI2	F2R	1	4944.6	0.0202888	5026	0.320962	4577	-0.011265	6963	0.84389	5082	0	3075
Ovarian cancer	CD8.TPEX	GDF11	ACTR2	1	6121.5	0.0202694	5033	0.133701	6221	0.192618	5902	0.775597	7101	0.003	6350.5
Ovarian cancer	CD8.TPEX	LGALS9	SLC1A5	1	6660.9	0.0202009	5051	0.102568	6561	-0.0111272	6962	0.716439	8169	0.013	6561.5
Ovarian cancer	CD8.TEX	TNFSF10	RIPK1	1	5868	0.0201905	5054	0.0703897	6926	0.0744588	6563	0.74506	7722	0	3075
Ovarian cancer	CD8.NaiveLike	FAM3C	LAMP1	1	6907.6	0.0200372	5107	-0.126793	8313	0.0432814	6735	0.818561	5906	1	8477
Ovarian cancer	CD8.CM	ADAM17	ITGB1	1	6813	0.0200086	5122	-0.0931326	8143	-0.0538826	7156	0.841218	5167	1	8477
Ovarian cancer	CD8.MAIT	GRN	TNFRSF1B	1	5981.4	0.0199052	5160	0.0768995	6849	0.43205	4415	0.797111	6595	0.11	6888
Ovarian cancer	CD8.TPEX	PTDSS1	JMJD6	1	6208.9	0.0195899	5261	0.136264	6192	0.17816	5983	0.768329	7258	0.003	6350.5
Ovarian cancer	CD8.TPEX	LMAN1	MCFD2	1	7374	0.0194697	5300	-0.133938	8340	-0.0794471	7227	0.75556	7526	1	8477
Ovarian cancer	CD8.TEMRA	CXCL10	CXCR3	1	6434.6	0.0194247	5319	0.0790112	6831	0.377237	4768	0.673601	8628	0.022	6627
Ovarian cancer	CD8.MAIT	ACTR2	ADRB2	1	5904.2	0.0193374	5346	0.334249	4478	0.00630109	6897	0.808874	6229	0.014	6571
Ovarian cancer	CD8.MAIT	SPP1	ITGA4_ITGB1	1	6052.4	0.0190528	5423	0.0482817	7128	0.364161	4838	0.844455	5063	0.996	7810
Ovarian cancer	CD8.TEX	GDF11	BMPR2	1	7672	0.0189535	5447	-0.0707894	7989	-0.131173	7430	0.584887	9017	1	8477
Ovarian cancer	CD8.EM	ADAM17	ITGB1	1	6890.4	0.0189449	5448	-0.111471	8244	-0.0162391	6985	0.837536	5298	1	8477
Ovarian cancer	CD8.TEMRA	AGTRAP	RACK1	1	6179.4	0.018877	5462	-0.0291285	7700	-0.222577	7749	0.912218	2500	0.823	7486
Ovarian cancer	CD8.EM	TXLNA	STX4	1	6960.2	0.0188659	5463	0.0176616	7373	0.0809878	6521	0.659796	8751	0.035	6693
Ovarian cancer	CD8.NaiveLike	HSPA8	LDLR	1	6937	0.018715	5499	-0.0921896	8137	-0.0857033	7255	0.836733	5317	1	8477
Ovarian cancer	CD8.CM	AGTRAP	RACK1	1	6376.4	0.0187145	5500	-0.038993	7761	-0.189293	7629	0.911871	2515	1	8477
Ovarian cancer	CD8.TEX	GNAI2	ADCY7	1	5384.2	0.0186816	5508	0.272719	5074	-0.0757084	7217	0.814374	6047	0	3075
Ovarian cancer	CD8.TPEX	CALM1	FAS	1	5641.9	0.0186621	5516	0.242572	5332	-0.126749	7411	0.892991	3160	0.068	6790.5
Ovarian cancer	CD8.NaiveLike	CCL3	CCR4	1	6886.8	0.0185727	5541	0.48616	3329	-0.857113	8754	0.702472	8333	1	8477
Ovarian cancer	CD8.NaiveLike	LGALS1	ITGB1	1	5733.8	0.0185238	5559	-0.00827042	7560	0.134049	6227	0.927125	2026	0.563	7297
Ovarian cancer	CD8.TEX	CALM1	FAS	1	4960.2	0.0184792	5578	0.238049	5369	-0.183955	7605	0.89252	3174	0	3075
Ovarian cancer	CD8.EM	GNAI2	F2R	1	5125.2	0.0184113	5606	0.274908	5047	0.0689599	6598	0.837387	5300	0	3075
Ovarian cancer	CD8.TPEX	LGALS1	ITGB1	1	5734.2	0.0183892	5610	-0.0115564	7584	0.14747	6153	0.926878	2037	0.547	7287
Ovarian cancer	CD8.EM	GDF11	ACTR2	1	5747.6	0.0181842	5674	0.0801443	6817	0.20065	5858	0.766009	7314	0	3075
Ovarian cancer	CD8.MAIT	GDF11	ACTR2	1	6674.1	0.018073	5703	0.0772875	6844	0.0914336	6466	0.765459	7327	0.217	7030.5
Ovarian cancer	CD8.TEX	LMAN1	MCFD2	1	7520.4	0.0180042	5726	-0.143531	8380	-0.11008	7360	0.748262	7659	1	8477
Ovarian cancer	CD8.TPEX	B2M	TFRC	1	6524	0.0179647	5738	-0.0486527	7834	-1.08644	8851	0.935678	1720	1	8477
Ovarian cancer	CD8.TPEX	ADAM10	TSPAN14	1	6443.2	0.0178085	5776	0.0801	6818	0.136091	6218	0.792913	6711	0.035	6693
Ovarian cancer	CD8.NaiveLike	CKLF	CCR4	1	6895.4	0.0177867	5783	0.466422	3461	-0.453556	8327	0.69481	8429	1	8477
Ovarian cancer	CD8.TEX	S100A4	CCR5	1	4618.4	0.0177777	5787	0.462961	3488	-0.108127	7352	0.886836	3390	0	3075
Ovarian cancer	CD8.TEX	CALM1	PTPRA	1	4648.6	0.0177461	5791	0.272792	5073	-0.0810994	7237	0.925577	2067	0	3075
Ovarian cancer	CD8.TPEX	TNFSF10	RIPK1	1	6924.6	0.0177265	5799	0.0424699	7177	0.0571083	6668	0.732503	7929	0.243	7050
Ovarian cancer	CD8.CM	LYZ	ITGAL	1	5350.6	0.0175774	5848	0.233841	5408	0.411718	4561	0.736235	7861	0	3075
Ovarian cancer	CD8.EM	AGTRAP	RACK1	1	6575.4	0.0175682	5850	-0.108591	8227	-0.212853	7718	0.909298	2605	1	8477
Ovarian cancer	CD8.NaiveLike	LMAN1	MCFD2	1	7581.4	0.0173843	5914	-0.147589	8393	-0.124023	7399	0.744947	7724	1	8477
Ovarian cancer	CD8.TEX	NUCB2	ERAP1	1	5888	0.0172878	5943	0.14909	6101	0.0899765	6478	0.737254	7843	0	3075
Ovarian cancer	CD8.NaiveLike	MIF	CD44_CD74	1	5115.1	0.0172816	5944	0.20236	5639	0.349934	4932	0.941726	1482	0.919	7578.5
Ovarian cancer	CD8.MAIT	LUM	ITGB1	1	7231.4	0.0171919	5966	-0.241168	8727	-0.0642516	7191	0.803435	6397	0.999	7876
Ovarian cancer	CD8.TEX	PTDSS1	JMJD6	1	5911.4	0.0170072	6008	0.0947831	6650	0.121348	6296	0.755509	7528	0	3075
Ovarian cancer	CD8.TEMRA	GNAI2	ADCY7	1	6277	0.01681	6067	0.229487	5440	-0.0876824	7264	0.806262	6319	0.002	6295
Ovarian cancer	CD8.TPEX	AGTRAP	RACK1	1	6751.6	0.0166651	6115	-0.163423	8452	-0.30692	8031	0.907099	2683	1	8477
Ovarian cancer	CD8.TEX	AGTRAP	RACK1	1	6819.6	0.016531	6158	-0.171563	8482	-0.432699	8290	0.906758	2691	1	8477
Ovarian cancer	CD8.NaiveLike	MIF	CD74_CXCR4	1	5326.6	0.0163973	6211	0.164009	5976	0.238385	5626	0.942826	1443	0.668	7377
Ovarian cancer	CD8.TEMRA	HLA-F	LILRB1	1	6158.5	0.016261	6254	0.934577	1488	-0.49982	8419	0.717775	8147	0.008	6484.5
Ovarian cancer	CD8.CM	GDF11	ACTR2	1	6822.3	0.0160906	6302	0.0263683	7305	0.0655953	6616	0.754869	7538	0.003	6350.5
Ovarian cancer	CD8.TEX	LGALS9	SLC1A5	1	7100	0.0159607	6343	0.0302531	7276	-0.0481588	7128	0.69191	8458	0.002	6295
Ovarian cancer	CD8.CM	ACTR2	ADRB2	1	5657.8	0.0157004	6421	0.250383	5259	0.0250594	6804	0.792249	6730	0	3075
Ovarian cancer	CD8.NaiveLike	GDF11	ACTR2	1	7114.5	0.0156695	6430	0.0155537	7389	-0.0268838	7032	0.752407	7586	0.327	7135.5
Ovarian cancer	CD8.TEMRA	LGALS9	CD47	1	7467.2	0.0155543	6463	-0.121182	8286	-0.40814	8245	0.798712	6548	0.995	7794
Ovarian cancer	CD8.EM	ADAM10	TSPAN14	1	5951.8	0.0155341	6470	0.039299	7209	0.170023	6033	0.781471	6972	0	3075
Ovarian cancer	CD8.NaiveLike	NUCB2	ERAP1	1	6117.2	0.0154475	6502	0.122434	6314	0.0560695	6675	0.726208	8020	0	3075
Ovarian cancer	CD8.NaiveLike	LYZ	ITGAL	1	5748.4	0.0153254	6538	0.188127	5772	0.29534	5285	0.722709	8072	0	3075
Ovarian cancer	CD8.CM	NECTIN3	TIGIT	1	5808	0.0152365	6567	0.120245	6340	0.266941	5460	0.751796	7598	0	3075
Ovarian cancer	CD8.TEMRA	PSEN1	CD44	1	5087	0.015205	6577	0.263546	5147	0.254557	5533	0.84326	5103	0	3075
Ovarian cancer	CD8.TEX	B2M	CD3G	1	3971.6	0.0150651	6612	0.746578	2116	-0.188951	7626	0.966072	429	0	3075
Ovarian cancer	CD8.CM	TXLNA	STX4	1	7619.4	0.0149959	6636	-0.0264259	7679	-0.0186692	6999	0.633578	8907	0.999	7876
Ovarian cancer	CD8.TEMRA	CCL20	CXCR3	1	6104.3	0.014985	6638	0.099047	6598	0.644076	3169	0.742367	7766	0.003	6350.5
Ovarian cancer	CD8.CM	ADAM10	TSPAN14	1	6099.4	0.0149606	6644	0.0290099	7286	0.0960672	6446	0.778242	7046	0	3075
Ovarian cancer	CD8.TEMRA	COPA	CD74	1	6562.4	0.0149551	6647	-0.020158	7638	-0.29013	7975	0.893241	3149	0.706	7403
Ovarian cancer	CD8.EM	GNAI2	CXCR3	1	5026.6	0.0149021	6670	0.315828	4626	0.149637	6148	0.857087	4614	0	3075
Ovarian cancer	CD8.MAIT	MIF	CD44_CD74	1	5730.6	0.0146488	6739	0.09401	6658	0.169927	6034	0.937022	1671	0.899	7551
Ovarian cancer	CD8.TPEX	TNF	ICOS	1	4269.4	0.0146413	6742	0.91537	1556	0.554317	3653	0.806243	6321	0	3075
Ovarian cancer	CD8.CM	TOR2A	ATP5F1B	1	8219.4	0.0144485	6797	-0.264616	8778	-0.569738	8515	0.684601	8530	1	8477
Ovarian cancer	CD8.NaiveLike	ADAM10	TSPAN14	1	7003.8	0.0144417	6799	0.0197016	7354	0.0387136	6750	0.775181	7110	0.19	7006
Ovarian cancer	CD8.EM	LGALS9	HAVCR2	1	5854.8	0.0144132	6810	0.191073	5750	0.271184	5438	0.713814	8201	0	3075
Ovarian cancer	CD8.CM	GNAI2	CXCR3	1	5167.4	0.0142555	6842	0.293622	4863	0.11346	6339	0.854349	4718	0	3075
Ovarian cancer	CD8.TEMRA	LGALS9	SLC1A5	1	7488.4	0.0141647	6879	-0.000376518	7505	-0.0826673	7242	0.679043	8586	0.475	7230
Ovarian cancer	CD8.CM	LGALS1	ITGB1	1	6567.8	0.0141298	6892	-0.115547	8259	0.0153018	6853	0.917432	2358	1	8477
Ovarian cancer	CD8.CM	GNAI2	F2R	1	5797.8	0.0140526	6917	0.167989	5938	-0.0497713	7134	0.818145	5925	0	3075
Ovarian cancer	CD8.TEMRA	ADAM10	CD44	1	4874	0.0140503	6918	0.262314	5153	0.26233	5490	0.878381	3734	0	3075
Ovarian cancer	CD8.TEMRA	HLA-DRA	LAG3	1	5451.7	0.0137556	7006	0.17339	5884	0.311625	5190	0.898289	2971	0.001	6207.5
Ovarian cancer	CD8.NaiveLike	ACTR2	LDLR	1	7858	0.013625	7048	-0.128511	8319	-0.375316	8179	0.767942	7267	1	8477
Ovarian cancer	CD8.TEX	CCL3L1	CCR5	1	5793	0.013447	7098	0.492652	3268	-0.135818	7438	0.721524	8086	0	3075
Ovarian cancer	CD8.TEMRA	CLEC2B	KLRF1	1	5520.2	0.0134234	7108	1.18168	724	-0.564071	8509	0.715387	8185	0	3075
Ovarian cancer	CD8.EM	LGALS1	ITGB1	1	6610.6	0.0133786	7124	-0.133885	8339	0.0529452	6694	0.915339	2419	1	8477
Ovarian cancer	CD8.TEX	B2M	KLRD1	1	4814	0.0132629	7152	0.382001	4138	-0.51986	8452	0.948073	1253	0	3075
Ovarian cancer	CD8.MAIT	ADAM10	TSPAN14	1	7220.2	0.0131578	7179	-0.0033302	7524	0.0093107	6880	0.766964	7290	0.474	7228
Ovarian cancer	CD8.TEMRA	B2M	CD3G	1	4374.2	0.0130996	7198	0.597176	2742	-0.420031	8263	0.963705	593	0	3075
Ovarian cancer	CD8.TEX	LGALS9	CD44	1	4848.2	0.0129496	7234	0.37429	4188	0.392721	4682	0.844466	5062	0	3075
Ovarian cancer	CD8.CM	COPA	CD74	1	7103.4	0.0128848	7247	-0.095891	8158	-0.385032	8205	0.885925	3430	1	8477
Ovarian cancer	CD8.EM	S100A4	CCR5	1	6163.9	0.0128806	7251	0.282787	4977	-0.121448	7389	0.869632	4090	0.305	7112.5
Ovarian cancer	CD8.TPEX	B2M	CD247	1	4620.8	0.0128695	7256	0.476359	3397	-0.489689	8399	0.954819	977	0	3075
Ovarian cancer	CD8.TEX	HLA-E	KLRC1_KLRD1	1	4811.8	0.0128383	7270	0.45982	3506	-0.153471	7499	0.906152	2709	0	3075
Ovarian cancer	CD8.MAIT	GNAI2	CCR5	1	6782	0.0128294	7275	0.180355	5830	-0.148652	7482	0.802782	6423	0.12	6900
Ovarian cancer	CD8.CM	HLA-DRA	LAG3	1	4875.6	0.0128283	7276	0.149851	6094	0.362864	4849	0.895057	3084	0	3075
Ovarian cancer	CD8.MAIT	LGALS9	CD44	1	4884.6	0.0128223	7278	0.366866	4241	0.380765	4744	0.843816	5085	0	3075
Ovarian cancer	CD8.TEX	CCL3	CCR5	1	5777.4	0.0127963	7285	0.464105	3479	-0.62575	8580	0.801802	6468	0	3075
Ovarian cancer	CD8.NaiveLike	GNAI2	CXCR3	1	5534.6	0.0127596	7296	0.242243	5336	-0.0186782	7000	0.847315	4966	0	3075
Ovarian cancer	CD8.TPEX	LGALS9	CD44	1	4868	0.0127441	7300	0.362309	4274	0.406888	4592	0.843413	5099	0	3075
Ovarian cancer	CD8.TEMRA	B2M	CD247	1	4654.6	0.012736	7305	0.467685	3450	-0.521091	8454	0.954594	989	0	3075
Ovarian cancer	CD8.TPEX	GNAI2	ADCY7	1	6960	0.0127137	7313	0.134864	6206	-0.138188	7447	0.783512	6919	0.129	6915
Ovarian cancer	CD8.NaiveLike	MTMR4	SMAD3	1	8047.2	0.0126687	7325	-0.0714029	7993	-0.127021	7412	0.578343	9029	1	8477
Ovarian cancer	CD8.EM	TOR2A	ATP5F1B	1	8359	0.0125543	7344	-0.290169	8813	-0.545276	8488	0.669237	8673	1	8477
Ovarian cancer	CD8.TEX	B2M	CD247	1	4721	0.0124522	7370	0.449245	3593	-0.602024	8553	0.954103	1014	0	3075
Ovarian cancer	CD8.NaiveLike	NECTIN3	TIGIT	1	6912	0.0123518	7391	0.0743496	6878	0.18271	5954	0.731701	7941	0.004	6396
Ovarian cancer	CD8.TEX	HLA-B	CD3G	1	4115.4	0.0123325	7398	0.757368	2073	-0.0411296	7093	0.955981	938	0	3075
Ovarian cancer	CD8.EM	LGALS9	CD44	1	4954.4	0.0120708	7460	0.323046	4565	0.426607	4451	0.839795	5221	0	3075
Ovarian cancer	CD8.TEX	GNAI2	F2R	1	6149.8	0.0120135	7470	0.117971	6371	-0.156618	7510	0.806191	6323	0	3075
Ovarian cancer	CD8.NaiveLike	TOR2A	ATP5F1B	1	8419.8	0.011986	7480	-0.297835	8830	-0.649397	8595	0.664089	8717	1	8477
Ovarian cancer	CD8.TEX	B2M	TFRC	1	7111	0.0119855	7481	-0.183239	8525	-1.2555	8891	0.922371	2181	1	8477
Ovarian cancer	CD8.MAIT	NAMPT	ITGA5_ITGB1	1	6672.3	0.0119568	7491	0.021173	7341	-0.0280628	7036	0.841849	5143	0.003	6350.5
Ovarian cancer	CD8.TEX	HLA-C	CD3G	1	4103.6	0.011906	7501	0.758859	2066	0.0263405	6800	0.952358	1076	0	3075
Ovarian cancer	CD8.TEX	HLA-A	CD3G	1	4202.2	0.0117068	7556	0.748661	2103	-0.0972143	7305	0.954969	972	0	3075
Ovarian cancer	CD8.TEMRA	SPTAN1	PTPRA	1	6462.5	0.011672	7563	0.116214	6395	0.0577065	6663	0.840637	5188	0.009	6503.5
Ovarian cancer	CD8.TEMRA	CALM1	PTPRA	1	6454.8	0.0116316	7574	0.0612207	7025	-0.220088	7743	0.909655	2594	0.617	7338
Ovarian cancer	CD8.MAIT	LGALS9	PTPRC	1	4561.8	0.0116111	7580	0.531333	3067	0.428083	4442	0.85611	4645	0	3075
Ovarian cancer	CD8.TPEX	B2M	CD3G	1	4637	0.0115402	7598	0.478638	3382	-0.499887	8420	0.961422	710	0	3075
Ovarian cancer	CD8.EM	HLA-DPA1	LAG3	1	4682	0.011492	7615	0.387524	4110	0.269807	5446	0.892854	3164	0	3075
Ovarian cancer	CD8.CM	LGALS9	SLC1A5	1	7997.4	0.011457	7625	-0.0465549	7819	-0.0910019	7276	0.655499	8790	1	8477
Ovarian cancer	CD8.TEX	VIM	CD44	1	4368.4	0.0113389	7649	0.325024	4552	0.279007	5381	0.949507	1185	0	3075
Ovarian cancer	CD8.NaiveLike	LGALS9	PTPRC	1	4508.2	0.0113268	7654	0.511012	3169	0.509377	3935	0.854576	4708	0	3075
Ovarian cancer	CD8.TPEX	HMGB1	CXCR4	1	4617.2	0.011323	7655	0.196393	5696	0.248807	5559	0.951681	1101	0	3075
Ovarian cancer	CD8.TEMRA	HMGB1	CXCR4	1	4585.8	0.011279	7666	0.194228	5720	0.282245	5360	0.951591	1108	0	3075
Ovarian cancer	CD8.MAIT	ADAM17	ITGB1	1	7758.8	0.0112561	7671	-0.244032	8733	-0.289992	7974	0.798942	6540	0.999	7876
Ovarian cancer	CD8.TEX	LGALS9	CD47	1	8119.2	0.0112482	7674	-0.221775	8670	-0.64004	8591	0.771393	7184	1	8477
Ovarian cancer	CD8.MAIT	VIM	CD44	1	5057.3	0.0112274	7678	0.3176	4608	0.267051	5459	0.94927	1191	0.003	6350.5
Ovarian cancer	CD8.TEX	HLA-B	CD3D	1	3980.2	0.0111636	7705	0.769999	2026	0.0988787	6428	0.962333	667	0	3075
Ovarian cancer	CD8.TPEX	VIM	CD44	1	4385.8	0.011159	7706	0.313042	4651	0.293174	5299	0.949122	1198	0	3075
Ovarian cancer	CD8.TEX	HLA-E	KLRC2_KLRD1	1	5216.2	0.011126	7713	0.389467	4096	-0.342935	8117	0.895087	3080	0	3075
Ovarian cancer	CD8.EM	HLA-DPB1	LAG3	1	4731.2	0.0110656	7722	0.381371	4143	0.243498	5593	0.894082	3123	0	3075
Ovarian cancer	CD8.NaiveLike	LGALS3	LAG3	1	5237.4	0.0110536	7725	0.050943	7111	0.530116	3800	0.860216	4476	0	3075
Ovarian cancer	CD8.CM	HLA-E	KLRK1	1	4992.4	0.0110328	7728	0.419536	3855	-0.186174	7615	0.906813	2689	0	3075
Ovarian cancer	CD8.NaiveLike	B2M	CD247	1	5598.5	0.0109771	7744	0.353404	4344	-0.619452	8575	0.951262	1122	0.001	6207.5
Ovarian cancer	CD8.TEX	HLA-B	KLRD1	1	4980.4	0.0108572	7767	0.392791	4061	-0.372038	8172	0.932999	1827	0	3075
Ovarian cancer	CD8.NaiveLike	GNAI2	S1PR4	1	5655.6	0.0108485	7768	0.274389	5054	-0.0426721	7100	0.83812	5281	0	3075
Ovarian cancer	CD8.TEMRA	CD99	PILRB	1	7305.4	0.0108147	7778	0.0468608	7137	-0.417095	8258	0.823049	5760	0.933	7594
Ovarian cancer	CD8.EM	GNAI2	S1PR4	1	5567.4	0.0107793	7785	0.271521	5090	0.0689982	6594	0.837685	5293	0	3075
Ovarian cancer	CD8.TEX	HLA-C	CD3D	1	3948.4	0.0107775	7786	0.77149	2019	0.166349	6050	0.959211	812	0	3075
Ovarian cancer	CD8.EM	B2M	CD3G	1	4748.4	0.0107247	7799	0.416645	3879	-0.392316	8217	0.96004	772	0	3075
Ovarian cancer	CD8.TEMRA	HLA-B	CD3G	1	4505.6	0.0107235	7800	0.607966	2688	-0.272209	7909	0.952944	1056	0	3075
Ovarian cancer	CD8.TPEX	TNF	TNFRSF1B	1	4908.4	0.0107122	7804	0.697874	2293	0.319466	5139	0.808835	6231	0	3075
Ovarian cancer	CD8.TPEX	GNAI2	CXCR3	1	6544.4	0.0107035	7807	0.171624	5903	-0.0869993	7263	0.835599	5353	0.004	6396
Ovarian cancer	CD8.NaiveLike	CALM1	FAS	1	7187.8	0.0106222	7824	0.0437781	7166	-0.338665	8110	0.862936	4362	1	8477
Ovarian cancer	CD8.TEX	HLA-A	CD3D	1	4080.8	0.0105972	7830	0.761292	2054	0.042794	6736	0.961461	709	0	3075
Ovarian cancer	CD8.EM	LGALS9	SLC1A5	1	8072	0.0105874	7834	-0.0613847	7924	-0.0898352	7272	0.646533	8853	1	8477
Ovarian cancer	CD8.EM	VIM	CD44	1	4484	0.0105694	7837	0.27378	5064	0.312893	5181	0.947796	1263	0	3075
Ovarian cancer	CD8.TEX	TNF	TNFRSF1B	1	4965.4	0.0104241	7865	0.673299	2396	0.312079	5188	0.806718	6303	0	3075
Ovarian cancer	CD8.TEX	GNAI2	S1PR4	1	5733.4	0.0104164	7867	0.256491	5206	-0.0536096	7153	0.835343	5366	0	3075
Ovarian cancer	CD8.TEMRA	LGALS9	CD44	1	5642	0.0103664	7880	0.22366	5477	0.13403	6228	0.829289	5550	0	3075
Ovarian cancer	CD8.NaiveLike	B2M	TFRC	1	7261.4	0.0103629	7881	-0.219762	8665	-1.30753	8911	0.917001	2373	1	8477
Ovarian cancer	CD8.TEMRA	HLA-C	CD3G	1	4505.6	0.0103527	7884	0.609457	2680	-0.204739	7689	0.949085	1200	0	3075
Ovarian cancer	CD8.TPEX	TOR2A	ATP5F1B	1	8543.6	0.0103323	7887	-0.320143	8855	-0.704131	8653	0.647334	8846	1	8477
Ovarian cancer	CD8.TEX	TOR2A	ATP5F1B	1	8546.8	0.0102629	7898	-0.321079	8856	-0.70384	8652	0.646564	8851	1	8477
Ovarian cancer	CD8.MAIT	LGALS3	LAG3	1	6180.4	0.01024	7900	0.0388737	7213	0.479195	4118	0.855556	4667	0.189	7004
Ovarian cancer	CD8.TEMRA	HLA-A	CD3G	1	4580	0.0101795	7910	0.599259	2731	-0.328294	8091	0.951866	1093	0	3075
Ovarian cancer	CD8.TEX	HLA-B	CD8A	1	4303.8	0.0101311	7920	0.685149	2341	-0.11454	7372	0.959222	811	0	3075
Ovarian cancer	CD8.TEMRA	HLA-B	CD8B	1	4714.2	0.0100735	7930	0.511476	3167	-0.385018	8204	0.949231	1195	0	3075
Ovarian cancer	CD8.CM	CALM1	FAS	1	7247.8	0.0100692	7933	0.0301031	7277	-0.31324	8052	0.859743	4500	1	8477
Ovarian cancer	CD8.EM	HLA-B	CD8B	1	4581.2	0.0100463	7944	0.509061	3181	-0.156123	7509	0.949166	1197	0	3075
Ovarian cancer	CD8.TEX	CD58	CD2	1	3758.4	0.0100367	7946	0.960301	1417	1.08658	1554	0.852187	4800	0	3075
Ovarian cancer	CD8.EM	LGALS9	CD47	1	8229.4	0.00991649	7971	-0.252884	8751	-0.574978	8525	0.760093	7423	1	8477
Ovarian cancer	CD8.TPEX	HLA-B	CD3D	1	4342.4	0.00990162	7974	0.633409	2563	-0.10437	7332	0.960097	768	0	3075
Ovarian cancer	CD8.TPEX	HLA-A	APLP2	1	7404.2	0.0098341	7991	-0.327609	8865	-1.38568	8937	0.904683	2751	1	8477
Ovarian cancer	CD8.EM	HLA-B	CD8A	1	4254.4	0.00982971	7994	0.651978	2486	0.00984356	6876	0.958627	841	0	3075
Ovarian cancer	CD8.CM	GNAI2	S1PR4	1	5754.4	0.00982133	7998	0.231841	5418	0.0277932	6793	0.831258	5488	0	3075
Ovarian cancer	CD8.TEX	HMGB1	CXCR4	1	4992.4	0.00981892	7999	0.122384	6316	0.114612	6334	0.948297	1238	0	3075
Ovarian cancer	CD8.TEMRA	HLA-B	CD3D	1	4432.2	0.00981426	8002	0.623953	2607	-0.207819	7697	0.959927	780	0	3075
Ovarian cancer	CD8.EM	HLA-DQA1	LAG3	1	5077.6	0.0098025	8006	0.398917	4028	0.296851	5273	0.846227	5006	0	3075
Ovarian cancer	CD8.TEX	HLA-C	CD8A	1	4296.6	0.00978078	8009	0.68664	2336	-0.0470703	7119	0.955854	944	0	3075
Ovarian cancer	CD8.EM	CALM1	FAS	1	7278.4	0.00976681	8011	0.0226269	7331	-0.294897	7991	0.857895	4582	1	8477
Ovarian cancer	CD8.EM	CCL3L1	CCR5	1	6346.6	0.0097428	8017	0.312479	4657	-0.149138	7487	0.68803	8497	0	3075
Ovarian cancer	CD8.TEMRA	HLA-C	CD8B	1	4736.2	0.00972515	8021	0.512967	3157	-0.317548	8063	0.945085	1365	0	3075
Ovarian cancer	CD8.TEMRA	HLA-B	CD8A	1	4470.6	0.00970463	8027	0.638213	2547	-0.255858	7857	0.958372	847	0	3075
Ovarian cancer	CD8.EM	HLA-C	CD8B	1	4581.6	0.00969889	8029	0.510551	3171	-0.0886527	7267	0.945015	1366	0	3075
Ovarian cancer	CD8.TEX	HLA-B	CD8B	1	4791.2	0.00965237	8037	0.474083	3417	-0.375593	8180	0.948192	1247	0	3075
Ovarian cancer	CD8.TEX	HLA-A	CD8A	1	4383.4	0.00961716	8044	0.676441	2386	-0.170625	7561	0.958281	851	0	3075
Ovarian cancer	CD8.TEMRA	HLA-A	CD8B	1	4780.8	0.00956247	8053	0.502769	3219	-0.441103	8305	0.948073	1252	0	3075
Ovarian cancer	CD8.TPEX	HLA-C	CD3D	1	4333.4	0.0095592	8054	0.634899	2557	-0.0368998	7074	0.956798	907	0	3075
Ovarian cancer	CD8.TEX	TNF	ICOS	1	5530	0.00955741	8056	0.537379	3046	0.124297	6272	0.770744	7201	0	3075
Ovarian cancer	CD8.CM	B2M	CD3D	1	4797.6	0.00954249	8063	0.396406	4042	-0.462726	8342	0.965542	466	0	3075
Ovarian cancer	CD8.EM	HLA-A	CD8B	1	4668.4	0.00953664	8067	0.500353	3230	-0.212208	7715	0.948006	1255	0	3075
Ovarian cancer	CD8.MAIT	LGALS9	CD47	1	8299	0.00949319	8072	-0.262772	8774	-0.709558	8662	0.756093	7510	1	8477
Ovarian cancer	CD8.EM	HLA-C	CD8A	1	4227	0.00948978	8074	0.653469	2477	0.0773137	6545	0.955212	964	0	3075
Ovarian cancer	CD8.NaiveLike	HLA-E	KLRK1	1	6027	0.00948751	8076	0.320459	4585	-0.425639	8277	0.900238	2902	0.002	6295
Ovarian cancer	CD8.TEMRA	HLA-C	CD3D	1	4424.4	0.00947486	8077	0.625443	2601	-0.140349	7454	0.956615	915	0	3075
Ovarian cancer	CD8.TPEX	LGALS9	CD47	1	8297.8	0.00945354	8089	-0.263699	8777	-0.67517	8624	0.755707	7522	1	8477
Ovarian cancer	CD8.CM	B2M	TFRC	1	7334	0.00945011	8090	-0.240308	8722	-1.29504	8905	0.913424	2476	1	8477
Ovarian cancer	CD8.TPEX	HLA-B	CD3G	1	4753.2	0.00944699	8092	0.489428	3304	-0.352065	8134	0.950019	1161	0	3075
Ovarian cancer	CD8.TPEX	HLA-B	CANX	1	7242.2	0.00942622	8098	-0.242178	8728	-1.22889	8887	0.927268	2021	1	8477
Ovarian cancer	CD8.TPEX	HLA-A	CD3D	1	4423.8	0.00939929	8104	0.624701	2605	-0.160455	7521	0.959176	814	0	3075
Ovarian cancer	CD8.TEMRA	HLA-C	CD8A	1	4464.8	0.00936902	8111	0.639703	2541	-0.188388	7624	0.954937	973	0	3075
Ovarian cancer	CD8.EM	HLA-A	CD8A	1	4338.2	0.00933102	8112	0.64327	2524	-0.0462411	7114	0.957673	866	0	3075
Ovarian cancer	CD8.TPEX	ARF6	SMAP1	1	7412.7	0.00932378	8116	-0.0282622	7693	-0.353065	8139	0.830143	5523	0.932	7592.5
Ovarian cancer	CD8.TEX	HLA-C	CD8B	1	4807	0.00931857	8118	0.475574	3407	-0.308123	8033	0.943966	1402	0	3075
Ovarian cancer	CD8.TEMRA	HLA-A	CD3D	1	4511.2	0.00931636	8119	0.615245	2650	-0.263904	7888	0.959002	824	0	3075
Ovarian cancer	CD8.NaiveLike	LGALS9	CD47	1	8319.2	0.00927829	8127	-0.267793	8785	-0.700703	8651	0.753976	7556	1	8477
Ovarian cancer	CD8.EM	CCL3	CCR5	1	6375	0.00927136	8129	0.283931	4966	-0.63907	8590	0.774951	7115	0	3075
Ovarian cancer	CD8.MAIT	B2M	CD247	1	6164.9	0.0092685	8130	0.242395	5335	-0.895571	8774	0.947187	1284	0.569	7301.5
Ovarian cancer	CD8.TPEX	HLA-E	KLRK1	1	6171.5	0.00924993	8133	0.305227	4751	-0.385152	8206	0.899094	2940	0.084	6827.5
Ovarian cancer	CD8.TEMRA	HLA-A	CD8A	1	4543.2	0.00921229	8138	0.629505	2579	-0.311943	8047	0.957413	877	0	3075
Ovarian cancer	CD8.EM	B2M	CD247	1	6382.4	0.00920226	8141	0.238091	5368	-0.680596	8634	0.947007	1292	1	8477
Ovarian cancer	CD8.CM	LGALS9	CD47	1	8322.4	0.00918609	8146	-0.269946	8787	-0.679209	8629	0.753048	7573	1	8477
Ovarian cancer	CD8.TPEX	HLA-B	CD8B	1	4915.4	0.00916291	8153	0.430625	3748	-0.44114	8306	0.946899	1295	0	3075
Ovarian cancer	CD8.TEX	HLA-A	CD8B	1	4855.8	0.00916268	8154	0.465376	3470	-0.431678	8289	0.947012	1291	0	3075
Ovarian cancer	CD8.MAIT	B2M	CD3D	1	5558.2	0.00915113	8156	0.36173	4287	-0.586079	8541	0.964838	512	0.002	6295
Ovarian cancer	CD8.EM	HLA-B	CD3D	1	4436.4	0.00914795	8157	0.551834	2963	-0.0518758	7145	0.958553	842	0	3075
Ovarian cancer	CD8.TPEX	HLA-C	CD3G	1	4765	0.00912029	8163	0.490919	3292	-0.284595	7962	0.945934	1333	0	3075
Ovarian cancer	CD8.TEMRA	VIM	CD44	1	5070.8	0.00907704	8175	0.174393	5877	0.0203163	6824	0.943899	1403	0	3075
Ovarian cancer	CD8.TEX	ARF6	SMAP1	1	7645.2	0.009074	8177	-0.037072	7751	-0.405325	8242	0.82822	5579	1	8477
Ovarian cancer	CD8.EM	CD99	PILRB	1	7732.8	0.00906986	8178	-0.0091817	7569	-0.41189	8254	0.809871	6186	1	8477
Ovarian cancer	CD8.MAIT	S100A4	CCR5	1	7180.8	0.00905878	8180	0.142177	6157	-0.363806	8160	0.848349	4930	1	8477
Ovarian cancer	CD8.CM	HLA-B	CD8B	1	4907.8	0.00900233	8188	0.416368	3883	-0.324576	8082	0.946453	1311	0	3075
Ovarian cancer	CD8.TPEX	HLA-B	CD8A	1	4632.8	0.00899629	8189	0.560262	2918	-0.324185	8078	0.956834	904	0	3075
Ovarian cancer	CD8.TEX	CD99	CD81	1	7222.2	0.00899574	8190	-0.0647838	7952	-0.665888	8612	0.9008	2880	1	8477
Ovarian cancer	CD8.TPEX	HLA-A	CD3G	1	4818.6	0.00896772	8195	0.48072	3364	-0.40815	8246	0.948878	1213	0	3075
Ovarian cancer	CD8.CM	B2M	CD3G	1	5145.4	0.00895975	8197	0.282483	4984	-0.596184	8550	0.956445	921	0	3075
Ovarian cancer	CD8.TPEX	TNF	FAS	1	6363	0.00894317	8200	0.274719	5049	-0.0889519	7268	0.712308	8223	0	3075
Ovarian cancer	CD8.TPEX	GNAI2	CCR5	1	7407.1	0.00890624	8204	0.0784391	6834	-0.183452	7599	0.772289	7174	0.472	7224.5
Ovarian cancer	CD8.MAIT	COPA	CD74	1	7544.8	0.0088712	8208	-0.242711	8729	-0.766836	8704	0.865665	4256	0.997	7827
Ovarian cancer	CD8.TEX	TNF	FAS	1	6418.2	0.00885551	8214	0.270197	5097	-0.146158	7472	0.711298	8233	0	3075
Ovarian cancer	CD8.EM	SPTAN1	PTPRA	1	7040.9	0.00885043	8215	0.018919	7364	-0.0346045	7068	0.821216	5826	0.045	6731.5
Ovarian cancer	CD8.TPEX	HLA-C	CD8B	1	4930.6	0.00884603	8216	0.432116	3739	-0.373669	8174	0.942574	1449	0	3075
Ovarian cancer	CD8.EM	HLA-C	CD3D	1	4413	0.00883159	8218	0.553325	2956	0.0155943	6849	0.955132	967	0	3075
Ovarian cancer	CD8.EM	CALM1	PTPRA	1	7096.2	0.00881978	8221	-0.036074	7743	-0.312399	8050	0.897621	2990	1	8477
Ovarian cancer	CD8.NaiveLike	HLA-B	CD8B	1	5017.8	0.00880834	8223	0.399144	4025	-0.506551	8429	0.945898	1337	0	3075
Ovarian cancer	CD8.TEX	TNF	NOTCH1	1	6715	0.00879556	8224	0.194398	5719	-0.236538	7790	0.658095	8767	0	3075
Ovarian cancer	CD8.EM	HLA-B	CD3G	1	4827.2	0.00877938	8225	0.427435	3772	-0.244495	7820	0.94825	1244	0	3075
Ovarian cancer	CD8.TEX	TNF	TRAF2	1	8042	0.00877665	8226	0.0258998	7309	-0.359145	8148	0.605842	8982	0.896	7545
Ovarian cancer	CD8.CM	SPTAN1	PTPRA	1	7103.9	0.00876551	8227	0.0159909	7386	-0.0849268	7250	0.820507	5848	0.074	6808.5
Ovarian cancer	CD8.CM	CALM1	PTPRA	1	7127.8	0.00873515	8232	-0.0390021	7762	-0.362722	8157	0.897177	3011	1	8477
Ovarian cancer	CD8.TEX	HLA-E	CD8A	1	4248.2	0.00871446	8236	0.699724	2286	0.111424	6344	0.946756	1300	0	3075
Ovarian cancer	CD8.CM	HLA-B	CD8A	1	4599.4	0.00870405	8239	0.528102	3085	-0.198408	7668	0.956147	930	0	3075
Ovarian cancer	CD8.TPEX	TNF	VSIR	1	6274.8	0.0086996	8241	0.290143	4900	-0.140424	7456	0.746183	7702	0	3075
Ovarian cancer	CD8.NaiveLike	SPTAN1	PTPRA	1	7231.2	0.00869859	8242	0.0136833	7403	-0.151912	7493	0.819942	5865	0.358	7153
Ovarian cancer	CD8.TPEX	HLA-A	CD8B	1	4979.4	0.00869805	8243	0.421917	3826	-0.497224	8410	0.945691	1343	0	3075
Ovarian cancer	CD8.CM	HLA-C	CD8B	1	4904.2	0.00869101	8244	0.417859	3868	-0.257106	7865	0.942094	1469	0	3075
Ovarian cancer	CD8.TPEX	HLA-C	CD8A	1	4626	0.00868518	8246	0.561753	2909	-0.256714	7861	0.953278	1039	0	3075
Ovarian cancer	CD8.EM	HLA-A	CD3D	1	4512.2	0.00868385	8247	0.543126	3021	-0.107961	7349	0.957598	869	0	3075
Ovarian cancer	CD8.NaiveLike	CALM1	PTPRA	1	7162	0.00866846	8252	-0.0413097	7779	-0.429706	8283	0.896823	3019	1	8477
Ovarian cancer	CD8.TEMRA	HLA-E	CD8B	1	4744.4	0.0086649	8254	0.526051	3090	-0.159054	7517	0.933922	1786	0	3075
Ovarian cancer	CD8.NaiveLike	B2M	CD3G	1	5232.4	0.00864467	8258	0.258533	5184	-0.758509	8695	0.955693	950	0	3075
Ovarian cancer	CD8.EM	HLA-E	CD8B	1	4562.2	0.0086415	8259	0.523636	3106	0.0698417	6584	0.933839	1787	0	3075
Ovarian cancer	CD8.TPEX	CD58	CD2	1	4208.8	0.00859119	8267	0.779675	1994	0.776911	2575	0.842122	5133	0	3075
Ovarian cancer	CD8.NaiveLike	COPA	CD74	1	7704	0.00859096	8268	-0.252962	8753	-0.754566	8690	0.863787	4332	1	8477
Ovarian cancer	CD8.CM	HLA-A	CD8B	1	4973	0.00854562	8274	0.40766	3961	-0.380661	8195	0.945235	1360	0	3075
Ovarian cancer	CD8.TPEX	HLA-A	CD8A	1	4690.8	0.00853989	8275	0.551554	2967	-0.380269	8192	0.955841	945	0	3075
Ovarian cancer	CD8.NaiveLike	HLA-C	CD8B	1	5034.2	0.00850373	8283	0.400635	4015	-0.439081	8300	0.941497	1498	0	3075
Ovarian cancer	CD8.TEMRA	CALM1	FAS	1	7479.4	0.00849489	8285	-0.0088228	7568	-0.368897	8168	0.849176	4899	1	8477
Ovarian cancer	CD8.EM	HLA-C	CD3G	1	4821	0.00847576	8291	0.428925	3761	-0.177025	7579	0.944029	1399	0	3075
Ovarian cancer	CD8.EM	HLA-E	CD8A	1	4153.2	0.00845519	8294	0.666553	2428	0.235808	5640	0.94599	1329	0	3075
Ovarian cancer	CD8.CM	HLA-C	CD8A	1	4590.8	0.00840304	8304	0.529593	3079	-0.130938	7428	0.952537	1068	0	3075
Ovarian cancer	CD8.NaiveLike	HLA-A	CD8B	1	5070.4	0.00836147	8312	0.390437	4087	-0.562636	8507	0.944668	1371	0	3075
Ovarian cancer	CD8.TEMRA	HLA-E	CD8A	1	4452	0.00834759	8314	0.652788	2481	-0.0298934	7046	0.945662	1344	0	3075
Ovarian cancer	CD8.EM	HLA-A	CD3G	1	4911.4	0.00833398	8319	0.418727	3863	-0.300579	8013	0.947071	1287	0	3075
Ovarian cancer	CD8.TEX	HLA-E	CD8B	1	4808.2	0.00830264	8323	0.488658	3312	-0.149629	7488	0.932592	1843	0	3075
Ovarian cancer	CD8.NaiveLike	HLA-DRB5	LAG3	1	7649.8	0.00829995	8324	-0.00858044	7563	-0.0868244	7260	0.744139	7734	0.657	7368
Ovarian cancer	CD8.CM	HLA-A	CD8A	1	4668.4	0.00826247	8325	0.519394	3123	-0.254493	7853	0.955138	966	0	3075
Ovarian cancer	CD8.TEX	CCL4	CCR1	1	7234.2	0.00826187	8326	0.491907	3281	-1.43728	8949	0.773919	7138	1	8477
Ovarian cancer	CD8.TEMRA	ARF6	SMAP1	1	7623.2	0.00823104	8327	-0.0668039	7964	-0.419307	8262	0.821172	5831	0.987	7732
Ovarian cancer	CD8.TEMRA	HLA-DRB1	LAG3	1	6642.8	0.00817542	8336	0.110865	6463	-0.283968	7957	0.879919	3671	0.066	6787
Ovarian cancer	CD8.CM	B2M	CD247	1	6566.6	0.00814846	8340	0.169624	5922	-0.753637	8689	0.943871	1405	1	8477
Ovarian cancer	CD8.MAIT	HLA-B	CANX	1	7347.2	0.00813175	8343	-0.292369	8822	-1.28813	8904	0.922127	2190	1	8477
Ovarian cancer	CD8.NaiveLike	B2M	CD3D	1	5176.8	0.00811382	8345	0.269821	5100	-0.790905	8716	0.96274	648	0	3075
Ovarian cancer	CD8.MAIT	TNF	NOTCH1	1	7563.7	0.00811335	8346	0.166588	5951	-0.246162	7823	0.648955	8838	0.098	6860.5
Ovarian cancer	CD8.NaiveLike	CD99	PILRB	1	7911.6	0.00803178	8356	-0.0425245	7791	-0.507629	8430	0.800336	6504	1	8477
Ovarian cancer	CD8.TEMRA	HLA-DQB1	LAG3	1	6811.1	0.00799186	8361	0.117501	6381	-0.171072	7562	0.839825	5217	0.011	6534.5
Ovarian cancer	CD8.TPEX	TNF	NOTCH1	1	7490	0.00796275	8366	0.160449	6000	-0.227018	7767	0.646818	8849	0.007	6468
Ovarian cancer	CD8.TEMRA	CD99	CD81	1	7261.9	0.00795585	8368	-0.126641	8312	-0.776547	8709	0.895174	3075	0.998	7845.5
Ovarian cancer	CD8.MAIT	HLA-B	CD8A	1	5529.9	0.00795114	8370	0.445246	3625	-0.510521	8438	0.95421	1009	0.001	6207.5
Ovarian cancer	CD8.MAIT	ARF6	SMAP1	1	7571.7	0.00795045	8371	-0.0767008	8028	-0.298035	8002	0.818612	5903	0.901	7554.5
Ovarian cancer	CD8.MAIT	LGALS1	ITGB1	1	7187.2	0.00794885	8372	-0.266446	8780	-0.220807	7745	0.892863	3163	0.999	7876
Ovarian cancer	CD8.MAIT	B2M	CD3G	1	6179.4	0.00789791	8375	0.201767	5642	-0.829505	8741	0.95374	1024	0.309	7115
Ovarian cancer	CD8.TPEX	HLA-E	CD8B	1	4941.2	0.00788162	8378	0.4452	3627	-0.215175	7727	0.930938	1899	0	3075
Ovarian cancer	CD8.TEX	HLA-B	CANX	1	7371.4	0.00787875	8379	-0.302178	8838	-1.3443	8927	0.920984	2236	1	8477
Ovarian cancer	CD8.CM	B2M	KLRD1	1	6800.2	0.0078172	8382	0.0968538	6623	-0.782408	8713	0.933408	1806	1	8477
Ovarian cancer	CD8.CM	HLA-B	CD3D	1	4888.6	0.00781162	8384	0.407196	3965	-0.314904	8059	0.9553	960	0	3075
Ovarian cancer	CD8.EM	CD58	CD2	1	4281	0.00778641	8390	0.679114	2369	0.882924	2215	0.835473	5356	0	3075
Ovarian cancer	CD8.CM	HLA-E	CD8B	1	4888.6	0.0077435	8396	0.430943	3745	-0.0986119	7312	0.930367	1915	0	3075
Ovarian cancer	CD8.TPEX	HLA-E	CD8A	1	4609.4	0.00773831	8398	0.574837	2854	-0.09822	7311	0.943681	1409	0	3075
Ovarian cancer	CD8.MAIT	HLA-DRB5	LAG3	1	7731.5	0.00768904	8400	-0.0206497	7642	-0.137745	7445	0.736793	7852	0.585	7318.5
Ovarian cancer	CD8.MAIT	HLA-C	CD8A	1	5535.9	0.00767617	8401	0.446737	3612	-0.443051	8310	0.95045	1149	0.001	6207.5
Ovarian cancer	CD8.EM	B2M	KLRD1	1	6828.6	0.00762438	8408	0.0867573	6742	-0.731748	8676	0.932628	1840	1	8477
Ovarian cancer	CD8.CM	HLA-DRB1	LAG3	1	5963.4	0.00762431	8409	0.0873258	6737	-0.232729	7783	0.876183	3813	0	3075
Ovarian cancer	CD8.NaiveLike	HLA-E	CD8B	1	5058	0.00757664	8414	0.41372	3917	-0.280587	7942	0.929658	1942	0	3075
Ovarian cancer	CD8.MAIT	HLA-A	CD8A	1	5577.9	0.00754776	8420	0.436539	3705	-0.566606	8513	0.95316	1044	0.001	6207.5
Ovarian cancer	CD8.CM	HLA-C	CD3D	1	4875.6	0.00754147	8421	0.408686	3950	-0.247434	7826	0.951624	1106	0	3075
Ovarian cancer	CD8.TEMRA	HLA-E	KLRK1	1	6642.9	0.00753595	8423	0.195335	5709	-0.424321	8273	0.88941	3300	0.855	7509.5
Ovarian cancer	CD8.TEX	HLA-E	KLRK1	1	6869.6	0.00752969	8424	0.194934	5712	-0.508496	8434	0.889369	3301	1	8477
Ovarian cancer	CD8.TEMRA	TGFB1	TGFBR3	1	6096.4	0.00752184	8430	0.507196	3198	-0.345321	8122	0.748346	7657	0	3075
Ovarian cancer	CD8.NaiveLike	ARF6	SMAP1	1	7895	0.00751172	8431	-0.0921753	8136	-0.480848	8382	0.814359	6049	1	8477
Ovarian cancer	CD8.TEX	TNF	TRADD	1	6510.8	0.00749451	8434	0.234213	5405	-0.182267	7597	0.724801	8043	0	3075
Ovarian cancer	CD8.MAIT	HLA-B	CD3D	1	5644.2	0.00749124	8435	0.37252	4197	-0.438257	8296	0.954397	998	0.002	6295
Ovarian cancer	CD8.CM	HLA-E	CD8A	1	4555.6	0.00748693	8439	0.542677	3023	0.0275567	6796	0.942797	1445	0	3075
Ovarian cancer	CD8.CM	HLA-DQB1	LAG3	1	6187.6	0.00745312	8446	0.0939625	6661	-0.119833	7384	0.835075	5372	0	3075
Ovarian cancer	CD8.CM	HLA-A	CD3D	1	4947.2	0.00741532	8454	0.398488	4032	-0.370989	8171	0.954273	1004	0	3075
Ovarian cancer	CD8.CM	HLA-B	CD3G	1	5227.4	0.00733457	8464	0.293273	4868	-0.448362	8320	0.943656	1410	0	3075
Ovarian cancer	CD8.TEMRA	HLA-B	CANX	1	7409	0.00731812	8465	-0.323916	8860	-1.32883	8922	0.918256	2321	1	8477
Ovarian cancer	CD8.MAIT	HLA-C	CD3D	1	5655	0.00723218	8479	0.37401	4191	-0.370787	8170	0.950651	1140	0.002	6295
Ovarian cancer	CD8.TEMRA	CD58	CD2	1	4813.6	0.0071329	8490	0.597454	2740	0.464646	4218	0.829359	5545	0	3075
Ovarian cancer	CD8.EM	CD99	CD81	1	7475.2	0.00712265	8491	-0.176204	8496	-0.680073	8633	0.889869	3279	1	8477
Ovarian cancer	CD8.MAIT	HLA-A	CD3D	1	5698.4	0.00711119	8493	0.363812	4262	-0.494341	8406	0.953351	1036	0.002	6295
Ovarian cancer	CD8.TPEX	CD99	CD81	1	7503.2	0.00708842	8495	-0.17824	8503	-0.851821	8751	0.889633	3290	1	8477
Ovarian cancer	CD8.CM	HLA-C	CD3G	1	5244.4	0.00708093	8497	0.294764	4852	-0.380892	8196	0.939084	1602	0	3075
Ovarian cancer	CD8.NaiveLike	HLA-B	CD3G	1	5337.6	0.00707665	8498	0.269323	5103	-0.610688	8564	0.942697	1448	0	3075
Ovarian cancer	CD8.MAIT	GNAI2	F2R	1	7778	0.00703137	8505	-0.00424004	7529	-0.306415	8028	0.7609	7407	0.733	7421
Ovarian cancer	CD8.CM	HLA-A	CD3G	1	5286.6	0.00696247	8513	0.284565	4960	-0.504447	8428	0.942378	1457	0	3075
Ovarian cancer	CD8.TPEX	TNF	TRADD	1	6585.4	0.00691142	8518	0.198867	5665	-0.154423	7503	0.716651	8166	0	3075
Ovarian cancer	CD8.NaiveLike	HLA-B	CD8A	1	5159.8	0.00689813	8521	0.329366	4516	-0.606058	8557	0.951005	1130	0	3075
Ovarian cancer	CD8.TEMRA	TOR2A	ATP5F1B	1	8718.8	0.0068582	8528	-0.367007	8902	-0.760082	8696	0.59927	8991	1	8477
Ovarian cancer	CD8.MAIT	CCL3L1	CCR5	1	7666.6	0.006852	8529	0.171869	5900	-0.391496	8216	0.649064	8837	0.094	6851
Ovarian cancer	CD8.MAIT	HLA-E	CD8A	1	4924	0.0068393	8531	0.459821	3505	-0.284557	7961	0.940308	1548	0	3075
Ovarian cancer	CD8.NaiveLike	HLA-C	CD3G	1	5362.4	0.00683192	8533	0.270813	5093	-0.543217	8487	0.938052	1624	0	3075
Ovarian cancer	CD8.EM	B2M	TFRC	1	7539.8	0.00681258	8537	-0.299677	8834	-1.35864	8931	0.899578	2920	1	8477
Ovarian cancer	CD8.NaiveLike	HLA-A	CD3G	1	5380.4	0.00671763	8546	0.260615	5166	-0.666772	8614	0.941399	1501	0	3075
Ovarian cancer	CD8.CM	CD99	PILRB	1	8091.2	0.00671466	8547	-0.0848303	8095	-0.527259	8466	0.785639	6871	1	8477
Ovarian cancer	CD8.TEMRA	ICAM3	ITGAL	1	5306	0.00667715	8549	0.67835	2372	0.178946	5975	0.798381	6559	0	3075
Ovarian cancer	CD8.NaiveLike	HLA-C	CD8A	1	5181.8	0.00665958	8552	0.330856	4507	-0.538588	8481	0.946995	1294	0	3075
Ovarian cancer	CD8.NaiveLike	HLA-B	CD3D	1	5262.6	0.00664209	8555	0.280611	4992	-0.643084	8592	0.951706	1099	0	3075
Ovarian cancer	CD8.CM	ARF6	SMAP1	1	8006.6	0.00662511	8558	-0.123447	8297	-0.458077	8337	0.804677	6364	1	8477
Ovarian cancer	CD8.NaiveLike	HLA-A	CD8A	1	5199.6	0.00654817	8568	0.320658	4581	-0.662143	8607	0.949884	1167	0	3075
Ovarian cancer	CD8.MAIT	CCL3	CCR5	1	7717.9	0.00652044	8571	0.143321	6144	-0.881428	8767	0.742783	7759	0.637	7348.5
Ovarian cancer	CD8.MAIT	SPTAN1	PTPRA	1	7639.3	0.00651518	8572	-0.061605	7925	-0.202761	7683	0.797613	6582	0.753	7434.5
Ovarian cancer	CD8.MAIT	CALM1	PTPRA	1	7304.2	0.00649262	8575	-0.116598	8267	-0.480556	8381	0.882664	3550	0.99	7748
Ovarian cancer	CD8.MAIT	HLA-B	CD3G	1	6270	0.00646534	8579	0.212557	5564	-0.681683	8635	0.940208	1549	0.21	7023
Ovarian cancer	CD8.NaiveLike	HLA-DRA	LAG3	1	6929.8	0.00645952	8582	-0.0118203	7587	0.0787221	6531	0.858199	4567	0.674	7382
Ovarian cancer	CD8.MAIT	TNF	TRADD	1	7454.6	0.00642984	8587	0.169674	5921	-0.223337	7751	0.70926	8253	0.054	6761
Ovarian cancer	CD8.TEMRA	TNF	VSIR	1	6736.2	0.00641813	8588	0.153178	6067	-0.23067	7779	0.716321	8172	0	3075
Ovarian cancer	CD8.NaiveLike	HLA-C	CD3D	1	5289	0.00641239	8589	0.282101	4988	-0.575614	8528	0.947751	1265	0	3075
Ovarian cancer	CD8.CM	HLA-B	KLRD1	1	6919.4	0.00639927	8590	0.107644	6498	-0.634586	8586	0.914461	2446	1	8477
Ovarian cancer	CD8.NaiveLike	HLA-A	CD3D	1	5310.8	0.00630512	8601	0.271903	5084	-0.699168	8650	0.950601	1144	0	3075
Ovarian cancer	CD8.TPEX	S100A4	CCR5	1	7651.4	0.00628867	8604	0.0402607	7199	-0.398605	8229	0.823352	5748	1	8477
Ovarian cancer	CD8.MAIT	HLA-C	CD3G	1	6282.1	0.00624175	8607	0.214048	5551	-0.614213	8568	0.935375	1733	0.154	6951.5
Ovarian cancer	CD8.EM	HLA-B	KLRD1	1	6942	0.00624142	8608	0.0975473	6614	-0.583926	8539	0.91348	2472	1	8477
Ovarian cancer	CD8.MAIT	TNF	TNFRSF1A	1	8427.3	0.00616573	8613	-0.188462	8549	-0.564541	8510	0.659561	8754	0.981	7710.5
Ovarian cancer	CD8.TEMRA	TNF	TRADD	1	7401.2	0.00615728	8615	0.153152	6069	-0.213582	7723	0.704774	8304	0.002	6295
Ovarian cancer	CD8.TEMRA	HLA-DPA1	LAG3	1	6979.6	0.00615523	8617	0.0847742	6766	-0.304635	8027	0.859128	4528	0.162	6960
Ovarian cancer	CD8.MAIT	HLA-A	CD3G	1	6324.1	0.00613733	8618	0.20385	5629	-0.737768	8680	0.938856	1607	0.284	7086.5
Ovarian cancer	CD8.TPEX	B2M	KLRD1	1	7074	0.00613617	8619	0.00883248	7452	-0.852355	8752	0.925477	2070	1	8477
Ovarian cancer	CD8.TEX	CD99	PILRB	1	8191.8	0.00598946	8640	-0.108124	8222	-0.575261	8526	0.775858	7094	1	8477
Ovarian cancer	CD8.MAIT	HLA-DRA	LAG3	1	7031.7	0.00598407	8641	-0.0238896	7660	0.0278018	6792	0.853483	4749	0.584	7316.5
Ovarian cancer	CD8.EM	ARF6	SMAP1	1	8096.4	0.00595987	8643	-0.146911	8388	-0.465914	8347	0.796227	6627	1	8477
Ovarian cancer	CD8.NaiveLike	HLA-E	CD8A	1	5204.6	0.00593354	8646	0.343941	4407	-0.380093	8191	0.936194	1704	0	3075
Ovarian cancer	CD8.TEMRA	HLA-DPB1	LAG3	1	7017.7	0.00592689	8647	0.078621	6832	-0.330944	8099	0.860681	4458	0.244	7052.5
Ovarian cancer	CD8.TEX	TNF	TNFRSF1A	1	8615	0.0058937	8653	-0.195601	8584	-0.609709	8563	0.654477	8798	1	8477
Ovarian cancer	CD8.TEX	HLA-A	APLP2	1	7743.2	0.0058935	8654	-0.4198	8944	-1.5631	8980	0.880204	3661	1	8477
Ovarian cancer	CD8.MAIT	CD99	CD81	1	7554.6	0.00582859	8660	-0.25318	8755	-0.955325	8801	0.879654	3681	0.999	7876
Ovarian cancer	CD8.TEMRA	TNF	TNFRSF1B	1	6302.6	0.00579067	8663	0.278104	5016	-0.0865681	7259	0.75674	7500	0	3075
Ovarian cancer	CD8.CM	CD58	CD2	1	5157.8	0.00577532	8665	0.427818	3766	0.464616	4219	0.813897	6064	0	3075
Ovarian cancer	CD8.TEMRA	GNAI2	CXCR3	1	7643.4	0.00576878	8666	0.00213232	7490	-0.239485	7797	0.788646	6808	0.786	7456
Ovarian cancer	CD8.TEMRA	HLA-A	APLP2	1	7756.8	0.00576397	8667	-0.422831	8948	-1.58476	8984	0.879028	3708	1	8477
Ovarian cancer	CD8.CM	HLA-DPA1	LAG3	1	6983.3	0.0057403	8668	0.0612354	7024	-0.253396	7851	0.854851	4698	0.03	6675.5
Ovarian cancer	CD8.CM	HLA-B	CANX	1	7533.2	0.00570018	8674	-0.386649	8918	-1.44239	8950	0.908376	2647	1	8477
Ovarian cancer	CD8.NaiveLike	TNF	VSIR	1	6890	0.00563894	8681	0.1064	6519	-0.252759	7847	0.702988	8328	0	3075
Ovarian cancer	CD8.EM	HLA-E	KLRK1	1	7287.6	0.00560737	8685	0.0716851	6911	-0.527917	8467	0.874014	3898	1	8477
Ovarian cancer	CD8.NaiveLike	HLA-B	CANX	1	7543.8	0.00555906	8689	-0.39212	8922	-1.48694	8956	0.907327	2675	1	8477
Ovarian cancer	CD8.CM	HLA-DPB1	LAG3	1	7097.4	0.00552735	8694	0.0550822	7072	-0.279705	7939	0.856444	4635	0.352	7147
Ovarian cancer	CD8.MAIT	HLA-B	CD8B	1	6643.8	0.00546193	8703	0.102026	6567	-0.773353	8708	0.932284	1856	0.68	7385
Ovarian cancer	CD8.TEX	TNF	VSIR	1	6937.4	0.00544104	8705	0.0945199	6655	-0.261482	7880	0.699245	8372	0	3075
Ovarian cancer	CD8.TEX	ICAM3	ITGAL	1	5718	0.00541472	8707	0.503508	3214	0.0674804	6607	0.780986	6987	0	3075
Ovarian cancer	CD8.EM	HLA-B	CANX	1	7556.2	0.00537252	8716	-0.399353	8931	-1.40433	8939	0.905882	2718	1	8477
Ovarian cancer	CD8.MAIT	HLA-A	APLP2	1	7805.2	0.0053202	8723	-0.433213	8955	-1.6089	8989	0.874703	3882	1	8477
Ovarian cancer	CD8.MAIT	HLA-C	CD8B	1	6657.4	0.00527305	8730	0.103517	6556	-0.705883	8657	0.926861	2039	0.572	7305
Ovarian cancer	CD8.NaiveLike	TNF	ICOS	1	6617.4	0.00526042	8734	0.217893	5525	-0.168355	7551	0.713811	8202	0	3075
Ovarian cancer	CD8.TEMRA	HLA-DQA1	LAG3	1	7282.1	0.00525034	8736	0.0961673	6631	-0.277591	7936	0.801093	6487	0.021	6620.5
Ovarian cancer	CD8.CM	CD99	CD81	1	7743.6	0.00524453	8737	-0.287923	8807	-0.946367	8796	0.873952	3901	1	8477
Ovarian cancer	CD8.MAIT	HLA-A	CD8B	1	6701.6	0.00518483	8742	0.0933184	6674	-0.829438	8740	0.930767	1904	0.778	7448
Ovarian cancer	CD8.EM	TNF	TNFRSF1B	1	6390.2	0.00514975	8751	0.223438	5480	-0.00326006	6932	0.745782	7713	0	3075
Ovarian cancer	CD8.TEX	CCL4	CCR5	1	7436.2	0.00513469	8754	0.376488	4171	-1.41231	8945	0.786903	6834	1	8477
Ovarian cancer	CD8.NaiveLike	TNF	FAS	1	7799.8	0.00509034	8759	0.0759253	6856	-0.300868	8016	0.65132	8818	0.012	6550
Ovarian cancer	CD8.MAIT	CD58	CD2	1	6317.9	0.00508356	8760	0.34138	4420	0.205319	5819	0.80404	6383	0.001	6207.5
Ovarian cancer	CD8.TPEX	HLA-B	KLRD1	1	7202.4	0.00502316	8766	0.0196225	7355	-0.704533	8656	0.904504	2758	1	8477
Ovarian cancer	CD8.EM	TNF	ICOS	1	6594.8	0.00499667	8769	0.198282	5676	-0.0648586	7193	0.708528	8261	0	3075
Ovarian cancer	CD8.NaiveLike	TNF	TRADD	1	7729.2	0.00495636	8774	0.0803533	6815	-0.314411	8057	0.681713	8571	0.005	6429
Ovarian cancer	CD8.CM	HLA-DQA1	LAG3	1	6632.2	0.00489641	8778	0.0726285	6900	-0.226352	7764	0.795474	6644	0	3075
Ovarian cancer	CD8.TPEX	ICAM3	ITGAL	1	5882	0.00482936	8783	0.422438	3821	0.0778045	6539	0.771044	7192	0	3075
Ovarian cancer	CD8.CM	TNF	FAS	1	7132	0.0048253	8784	0.0622503	7015	-0.275443	7922	0.645224	8864	0	3075
Ovarian cancer	CD8.TPEX	GNAI2	S1PR4	1	7691	0.00480227	8785	0.0239397	7323	-0.243849	7816	0.775013	7112	0.73	7419
Ovarian cancer	CD8.TPEX	CCL3L1	CCR5	1	8017	0.00475671	8787	0.0699524	6936	-0.426296	8279	0.606456	8981	0.298	7102
Ovarian cancer	CD8.MAIT	TNF	VSIR	1	7879.2	0.00475439	8788	0.0532978	7092	-0.270895	7907	0.684872	8527	0.279	7082
Ovarian cancer	CD8.TPEX	CD99	PILRB	1	8358.4	0.00471604	8793	-0.149026	8398	-0.621182	8578	0.754392	7546	1	8477
Ovarian cancer	CD8.CM	TNF	VSIR	1	7086	0.0047026	8794	0.0501884	7115	-0.268805	7903	0.683689	8543	0	3075
Ovarian cancer	CD8.MAIT	HLA-E	CD8B	1	6663.1	0.00469817	8796	0.116601	6389	-0.547389	8492	0.912337	2495	0.35	7143.5
Ovarian cancer	CD8.EM	TNF	FAS	1	7764.7	0.00468041	8798	0.0547741	7075	-0.2571	7864	0.641727	8879	0.001	6207.5
Ovarian cancer	CD8.CM	TNF	TNFRSF1B	1	6581.6	0.0046219	8805	0.178417	5841	-0.0979305	7308	0.735395	7879	0	3075
Ovarian cancer	CD8.CM	TNF	ICOS	1	6714	0.00460827	8806	0.169405	5927	-0.124451	7402	0.700103	8360	0	3075
Ovarian cancer	CD8.NaiveLike	CD58	CD2	1	6018.2	0.00453304	8810	0.272589	5076	0.0913896	6467	0.794853	6663	0	3075
Ovarian cancer	CD8.TPEX	CCL3	CCR5	1	8308.2	0.00452654	8811	0.0414046	7186	-0.916228	8781	0.706406	8286	1	8477
Ovarian cancer	CD8.TEMRA	TNF	TNFRSF1A	1	8708.8	0.00445057	8816	-0.233471	8702	-0.66252	8609	0.622071	8940	1	8477
Ovarian cancer	CD8.TEX	CCL5	CCR1	1	7486.4	0.00437345	8821	0.420562	3840	-2.00233	9039	0.768403	7255	1	8477
Ovarian cancer	CD8.CM	HLA-A	APLP2	1	7922.8	0.00434475	8824	-0.456034	8969	-1.6303	8995	0.863176	4349	1	8477
Ovarian cancer	CD8.CM	TNF	TRADD	1	7884.6	0.00416462	8836	0.0323592	7262	-0.298497	8005	0.66254	8731	0.016	6589
Ovarian cancer	CD8.EM	TNF	VSIR	1	7996.2	0.0041018	8838	0.0141202	7401	-0.298404	8004	0.668727	8679	0.25	7059
Ovarian cancer	CD8.TEMRA	TNF	FAS	1	8082	0.00407088	8842	0.0233244	7327	-0.331101	8102	0.625534	8932	0.437	7207
Ovarian cancer	CD8.NaiveLike	HLA-A	APLP2	1	7968	0.00402968	8844	-0.463405	8971	-1.63062	8996	0.85867	4552	1	8477
Ovarian cancer	CD8.EM	TNF	TRADD	1	7953.3	0.0040259	8846	0.02395	7322	-0.282591	7949	0.658742	8758	0.113	6891.5
Ovarian cancer	CD8.NaiveLike	CD99	CD81	1	7937	0.00395789	8852	-0.364458	8900	-1.12923	8866	0.857615	4590	1	8477
Ovarian cancer	CD8.NaiveLike	CCL5	CCR4	1	7905.4	0.00394504	8854	0.327199	4536	-2.20872	9050	0.676251	8610	1	8477
Ovarian cancer	CD8.MAIT	CD99	PILRB	1	8458.8	0.00393784	8856	-0.174021	8488	-0.679986	8632	0.737305	7841	1	8477
Ovarian cancer	CD8.EM	ICAM3	ITGAL	1	6244.4	0.00392205	8858	0.29678	4833	0.0122933	6865	0.75216	7591	0	3075
Ovarian cancer	CD8.MAIT	CCL5	DPP4	1	7321.6	0.00390528	8861	0.553757	2952	-2.05626	9041	0.767689	7277	1	8477
Ovarian cancer	CD8.NaiveLike	HLA-DRB1	LAG3	1	7842	0.00383911	8862	-0.0743453	8014	-0.516871	8446	0.833927	5411	1	8477
Ovarian cancer	CD8.NaiveLike	HLA-DQB1	LAG3	1	8100.8	0.00375291	8871	-0.0677086	7967	-0.403975	8241	0.782276	6948	1	8477
Ovarian cancer	CD8.EM	CCL4	CCR5	1	7889.8	0.00372026	8872	0.196315	5699	-1.42564	8948	0.758641	7453	1	8477
Ovarian cancer	CD8.MAIT	TGFB1	CXCR4	1	4971.4	0.00372018	8873	0.7143	2226	0.0532785	6692	0.872175	3991	0	3075
Ovarian cancer	CD8.MAIT	TGFB1	SMAD3	1	8331.8	0.00370013	8874	-0.0553216	7886	-0.820892	8734	0.679445	8583	0.921	7582
Ovarian cancer	CD8.TEX	TGFB1	ITGB1	1	6562.8	0.00359263	8884	0.0979891	6606	-0.583827	8538	0.824445	5711	0	3075
Ovarian cancer	CD8.MAIT	HLA-DRB1	LAG3	1	7739.2	0.00355653	8888	-0.0864145	8104	-0.567791	8514	0.828565	5568	0.947	7622
Ovarian cancer	CD8.MAIT	HLA-DQB1	LAG3	1	7979.9	0.00347668	8896	-0.0797778	8047	-0.454895	8330	0.775695	7098	0.879	7528.5
Ovarian cancer	CD8.MAIT	LTB	TNFRSF1A	1	8677.6	0.00330321	8912	-0.251012	8747	-1.04199	8841	0.696475	8411	1	8477
Ovarian cancer	CD8.CM	TGFB1	CXCR4	1	4984.6	0.00328876	8913	0.577661	2839	0.205194	5820	0.865145	4276	0	3075
Ovarian cancer	CD8.TPEX	TGFB1	LPP	1	8346.6	0.00327589	8915	-0.123271	8296	-0.8137	8730	0.72916	7982	0.996	7810
Ovarian cancer	CD8.NaiveLike	B2M	KLRD1	1	7521	0.00317202	8920	-0.146375	8387	-1.23049	8888	0.899283	2933	1	8477
Ovarian cancer	CD8.TEX	LTB	TNFRSF1A	1	8695.8	0.00315747	8921	-0.258151	8766	-1.08716	8852	0.691685	8463	1	8477
Ovarian cancer	CD8.TEMRA	TGFB1	ITGB1	1	7594	0.00313543	8922	0.00943186	7441	-0.65584	8604	0.814376	6046	0.159	6957
Ovarian cancer	CD8.TEX	HLA-F	CD8A	1	4902	0.00309613	8923	0.695513	2303	0.108303	6363	0.875545	3846	0	3075
Ovarian cancer	CD8.MAIT	HLA-E	KLRK1	1	7912	0.0030884	8925	-0.0898172	8120	-0.826547	8737	0.83736	5301	1	8477
Ovarian cancer	CD8.NaiveLike	TNF	TNFRSF1B	1	7845.5	0.00308215	8927	0.0470879	7134	-0.312574	8051	0.694147	8435	0.032	6680.5
Ovarian cancer	CD8.TEMRA	HLA-F	CD8B	1	5515.8	0.00307853	8928	0.52184	3113	-0.162175	7529	0.848297	4934	0	3075
Ovarian cancer	CD8.TEMRA	TGFB1	LPP	1	8518.4	0.00307602	8929	-0.141548	8372	-0.846679	8747	0.7229	8067	1	8477
Ovarian cancer	CD8.EM	HLA-F	CD8B	1	5335.8	0.00307021	8930	0.519424	3122	0.0667203	6613	0.848123	4939	0	3075
Ovarian cancer	CD8.TPEX	TGFB1	SMAD3	1	8629.2	0.00304682	8932	-0.105031	8200	-0.883771	8768	0.657931	8769	1	8477
Ovarian cancer	CD8.TEMRA	TGFB1	TGFBR1_TGFBR2	1	7938.8	0.00304105	8934	0.0790575	6830	-0.704161	8654	0.687388	8502	0.059	6774
Ovarian cancer	CD8.EM	HLA-F	CD8A	1	4803.2	0.00300402	8938	0.662342	2443	0.232687	5657	0.87389	3903	0	3075
Ovarian cancer	CD8.MAIT	B2M	KLRD1	1	7555.6	0.00298598	8940	-0.156116	8424	-1.29631	8907	0.896513	3030	1	8477
Ovarian cancer	CD8.TEMRA	TGFB1	SMAD3	1	8638.4	0.00297896	8942	-0.110194	8236	-0.841221	8746	0.655392	8791	1	8477
Ovarian cancer	CD8.EM	TGFB1	CXCR4	1	5189.2	0.00296734	8943	0.475862	3404	0.176583	5993	0.859032	4531	0	3075
Ovarian cancer	CD8.TEMRA	HLA-F	CD8A	1	5102	0.00296579	8944	0.648577	2498	-0.0330149	7057	0.873183	3936	0	3075
Ovarian cancer	CD8.TEX	HLA-F	CD8B	1	5577.6	0.00294982	8946	0.484447	3340	-0.15275	7496	0.845529	5031	0	3075
Ovarian cancer	CD8.TEMRA	TNF	ICOS	1	7994.2	0.00293634	8947	0.0450949	7156	-0.30878	8034	0.650774	8823	0.196	7011
Ovarian cancer	CD8.NaiveLike	HLA-DPA1	LAG3	1	8076.2	0.00289044	8949	-0.100436	8184	-0.537538	8478	0.806919	6293	1	8477
Ovarian cancer	CD8.TPEX	HLA-F	CD8B	1	5714	0.00280024	8956	0.440989	3665	-0.218296	7740	0.842099	5134	0	3075
Ovarian cancer	CD8.NaiveLike	HLA-DPB1	LAG3	1	8076.4	0.00278322	8957	-0.106589	8216	-0.563847	8508	0.80892	6224	1	8477
Ovarian cancer	CD8.NaiveLike	TGFB1	TGFBR3	1	8452.2	0.00277921	8959	0.0258196	7310	-0.69448	8643	0.643822	8872	1	8477
Ovarian cancer	CD8.NaiveLike	TGFB1	CXCR4	1	5700.8	0.00277481	8961	0.414882	3902	-0.259196	7871	0.854921	4695	0	3075
Ovarian cancer	CD8.CM	HLA-F	CD8B	1	5662.6	0.00275116	8962	0.426732	3776	-0.101733	7322	0.84092	5178	0	3075
Ovarian cancer	CD8.TPEX	HLA-F	CD8A	1	5269.2	0.00274932	8963	0.570626	2870	-0.101341	7321	0.868927	4117	0	3075
Ovarian cancer	CD8.TEX	CCL5	CCR5	1	7639.6	0.00271806	8966	0.305143	4753	-1.97736	9036	0.781613	6966	1	8477
Ovarian cancer	CD8.NaiveLike	HLA-F	CD8B	1	5834	0.00269188	8967	0.409508	3945	-0.283708	7953	0.839458	5230	0	3075
Ovarian cancer	CD8.MAIT	HLA-DPA1	LAG3	1	7985.6	0.00267769	8968	-0.112505	8246	-0.588459	8543	0.800894	6492	0.972	7679
Ovarian cancer	CD8.CM	HLA-F	CD8A	1	5218.2	0.00266001	8969	0.538466	3039	0.0244353	6808	0.867035	4200	0	3075
Ovarian cancer	CD8.MAIT	CCL4	CCR5	1	8311.8	0.00261642	8973	0.0557047	7068	-1.66799	9000	0.72497	8041	1	8477
Ovarian cancer	CD8.NaiveLike	HLA-B	KLRD1	1	7730	0.00259666	8975	-0.135585	8350	-1.08267	8849	0.871959	3999	1	8477
Ovarian cancer	CD8.MAIT	HLA-DPB1	LAG3	1	7987.6	0.00257836	8976	-0.118658	8277	-0.614768	8569	0.802942	6417	0.978	7699
Ovarian cancer	CD8.CM	ICAM3	ITGAL	1	6901.4	0.00257635	8977	0.110405	6470	-0.221897	7748	0.710959	8237	0	3075
Ovarian cancer	CD8.NaiveLike	TGFB1	LPP	1	8640.2	0.00251013	8981	-0.193294	8575	-1.0142	8833	0.702084	8335	1	8477
Ovarian cancer	CD8.NaiveLike	HLA-DQA1	LAG3	1	8383.8	0.00246551	8984	-0.0890426	8116	-0.510494	8437	0.734035	7905	1	8477
Ovarian cancer	CD8.MAIT	HLA-B	KLRD1	1	7770.8	0.00244436	8985	-0.145326	8384	-1.14848	8870	0.868547	4138	1	8477
Ovarian cancer	CD8.CM	TGFB1	TGFBR3	1	8522.6	0.00244201	8987	-0.00840637	7561	-0.719913	8668	0.628857	8920	1	8477
Ovarian cancer	CD8.MAIT	HLA-F	CD8A	1	5595.8	0.00242991	8988	0.45561	3535	-0.287678	7967	0.861733	4414	0	3075
Ovarian cancer	CD8.TEMRA	LTB	TNFRSF1A	1	8780.4	0.00238433	8989	-0.296021	8825	-1.13997	8868	0.660962	8743	1	8477
Ovarian cancer	CD8.NaiveLike	TGFB1	ITGB1	1	8279	0.00233479	8991	-0.145648	8385	-0.921815	8785	0.791052	6757	1	8477
Ovarian cancer	CD8.TPEX	TGFB1	ITGB1	1	8139.1	0.00231783	8992	-0.148934	8396	-0.908393	8778	0.790448	6770	0.992	7759.5
Ovarian cancer	CD8.MAIT	HLA-DQA1	LAG3	1	8251.6	0.00228404	8994	-0.101112	8186	-0.561415	8506	0.726506	8013	0.905	7559
Ovarian cancer	CD8.NaiveLike	ICAM3	ITGAL	1	7838	0.00224628	8996	0.0646922	6991	-0.338275	8109	0.696671	8406	0.034	6688
Ovarian cancer	CD8.NaiveLike	HLA-F	CD8A	1	5895.6	0.00210811	8999	0.33973	4439	-0.383215	8198	0.85305	4767	0	3075
Ovarian cancer	CD8.EM	CCL5	CCR5	1	8075.8	0.00196933	9004	0.12497	6284	-1.99068	9038	0.752871	7576	1	8477
Ovarian cancer	CD8.TEX	TGFB1	LPP	1	8742	0.0019217	9006	-0.247102	8738	-1.10282	8859	0.673416	8630	1	8477
Ovarian cancer	CD8.TEX	CCL5	CXCR3	1	7680.6	0.001921	9007	0.219169	5511	-1.96937	9034	0.804428	6374	1	8477
Ovarian cancer	CD8.MAIT	TNF	TNFRSF1B	1	8300.6	0.00189967	9010	-0.0537682	7871	-0.45912	8338	0.640516	8887	0.699	7397
Ovarian cancer	CD8.CM	TGFB1	LPP	1	8748.6	0.00187669	9011	-0.251217	8748	-1.08229	8847	0.670805	8660	1	8477
Ovarian cancer	CD8.TPEX	CCL4	CCR5	1	8562.6	0.00181634	9012	-0.0462117	7815	-1.70279	9003	0.687134	8506	1	8477
Ovarian cancer	CD8.NaiveLike	TGFB1	SMAD3	1	8779.8	0.001795	9014	-0.200279	8602	-0.966243	8810	0.596173	8996	1	8477
Ovarian cancer	CD8.CM	TGFB1	ITGB1	1	8471.4	0.00178095	9015	-0.252925	8752	-1.04056	8840	0.767792	7273	1	8477
Ovarian cancer	CD8.TPEX	TGFB1	CXCR4	1	6610.6	0.00175917	9017	0.0932106	6676	-0.614912	8570	0.824316	5715	0	3075
Ovarian cancer	CD8.TEMRA	TGFB1	CXCR4	1	7264.5	0.00175234	9018	0.0910457	6700	-0.581473	8532	0.824034	5722	0.003	6350.5
Ovarian cancer	CD8.EM	TGFB1	ITGB1	1	8496.6	0.00168627	9022	-0.271263	8791	-1.00292	8827	0.762887	7366	1	8477
Ovarian cancer	CD8.MAIT	HLA-F	CD8B	1	7448.5	0.0016692	9023	0.11239	6446	-0.55051	8496	0.804593	6369	0.124	6908.5
Ovarian cancer	CD8.EM	CCL5	CXCR3	1	7931.4	0.00160877	9025	0.119832	6342	-1.93475	9032	0.790098	6781	1	8477
Ovarian cancer	CD8.CM	CCL5	CXCR3	1	8000.6	0.00153897	9033	0.0976257	6610	-1.97093	9035	0.786396	6848	1	8477
Ovarian cancer	CD8.TEX	TGFB1	CXCR4	1	6844.6	0.0015255	9034	0.0192019	7361	-0.749107	8686	0.813756	6067	0	3075
Ovarian cancer	CD8.NaiveLike	CCL5	DPP4	1	8545.8	0.00145625	9035	0.00407536	7480	-2.2784	9054	0.668648	8683	1	8477
Ovarian cancer	CD8.EM	TGFB1	LPP	1	8815.6	0.00144581	9036	-0.290618	8816	-1.14702	8869	0.641391	8880	1	8477
Ovarian cancer	CD8.MAIT	CCL5	CCR5	1	8462	0.00138501	9040	-0.0156405	7615	-2.23304	9052	0.718693	8126	1	8477
Ovarian cancer	CD8.TPEX	CCL5	SDC4	1	8836.4	0.00137766	9041	-0.444532	8962	-2.75079	9056	0.672045	8646	1	8477
Ovarian cancer	CD8.NaiveLike	CCL5	CXCR3	1	8155.6	0.00137748	9042	0.0462474	7142	-2.10307	9047	0.776937	7070	1	8477
Ovarian cancer	CD8.TPEX	CCL5	CXCR3	1	8326.8	0.00115551	9048	-0.0243716	7665	-2.17139	9048	0.761342	7396	1	8477
Ovarian cancer	CD8.MAIT	TGFB1	ITGB1	1	8716	0.00100189	9049	-0.403825	8935	-1.27667	8900	0.712644	8219	1	8477
Ovarian cancer	CD8.TPEX	CCL5	CCR5	1	8685.6	0.000961484	9050	-0.117557	8272	-2.26784	9053	0.680375	8576	1	8477
Ovarian cancer	CD8.TEMRA	CCL5	CXCR3	1	8702.6	0.000622775	9055	-0.193864	8579	-2.32387	9055	0.700776	8347	1	8477

## Sheet: Supplementary Table S6
Supplementary Table S6 Matched ligand-receptor interactions identified by CellChat and LIANA.
Ligand	Receptor	Source	Target
MDK	NCL	Ovarian cancer	CD8.TPEX
MDK	NCL	Ovarian cancer	CD8.TEX
MDK	NCL	Ovarian cancer	CD8.CM
MDK	ITGA4_ITGB1	Ovarian cancer	CD8.TEX
MDK	NCL	Ovarian cancer	CD8.TEMRA
MDK	NCL	Ovarian cancer	CD8.MAIT
MDK	ITGA4_ITGB1	Ovarian cancer	CD8.TEMRA
MIF	CD74_CXCR4	Ovarian cancer	CD8.EM
MDK	NCL	Ovarian cancer	CD8.NaiveLike
MDK	ITGA4_ITGB1	Ovarian cancer	CD8.TPEX
MIF	CD74_CXCR4	Ovarian cancer	CD8.TEX
MIF	CD74_CXCR4	Ovarian cancer	CD8.CM
MIF	CD74_CXCR4	Ovarian cancer	CD8.TPEX
MIF	CD74_CXCR4	Ovarian cancer	CD8.MAIT
MDK	ITGA4_ITGB1	Ovarian cancer	CD8.NaiveLike
MIF	CD74_CXCR4	Ovarian cancer	CD8.TEMRA
MDK	ITGA6_ITGB1	Ovarian cancer	CD8.NaiveLike
MIF	CD74_CXCR4	Ovarian cancer	CD8.NaiveLike
MDK	ITGA4_ITGB1	Ovarian cancer	CD8.CM
MDK	ITGA4_ITGB1	Ovarian cancer	CD8.EM
MDK	NCL	Ovarian cancer	CD8.EM
COL1A1	CD44	Ovarian cancer	CD8.NaiveLike
COL1A1	CD44	Ovarian cancer	CD8.CM
COL1A2	CD44	Ovarian cancer	CD8.NaiveLike
COL1A2	CD44	Ovarian cancer	CD8.CM
MDK	ITGA4_ITGB1	Ovarian cancer	CD8.MAIT
COL1A1	CD44	Ovarian cancer	CD8.TPEX
COL1A1	CD44	Ovarian cancer	CD8.EM
COL1A1	CD44	Ovarian cancer	CD8.MAIT
COL1A1	ITGA1_ITGB1	Ovarian cancer	CD8.TEX
COL1A1	CD44	Ovarian cancer	CD8.TEX
LAMC1	CD44	Ovarian cancer	CD8.NaiveLike
SPP1	CD44	Ovarian cancer	CD8.NaiveLike
LAMC1	CD44	Ovarian cancer	CD8.CM
COL1A2	CD44	Ovarian cancer	CD8.TPEX
COL1A2	CD44	Ovarian cancer	CD8.EM
COL1A1	CD44	Ovarian cancer	CD8.TEMRA
SPP1	CD44	Ovarian cancer	CD8.CM
COL1A1	ITGA2_ITGB1	Ovarian cancer	CD8.TEX
COL1A2	CD44	Ovarian cancer	CD8.MAIT
COL1A2	ITGA1_ITGB1	Ovarian cancer	CD8.TEX
COL1A2	CD44	Ovarian cancer	CD8.TEX
LAMB3	CD44	Ovarian cancer	CD8.NaiveLike
FN1	CD44	Ovarian cancer	CD8.NaiveLike
LAMB3	CD44	Ovarian cancer	CD8.CM
LAMA5	CD44	Ovarian cancer	CD8.NaiveLike
FN1	CD44	Ovarian cancer	CD8.CM
COL1A2	CD44	Ovarian cancer	CD8.TEMRA
COL1A2	ITGA2_ITGB1	Ovarian cancer	CD8.TEX
LAMA5	CD44	Ovarian cancer	CD8.CM
LAMC1	CD44	Ovarian cancer	CD8.TPEX
LAMC1	CD44	Ovarian cancer	CD8.EM
LAMC1	CD44	Ovarian cancer	CD8.MAIT
LAMC1	CD44	Ovarian cancer	CD8.TEX
SPP1	CD44	Ovarian cancer	CD8.TPEX
SPP1	CD44	Ovarian cancer	CD8.EM
SPP1	CD44	Ovarian cancer	CD8.MAIT
SPP1	CD44	Ovarian cancer	CD8.TEX
LAMB3	CD44	Ovarian cancer	CD8.TPEX
LAMB3	CD44	Ovarian cancer	CD8.EM
COL1A1	ITGA1_ITGB1	Ovarian cancer	CD8.TPEX
LAMB3	CD44	Ovarian cancer	CD8.MAIT
FN1	CD44	Ovarian cancer	CD8.TPEX
LAMB3	CD44	Ovarian cancer	CD8.TEX
FN1	CD44	Ovarian cancer	CD8.EM
NAMPT	ITGA5_ITGB1	Ovarian cancer	CD8.TEMRA
LAMC1	CD44	Ovarian cancer	CD8.TEMRA
FN1	CD44	Ovarian cancer	CD8.MAIT
LAMC1	ITGA2_ITGB1	Ovarian cancer	CD8.TEX
FN1	CD44	Ovarian cancer	CD8.TEX
SPP1	CD44	Ovarian cancer	CD8.TEMRA
LAMA5	CD44	Ovarian cancer	CD8.TPEX
LAMA5	CD44	Ovarian cancer	CD8.EM
COL4A2	CD44	Ovarian cancer	CD8.NaiveLike
LAMA5	CD44	Ovarian cancer	CD8.MAIT
LAMA5	CD44	Ovarian cancer	CD8.TEX
COL4A2	CD44	Ovarian cancer	CD8.CM
LAMB3	CD44	Ovarian cancer	CD8.TEMRA
LAMB3	ITGA2_ITGB1	Ovarian cancer	CD8.TEX
COL1A2	ITGA1_ITGB1	Ovarian cancer	CD8.TPEX
FN1	CD44	Ovarian cancer	CD8.TEMRA
SPP1	ITGA4_ITGB1	Ovarian cancer	CD8.TEX
SPP1	ITGA4_ITGB1	Ovarian cancer	CD8.TEMRA
LAMA5	CD44	Ovarian cancer	CD8.TEMRA
LAMA5	ITGA2_ITGB1	Ovarian cancer	CD8.TEX
COL4A1	CD44	Ovarian cancer	CD8.NaiveLike
FN1	ITGA4_ITGB1	Ovarian cancer	CD8.TEX
FN1	ITGA4_ITGB1	Ovarian cancer	CD8.TEMRA
COL4A1	CD44	Ovarian cancer	CD8.CM
COL4A2	CD44	Ovarian cancer	CD8.TPEX
COL4A2	CD44	Ovarian cancer	CD8.EM
COL4A2	CD44	Ovarian cancer	CD8.MAIT
COL4A2	ITGA1_ITGB1	Ovarian cancer	CD8.TEX
COL4A2	CD44	Ovarian cancer	CD8.TEX
SPP1	ITGA4_ITGB1	Ovarian cancer	CD8.TPEX
COL4A2	CD44	Ovarian cancer	CD8.TEMRA
COL4A2	ITGA2_ITGB1	Ovarian cancer	CD8.TEX
FN1	ITGA4_ITGB1	Ovarian cancer	CD8.TPEX
COL4A1	CD44	Ovarian cancer	CD8.TPEX
COL4A1	CD44	Ovarian cancer	CD8.EM
FN1	ITGA4_ITGB7	Ovarian cancer	CD8.TEX
FN1	ITGA4_ITGB7	Ovarian cancer	CD8.TEMRA
COL4A1	CD44	Ovarian cancer	CD8.MAIT
COL4A1	ITGA1_ITGB1	Ovarian cancer	CD8.TEX
SPP1	ITGA5_ITGB1	Ovarian cancer	CD8.TEMRA
COL4A1	CD44	Ovarian cancer	CD8.TEX
CCL3	CCR1	Ovarian cancer	CD8.TEX
BAG6	NCR3	Ovarian cancer	CD8.MAIT
SPP1	ITGA4_ITGB1	Ovarian cancer	CD8.NaiveLike
CXCL16	CXCR6	Ovarian cancer	CD8.TEX
FN1	ITGA5_ITGB1	Ovarian cancer	CD8.TEMRA
LAMC1	ITGA6_ITGB1	Ovarian cancer	CD8.NaiveLike
COL4A1	CD44	Ovarian cancer	CD8.TEMRA
COL4A1	ITGA2_ITGB1	Ovarian cancer	CD8.TEX
COL1A2	ITGA1_ITGB1	Ovarian cancer	CD8.EM
FN1	ITGA4_ITGB1	Ovarian cancer	CD8.NaiveLike
COL1A2	ITGA1_ITGB1	Ovarian cancer	CD8.CM
FN1	ITGA4_ITGB7	Ovarian cancer	CD8.TPEX
LAMB3	ITGA6_ITGB1	Ovarian cancer	CD8.NaiveLike
SPP1	ITGA4_ITGB1	Ovarian cancer	CD8.CM
SPP1	ITGA4_ITGB1	Ovarian cancer	CD8.EM
COL4A2	ITGA1_ITGB1	Ovarian cancer	CD8.TPEX
LAMA5	ITGA6_ITGB1	Ovarian cancer	CD8.NaiveLike
FN1	ITGA4_ITGB1	Ovarian cancer	CD8.CM
CCL3	CCR5	Ovarian cancer	CD8.TEX
FN1	ITGA4_ITGB1	Ovarian cancer	CD8.EM
COL4A1	ITGA1_ITGB1	Ovarian cancer	CD8.TPEX
CCL3	CCR5	Ovarian cancer	CD8.EM
FN1	ITGA4_ITGB7	Ovarian cancer	CD8.EM
FN1	ITGA4_ITGB7	Ovarian cancer	CD8.CM
FN1	ITGA4_ITGB7	Ovarian cancer	CD8.NaiveLike
FN1	ITGA4_ITGB7	Ovarian cancer	CD8.MAIT
COL4A2	ITGA1_ITGB1	Ovarian cancer	CD8.EM
SPP1	ITGA4_ITGB1	Ovarian cancer	CD8.MAIT
COL4A2	ITGA1_ITGB1	Ovarian cancer	CD8.CM
THBS1	CD47	Ovarian cancer	CD8.TEMRA
COL4A1	ITGA1_ITGB1	Ovarian cancer	CD8.EM
COL4A1	ITGA1_ITGB1	Ovarian cancer	CD8.CM
THBS1	CD47	Ovarian cancer	CD8.TEX
THBS1	CD47	Ovarian cancer	CD8.TPEX
THBS1	CD47	Ovarian cancer	CD8.EM
SPP1	ITGAV_ITGB1	Ovarian cancer	CD8.NaiveLike
THBS1	CD47	Ovarian cancer	CD8.MAIT
SPP1	ITGA5_ITGB1	Ovarian cancer	CD8.MAIT
THBS1	CD47	Ovarian cancer	CD8.CM
THBS1	CD47	Ovarian cancer	CD8.NaiveLike
SPP1	ITGAV_ITGB1	Ovarian cancer	CD8.TPEX
TNFSF10	TNFRSF10A	Ovarian cancer	CD8.TPEX

## Sheet: Supplementary Table S7
Supplementary Table S7 Potential ligands in ovarian cancer cells ranked by NicheNet based on the presence of terminally exhausted CD8+ T cells.
test_ligand	auroc	aupr	aupr_corrected	pearson
HLA-DRA	0.600317	0.0661623	0.024695	0.0625833
HMGB1	0.607975	0.0564886	0.0150213	0.0199374
CD59	0.567416	0.0561849	0.0147176	0.0562045
MDK	0.596733	0.0558476	0.0143803	0.0583093
LGALS1	0.571953	0.0542163	0.012749	0.014799
APOE	0.560249	0.0539832	0.0125159	0.0436599
HLA-DRB1	0.570886	0.0530832	0.0116159	0.0179206
CD47	0.549064	0.050258	0.00879068	0.0314324
APP	0.553607	0.0502269	0.00875958	0.000568335
FAM3C	0.551062	0.0500267	0.00855943	0.0215844
NECTIN2	0.518438	0.0462991	0.00483183	0.00761801
MMP7	0.498521	0.0443712	0.00290392	0.00463215

## Sheet: Supplementary Table S8
Supplementary Table S8 Ligand-target regulatory potential scores between ligands of interest in ovarian cancer cells and target genes in terminally exhausted CD8+ T cells.
ligand	target	weight
HLA-DRA	CCL5	0.00919381
HLA-DRA	CCND2	0.00909486
HLA-DRA	IRF1	0.0081394
HLA-DRA	ISG15	0.023039
HLA-DRA	PRF1	0.00713585
HLA-DRA	VIM	0.00878999
HMGB1	ALOX5AP	0.082948
HMGB1	CCND2	0.0806798
HMGB1	IL32	0.0874165
HMGB1	TAP1	0.0791421
CD59	CCL5	0.00596541
CD59	CCND2	0.00717802
CD59	GUK1	0.0208073
CD59	VIM	0.00615813
MDK	ANXA1	0.00893059
MDK	BST2	0.00878164
MDK	CCND2	0.0103854
MDK	IRF1	0.0120903
MDK	PSMB9	0.00909588
MDK	VIM	0.00901083
LGALS1	CCL5	0.00909723
LGALS1	CCND2	0.00959909
LGALS1	IRF1	0.00834329
LGALS1	VIM	0.00975107
APOE	CCL5	0.00828954
APOE	CCND2	0.00986187
APOE	IRF1	0.00827907
APOE	VIM	0.00838605
HLA-DRB1	CCL5	0.00926756
HLA-DRB1	CCND2	0.00968336
HLA-DRB1	IRF1	0.00827186
HLA-DRB1	VIM	0.00935038
CD47	ALOX5AP	0.00809
CD47	CCL5	0.0086669
CD47	CCND2	0.00926673
CD47	IRF1	0.00801945
CD47	VIM	0.00837053
APP	CCL3	0.0661762
FAM3C	CCL5	0.0047592
FAM3C	CCND2	0.00559252
FAM3C	IRF1	0.00471252
FAM3C	VIM	0.00519713
NECTIN2	CCL5	0.00767161
NECTIN2	CCND2	0.00768043
NECTIN2	IRF1	0.00684248
NECTIN2	VIM	0.00780976
MMP7	CCL5	0.0152008
MMP7	CCND2	0.0140146
MMP7	VIM	0.0130394

## Sheet: Supplementary Table S9
Supplementary Table S8 Ligand-target signaling network between ligand HMGB1 and predicted target gene IL32 and data sources supporting the interactions between all the genes.
from	to	source	database	layer
HMGB1	IL32	CytoSig_signature	CytoSig	regulatory
POU5F1	IL32	harmonizome_GEO_TF	harmonizome_gr	regulatory
POU5F1	IL32	KnockTF	KnockTF	regulatory
RELA	IL32	harmonizome_CHEA	harmonizome_gr	regulatory
RELA	IL32	harmonizome_ENCODE	harmonizome_gr	regulatory
RELA	IL32	harmonizome_JASPAR	harmonizome_gr	regulatory
RELA	IL32	Remap_5	Remap	regulatory
TP53	IL32	harmonizome_JASPAR	harmonizome_gr	regulatory
TP53	IL32	HTRIDB	HTRIDB	regulatory
TP53	IL32	KnockTF	KnockTF	regulatory
HMGB1	NFKB1	omnipath_directional	omnipath	ligand_signaling
HMGB1	NFKB1	evex_regulation_other	evex_signaling	ligand_signaling
HMGB1	NFKB1	pathwaycommons_controls_state_change_of	pathwaycommons_signaling	ligand_signaling
HMGB1	NFKB1	pathwaycommons_controls_transport_of	pathwaycommons_signaling	ligand_signaling
HMGB1	NFKB1	vinayagam_ppi	vinayagam	ligand_signaling
HMGB1	NFKB1	cpdb_interaction	cpdb	ligand_signaling
HMGB1	NFKB1	inweb_inbio_interaction	inweb_inbiomap	ligand_signaling
HMGB1	NFKB1	evex_binding	evex_signaling	ligand_signaling
HMGB1	NFKB1	pathwaycommons_interacts_with	pathwaycommons_signaling	ligand_signaling
HMGB1	POU5F1	vinayagam_ppi	vinayagam	ligand_signaling
HMGB1	POU5F1	omnipath_undirectional	omnipath	ligand_signaling
HMGB1	POU5F1	inweb_inbio_interaction	inweb_inbiomap	ligand_signaling
HMGB1	POU5F1	pathwaycommons_interacts_with	pathwaycommons_signaling	ligand_signaling
HMGB1	RELA	pathwaycommons_controls_state_change_of	pathwaycommons_signaling	ligand_signaling
HMGB1	RELA	pathwaycommons_controls_transport_of	pathwaycommons_signaling	ligand_signaling
HMGB1	RELA	inweb_inbio_interaction	inweb_inbiomap	ligand_signaling
HMGB1	RELA	evex_binding	evex_signaling	ligand_signaling
HMGB1	RELA	pathwaycommons_interacts_with	pathwaycommons_signaling	ligand_signaling
HMGB1	TP53	omnipath_directional	omnipath	ligand_signaling
HMGB1	TP53	pathwaycommons_controls_state_change_of	pathwaycommons_signaling	ligand_signaling
HMGB1	TP53	vinayagam_ppi	vinayagam	ligand_signaling
HMGB1	TP53	evex_binding	evex_signaling	ligand_signaling
HMGB1	TP53	pathwaycommons_interacts_with	pathwaycommons_signaling	ligand_signaling
HMGB1	TP53	cpdb_interaction	cpdb	ligand_signaling
HMGB1	TP53	inweb_inbio_interaction	inweb_inbiomap	ligand_signaling
HMGB1	TP53	HuRi_lit	Huri	ligand_signaling
NFKB1	RELA	omnipath_directional	omnipath	ligand_signaling
NFKB1	RELA	evex_regulation_other	evex_signaling	ligand_signaling
NFKB1	RELA	pathwaycommons_controls_state_change_of	pathwaycommons_signaling	ligand_signaling
NFKB1	RELA	vinayagam_ppi	vinayagam	ligand_signaling
NFKB1	RELA	inweb_inbio_interaction_pathway	inweb_inbiomap	ligand_signaling
NFKB1	RELA	HuRi_lit	Huri	ligand_signaling
NFKB1	RELA	evex_binding	evex_signaling	ligand_signaling
NFKB1	RELA	pathwaycommons_in_complex_with	pathwaycommons_signaling	ligand_signaling
NFKB1	RELA	pathwaycommons_interacts_with	pathwaycommons_signaling	ligand_signaling
NFKB1	TP53	omnipath_directional	omnipath	ligand_signaling
NFKB1	TP53	evex_binding	evex_signaling	ligand_signaling
NFKB1	TP53	pathwaycommons_interacts_with	pathwaycommons_signaling	ligand_signaling
NFKB1	TP53	cpdb_complex	cpdb	ligand_signaling
POU5F1	TP53	evex_binding	evex_signaling	ligand_signaling
RELA	NFKB1	omnipath_directional	omnipath	ligand_signaling
RELA	NFKB1	vinayagam_ppi	vinayagam	ligand_signaling
RELA	NFKB1	inweb_inbio_interaction_pathway	inweb_inbiomap	ligand_signaling
RELA	NFKB1	HuRi_lit	Huri	ligand_signaling
RELA	NFKB1	evex_binding	evex_signaling	ligand_signaling
RELA	NFKB1	pathwaycommons_in_complex_with	pathwaycommons_signaling	ligand_signaling
RELA	NFKB1	pathwaycommons_interacts_with	pathwaycommons_signaling	ligand_signaling
RELA	TP53	pathwaycommons_controls_state_change_of	pathwaycommons_signaling	ligand_signaling
RELA	TP53	evex_binding	evex_signaling	ligand_signaling
RELA	TP53	pathwaycommons_interacts_with	pathwaycommons_signaling	ligand_signaling
RELA	TP53	inweb_inbio_interaction	inweb_inbiomap	ligand_signaling
TP53	NFKB1	omnipath_directional	omnipath	ligand_signaling
TP53	NFKB1	evex_regulation_other	evex_signaling	ligand_signaling
TP53	NFKB1	pathwaycommons_controls_state_change_of	pathwaycommons_signaling	ligand_signaling
TP53	NFKB1	cpdb_complex	cpdb	ligand_signaling
TP53	NFKB1	evex_binding	evex_signaling	ligand_signaling
TP53	NFKB1	pathwaycommons_interacts_with	pathwaycommons_signaling	ligand_signaling
TP53	POU5F1	evex_binding	evex_signaling	ligand_signaling
TP53	RELA	omnipath_directional	omnipath	ligand_signaling
TP53	RELA	pathwaycommons_controls_state_change_of	pathwaycommons_signaling	ligand_signaling
TP53	RELA	inweb_inbio_interaction	inweb_inbiomap	ligand_signaling
TP53	RELA	evex_binding	evex_signaling	ligand_signaling
TP53	RELA	pathwaycommons_interacts_with	pathwaycommons_signaling	ligand_signaling
